# Supplementary material for: Exploring Biomarkers and Regulatory Mechanisms Associated with Lytic Cell Death in Allergic Rhinitis Based on Transcriptome Analysis
Source: Biomedicines. 2026 Jun 4;14(6):1284. doi: 10.3390/biomedicines14061284 (PMC13296438; doi:10.3390/biomedicines14061284)
Supplement: Supplementary file 1 [file biomedicines-14-01284-s001.zip]

Archive with 7 entries (7 files):
- Supplementary Table S5.csv
- Figure S1.tif
- Figure S2.tif
- Supplementary table S1.xlsx
- Supplementary table S2.csv
- Supplementary table S3.csv
- Supplementary Table S4.csv
