# Supplementary material for: Exploring Biomarkers and Regulatory Mechanisms Associated with Lytic Cell Death in Allergic Rhinitis Based on Transcriptome Analysis
Source: Biomedicines. 2026 Jun 4;14(6):1284. doi: 10.3390/biomedicines14061284 (PMC13296438; doi:10.3390/biomedicines14061284)
Supplement: Supplementary file 1 [file biomedicines-14-01284-s001.zip › Supplementary Table S5.csv]

	KeyGene	lcd	Correlation	Pvalue
1	ALOX15	CAMK2G	-0.428461538461538	0.0326048239110762
2	ALOX15	SLC25A6	0.422307692307692	0.0354692360658907
3	ALOX15	GLUL	-0.625384615384615	8.28862559339819e-04
4	ALOX15	CASP1	-0.44	0.0277333720406101
5	ALOX15	IL1B	-0.41	0.0417971695800554
6	ALOX15	STAT6	-0.438461538461538	0.0283468216287571
7	ALOX15	PPIA	0.503846153846154	0.010231357533069
8	ALOX15	RPL8	0.431538461538462	0.0312435970899241
9	ALOX15	NRAS	0.536153846153846	0.00573300271366453
10	ALOX15	SLC1A5	0.51	0.00920120892611036
11	ALOX15	GOT1	0.523846153846154	0.0071953913585471
12	ALOX15	ALOX12	0.552307692307692	0.00419963590107967
13	ALOX15	ATG16L1	0.492307692307692	0.0124210621928626
14	ALOX15	ATG13	0.503846153846154	0.010231357533069
15	ALOX15	DPP4	0.619230769230769	9.64956675723169e-04
16	ALOX15	PEBP1	-0.49	0.0129023669833969
17	ALOX15	ACVR1B	-0.487692307692308	0.0133989493234771
18	ALOX15	ELOVL5	0.658461538461538	3.45573685909065e-04
19	ALOX15	NR1D2	-0.402307692307692	0.0461838593056396
20	ALOX15	CHP1	0.415384615384615	0.0389272653770006
21	ALOX15	TTPA	0.475384615384615	0.0163205827196774
22	ALOX15	WWTR1	0.420769230769231	0.0362157234831006
23	ALOX15	MAP3K14	0.406153846153846	0.0439474382922777
24	ALOX15	H19	0.459230769230769	0.0209271986973278
25	ALOX15	ACSL1	-0.570769230769231	0.00288622499553007
26	ALOX15	KDM5A	-0.598461538461538	0.00157618797568221
27	ALOX15	PTPN6	-0.403846153846154	0.0452788087683856
28	ALOX15	GPX4	0.48	0.0151692502380374
29	ALOX15	AKR1C2	-0.415384615384615	0.0389272653770006
30	ALOX15	MT1G	0.415384615384615	0.0389272653770006
31	ALOX15	MTOR	-0.493076923076923	0.0122639603334977
32	ALOX15	NFS1	-0.451538461538462	0.0234650422520438
33	ALOX15	OTUB1	0.553076923076923	0.00413626243411279
34	ALOX15	CD44	0.6	0.00152165704832698
35	ALOX15	CAV1	0.642307692307692	5.36525220993489e-04
36	ALOX15	NT5DC2	0.58	0.00237307565058411
37	ALOX15	NCOA3	-0.455384615384615	0.0221666852459496
38	ALOX15	NOS2	0.491538461538462	0.0125798217888069
39	ALOX15	VDR	0.616923076923077	0.00102074407788028
40	ALOX15	PARP3	-0.396923076923077	0.0494638721712311
41	ALOX15	PARP14	-0.4	0.0475680010698749
42	ALOX15	CREB3	0.624615384615385	8.44911053591536e-04
43	ALOX15	FABP4	0.406923076923077	0.0435105642281566
44	ALOX15	TMSB4Y	-0.420769230769231	0.0362157234831006
45	ALOX15	ECH1	0.606923076923077	0.00129582914819655
46	ALOX15	RBMS1	0.448461538461539	0.0245474503330573
47	ALOX15	PROK2	-0.397692307692308	0.0489844556062091
48	ALOX15	SIRT2	0.538461538461539	0.00548875010834778
49	TIMP1	TNFRSF1A	0.497692307692308	0.0113554309557014
50	TIMP1	FADD	0.446153846153846	0.0253854374025658
51	TIMP1	CYBB	0.689230769230769	1.38643773977771e-04
52	TIMP1	SLC25A6	0.484615384615385	0.0140854512197193
53	TIMP1	VDAC3	-0.460769230769231	0.0204474479552609
54	TIMP1	PYGB	0.549230769230769	0.00446140242603819
55	TIMP1	MAPK10	-0.688461538461538	1.42032868577105e-04
56	TIMP1	SMPD1	0.47	0.0177532727673865
57	TIMP1	MLKL	0.480769230769231	0.0149840093660802
58	TIMP1	NLRP3	0.608461538461538	0.00124976124902841
59	TIMP1	CHMP4B	0.459230769230769	0.0209271986973278
60	TIMP1	CHMP4C	0.460769230769231	0.0204474479552609
61	TIMP1	CHMP7	0.543846153846154	0.00495266467482925
62	TIMP1	TRPM7	-0.401538461538462	0.0466416797138055
63	TIMP1	IL1A	0.429230769230769	0.0322601586847861
64	TIMP1	TNFRSF10A	0.566923076923077	0.00312633556421559
65	TIMP1	IFNGR2	0.606153846153846	0.00131940546364195
66	TIMP1	JAK3	0.450769230769231	0.0237319526374148
67	TIMP1	STAT5B	0.479230769230769	0.0153563668725588
68	TIMP1	TLR4	0.532307692307692	0.0061603775279214
69	TIMP1	TICAM1	0.610769230769231	0.00118330264229374
70	TIMP1	RPL8	0.524615384615385	0.00709565862109714
71	TIMP1	ACSF2	-0.593076923076923	0.00178045360718117
72	TIMP1	TFR2	0.422307692307692	0.0354692360658907
73	TIMP1	SLC38A1	0.593846153846154	0.00174995369307203
74	TIMP1	SLC1A5	0.451538461538462	0.0234650422520438
75	TIMP1	GOT1	0.535384615384615	0.00581642313938254
76	TIMP1	ALOX5	0.477692307692308	0.0157362839713649
77	TIMP1	ALOX12B	0.402307692307692	0.0461838593056396
78	TIMP1	ACO1	-0.432307692307692	0.0309104974059229
79	TIMP1	ATG4D	0.487692307692308	0.0133989493234771
80	TIMP1	ATG16L1	0.419230769230769	0.0369746442117794
81	TIMP1	WIPI1	0.499230769230769	0.011065261834899
82	TIMP1	ATG13	0.408461538461538	0.042647082445132
83	TIMP1	ULK2	-0.453846153846154	0.02267885286387
84	TIMP1	EGFR	-0.551538461538462	0.00426382820392581
85	TIMP1	DPP4	0.516153846153846	0.00825884446475026
86	TIMP1	PEBP1	-0.666153846153846	2.77709909117679e-04
87	TIMP1	SOCS1	0.476923076923077	0.0159291128490839
88	TIMP1	MYB	-0.655384615384615	3.7651736306925e-04
89	TIMP1	BAP1	0.48	0.0151692502380374
90	TIMP1	TGFBR1	0.416153846153846	0.0385303483516847
91	TIMP1	EPAS1	-0.476923076923077	0.0159291128490839
92	TIMP1	CD82	-0.453846153846154	0.02267885286387
93	TIMP1	POR	-0.604615384615385	0.00136766613403917
94	TIMP1	ELOVL5	0.658461538461538	3.45573685909065e-04
95	TIMP1	PTEN	0.526153846153846	0.00689966064130245
96	TIMP1	CYP4F8	0.406153846153846	0.0439474382922777
97	TIMP1	AMN	0.418461538461538	0.0373588109821724
98	TIMP1	PEX3	-0.456153846153846	0.021914141428861
99	TIMP1	SLC39A14	0.519230769230769	0.00781873170445879
100	TIMP1	MAP3K11	0.597692307692308	0.00160407623516136
101	TIMP1	TGFB1	0.416923076923077	0.0381366453999726
102	TIMP1	SIRT3	-0.485384615384615	0.0139111715968869
103	TIMP1	MDM2	-0.663076923076923	3.03312909571023e-04
104	TIMP1	LGMN	0.439230769230769	0.028038748587368
105	TIMP1	MICU1	0.500769230769231	0.0107812599803301
106	TIMP1	SLC39A7	0.550769230769231	0.00432884774284789
107	TIMP1	NDRG1	0.576923076923077	0.00253469578852172
108	TIMP1	EGR1	0.418461538461538	0.0373588109821724
109	TIMP1	METTL14	-0.411538461538462	0.0409606824428926
110	TIMP1	CFL1	0.682307692307692	1.71865415382491e-04
111	TIMP1	HSPB1	0.453846153846154	0.02267885286387
112	TIMP1	GCLC	-0.693076923076923	1.22739876586607e-04
113	TIMP1	NQO1	-0.666153846153846	2.77709909117679e-04
114	TIMP1	FANCD2	-0.396153846153846	0.0499469514528689
115	TIMP1	FTMT	0.503846153846154	0.010231357533069
116	TIMP1	SRC	0.446923076923077	0.0251035824976186
117	TIMP1	MTOR	-0.409230769230769	0.0422204388543982
118	TIMP1	NFS1	-0.578461538461538	0.00245275093865539
119	TIMP1	CDKN1A	0.502307692307692	0.0105033250129176
120	TIMP1	ISCU	-0.511538461538461	0.00895762235011365
121	TIMP1	OTUB1	0.4	0.0475680010698749
122	TIMP1	CD44	0.826923076923077	3.4730186458767e-07
123	TIMP1	PRDX6	-0.561538461538462	0.0034908538920214
124	TIMP1	SESN2	0.449230769230769	0.0242731405535706
125	TIMP1	ZFP36	0.604615384615385	0.00136766613403917
126	TIMP1	GCH1	0.481538461538462	0.0148006301926834
127	TIMP1	NR4A1	0.498461538461538	0.0112095691751481
128	TIMP1	FZD7	0.435384615384615	0.0296064142403141
129	TIMP1	P4HB	0.687692307692308	1.45494379034773e-04
130	TIMP1	NT5DC2	0.678461538461538	1.93178894874456e-04
131	TIMP1	PLA2G6	-0.456153846153846	0.021914141428861
132	TIMP1	ALDH3A2	-0.453076923076923	0.0229385083505821
133	TIMP1	ARF6	0.541538461538462	0.00517674554086912
134	TIMP1	GDF15	0.404615384615385	0.0448315425756617
135	TIMP1	ABHD12	0.463076923076923	0.0197446236285762
136	TIMP1	PPP1R13L	0.461538461538462	0.020210948364049
137	TIMP1	KDM3B	-0.600769230769231	0.00149500418389643
138	TIMP1	VDR	0.670769230769231	2.42841756907921e-04
139	TIMP1	NEDD4	0.567692307692308	0.00307700168199438
140	TIMP1	PRDX1	-0.493846153846154	0.0121085030874112
141	TIMP1	PARP3	-0.563076923076923	0.00338320629261203
142	TIMP1	PARP6	-0.409230769230769	0.0422204388543982
143	TIMP1	PARP14	-0.456923076923077	0.0216639365627845
144	TIMP1	PARP16	-0.401538461538462	0.0466416797138055
145	TIMP1	FGF21	0.416153846153846	0.0385303483516847
146	TIMP1	CREB3	0.606153846153846	0.00131940546364195
147	TIMP1	CREB5	0.475384615384615	0.0163205827196774
148	TIMP1	AKT1S1	0.541538461538462	0.00517674554086912
149	TIMP1	TYRO3	0.750769230769231	1.53566857895846e-05
150	TIMP1	SIRT6	0.426153846153846	0.0336564947820886
151	TIMP1	ECH1	0.476923076923077	0.0159291128490839
152	TIMP1	RBMS1	0.685384615384615	1.56326640811177e-04
153	TIMP1	KDM4A	-0.576923076923077	0.00253469578852172
154	TIMP1	CAMKK2	0.580769230769231	0.00233407305505546
155	TIMP1	PPARD	0.472307692307692	0.0171271746305354
156	TIMP1	TRIB2	0.44	0.0277333720406101
157	TIMP1	PTPN18	0.538461538461539	0.00548875010834778
