# Supplementary material for: Exploring Biomarkers and Regulatory Mechanisms Associated with Lytic Cell Death in Allergic Rhinitis Based on Transcriptome Analysis
Source: Biomedicines. 2026 Jun 4;14(6):1284. doi: 10.3390/biomedicines14061284 (PMC13296438; doi:10.3390/biomedicines14061284)
Supplement: Supplementary file 1 [file biomedicines-14-01284-s001.zip › Supplementary table S1.xlsx]

## Sheet: LCD
TNFRSF1A
TRADD
TRAF2
TRAF5
RIPK1
BIRC2
BIRC3
XIAP
RBCK1
RNF31
SHARPIN
SPATA2L
SPATA2
CYLD
FADD
CASP8
CFLAR
RIPK3
CYBB
CAMK2A
CAMK2D
CAMK2B
CAMK2G
SLC25A4
SLC25A5
SLC25A6
SLC25A31
PPID
VDAC1
VDAC2
VDAC3
GLUD2
GLUD1
GLUL
PYGL
PYGM
PYGB
MAPK8
MAPK10
MAPK9
FTH1
FTL
PLA2G4E
PLA2G4A
JMJD7-PLA2G4B
PLA2G4B
PLA2G4C
PLA2G4D
PLA2G4F
ALOX15
CAPN1
CAPN2
SMPD1
MLKL
PGAM5
DNM1L
NLRP3
PYCARD
CASP1
IL1B
CHMP2A
CHMP2B
CHMP3
RNF103-CHMP3
CHMP4B
CHMP4A
CHMP4C
CHMP6
VPS4B
VPS4A
CHMP1B
CHMP1A
CHMP5
CHMP7
TRPM7
IL1A
IL33
HMGB1
TNFSF10
TNFRSF10A
TNFRSF10B
FASLG
FAS
FAF1
IFNA1
IFNA2
IFNA4
IFNA5
IFNA6
IFNA7
IFNA8
IFNA10
IFNA13
IFNA14
IFNA16
IFNA17
IFNA21
IFNB1
IFNG
IFNAR1
IFNAR2
IFNGR1
IFNGR2
JAK1
JAK2
JAK3
TYK2
STAT1
STAT2
STAT3
STAT4
STAT5A
STAT5B
STAT6
IRF9
EIF2AK2
TLR4
TICAM2
TICAM1
TLR3
ZBP1
USP21
SQSTM1
HSP90AA1
HSP90AB1
TNFAIP3
PARP1
BID
BAX
AIFM1
H2AX
H2AC20
H2AC12
H2AC1
H2AW
H2AB3
H2AC8
H2AC4
MACROH2A2
MACROH2A1
H2AC19
H2AJ
H2AB1
H2AC17
H2AC18
H2AC11
H2AC21
H2AZ2
H2AC7
H2AZ1
H2AC15
H2AC6
H2AC13
H2AC14
H2AC16
H2AB2
PPIA
BCL2
RPL8
IREB2
ATP5MC3
CS
EMC2
ACSF2
NOX1
NOX3
NOX4
NOX5
DUOX1
DUOX2
G6PD
PGD
PIK3CA
FLT3
SCP2
TP53
ACSL4
LPCAT3
NRAS
KRAS
HRAS
TF
TFRC
TFR2
SLC38A1
SLC1A5
GLS2
GOT1
CARS1
ALOX5
KEAP1
HMOX1
ATG5
ATG7
NCOA4
ALOX12
ALOX12B
ALOX15B
ALOXE3
PHKG2
ACO1
G6PDX
ULK1
ATG3
ATG4D
BECN1
MAP1LC3A
GABARAPL2
GABARAPL1
ATG16L1
WIPI1
WIPI2
SNX4
ATG13
ULK2
SAT1
EGFR
MAPK3
MAPK1
ZEB1
DPP4
CDKN2A
PEBP1
SOCS1
CDO1
MYB
CHAC1
MAPK14
LINC00472
PRKAA2
PRKAA1
ELAVL1
BAP1
ABCC1
MIR6852
ACVR1B
TGFBR1
EPAS1
HILPDA
HIF1A
ANO6
LPIN1
ATF3
ATM
YY1AP1
EGLN2
MIOX
TAZ
MTDH
IDH1
SIRT1
FBXW7
PANX1
DNAJB6
BACH1
LONP1
CD82
CTSB
POR
CYB5R1
ELOVL5
FADS1
FBW7
PTEN
NR1D1
NR1D2
TBK1
IL6
USP7
miR-182-5p
miR-378a-3p
ATF4
AQP3
AQP5
AQP8
LINC00618
MT1DP
PEX10
AGPAT3
PEX12
CHP1
GPAT4
BRPF1
OSBPL9
INTS2
MMD
CYP4F8
MLLT1
TTPA
GRIA3
EPT1
POM121L12
LIG3
AEBP2
AGPS
CDCA3
PEX2
PEX6
TIMM9
DCAF7
LCE2C
FAR1
PHF21A
SMAD7
LYRM1
AMN
PEX3
MTCH1
ACADSB
PVT1
hsa_circ_0008367
SLC39A14
MAP3K11
GSK3B
BRD7
SLC25A28
MFN2
SLC11A2
ZFAS1
TSC1
TGFB1
SNCA
SIRT3
CGAS
STING1
HDDC3
MIR761
MDM2
MDM4
MIR214
DLD
WWTR1
PRKCA
LGMN
MYCN
SMG9
PPARG
miR-335
SNX5
PAQR3
MICU1
TOR2A
MIR375
MAP3K14
CircKDM4C
MIR324
QSOX1
MIB2
CLTRN
KLF2
MIR5096
HOTAIR
H19
FOXO4
YTHDC2
DDR2
SLC39A7
TRIM46
ACSL1
KDM5A
TRIM21
DPEP1
CYGB
IDO1
GSTZ1
GJA1
SLC7A11
PGRMC1
CIRBP
circPSEN1
USP11
YAP
MIR135B
TRIM26
NDRG1
MIR302A
ASMTL-AS1
FADS2
PIEZO1
LIFR
PTPN6
MIR15A
EGR1
ADAM23
ARHGEF26-AS1
CPEB1
COX4I2
lncRNAAABR07017145.1
TIMP1
KDM6B
METTL14
MIB1
KDM5C
MEG3
CCDC6
CFL1
GPX4
AKR1C1
AKR1C2
AKR1C3
RB1
HSPB1
HSF1
GCLC
NFE2L2
NQO1
MUC1
SLC3A2
MT1G
SLC40A1
CISD1
FANCD2
FTMT
HSPA5
HELLS
SCD
SRC
PML
MTOR
NFS1
TP63
CDKN1A
MIR137
ENPP2
FH
CISD2
MIR9-1
MIR9-2
MIR9-3
CBS
ISCU
ACSL3
OTUB1
CD44
LINC00336
BRD4
PRDX6
MIR17
SESN2
NF2
ARNTL
JUN
CA9
TMBIM4
PLIN2
MIR212
Fer1HCH
AIFM2
LAMP2
ZFP36
PROM2
CAV1
GCH1
DAZAP1
PIR
HCAR1
SLC16A1
RRM2
NR4A1
RPTOR
SREBF1
SREBF2
FZD7
P4HB
NT5DC2
BCAT2
PLA2G6
MIR424
PARK7
FXN
SUV39H1
ATF2
ACOT1
ALDH3A2
STK11
FNDC5
CircIL4R
CDH1
NEDD4L
BRD2
BRD3
BRDT
DECR1
GLRX5
NCOA3
NR5A2
PANX2
RHEBP1
TFAP2A
CP
ARF6
GDF15
ABHD12
PPP1R13L
TFAM
KDM3B
RNF113A
AHCY
circ-TTBK2
MIR522
IDH2
PPARA
NOS2
SIAH2
RELA
VDR
NEDD4
PRDX1
AR
MTF1
COPZ1
NUPR1
USP35
NEAT1
PARP2
PARP3
PARP4
PARP6
PARP8
PARP9
PARP10
PARP11
PARP12
PARP14
PARP15
PARP16
PDSS2
TXN
SENP1
OIP5-AS1
MIR190A
FGF21
CREB1
CREB3
CREB5
MIR130B
BEX1
ASAH2
FABP4
AKT1S1
MLST8
TYRO3
SIRT6
TMSB4X
TMSB4Y
KIF20A
ECH1
circRHOT1
ETV4
MEG8
VCP
circ_0007142
RBMS1
KDM4A
MGST1
circKIF4A
miR-7-5p
circ_0067934
MPC1
CAMKK2
SOX2
SRSF9
PROK2
MIR4443
SIRT2
circRNA1615
MIR27A
MIR670
MEF2C
EZH2
PEDS1
ADAMTS13
CDC25A
SFRS9
CAV
CircFNDC3B
PPARD
ENO3
LCN2
MARCHF5
TRIB2
DHODH
MIR545
PDK4
CircPVT1
MIR9-3HG
ADIPOQ
circDTL
mmu_circRNA_00 00309
PTPN18
ABCC5
CISD3
MS4A15
FURIN
circRHBG
GALNT14
KLHDC3
LINC01833
circGFRA1
