# Supplementary material for: Exploring Biomarkers and Regulatory Mechanisms Associated with Lytic Cell Death in Allergic Rhinitis Based on Transcriptome Analysis
Source: Biomedicines. 2026 Jun 4;14(6):1284. doi: 10.3390/biomedicines14061284 (PMC13296438; doi:10.3390/biomedicines14061284)
Supplement: Supplementary file 1 [file biomedicines-14-01284-s001.zip › Supplementary table S2.csv]

ID	Description	setSize	enrichmentScore	NES	pvalue	p.adjust	qvalue	rank	leading_edge	core_enrichment
GOBP_RNA_SPLICING	GOBP_RNA_SPLICING	401	-0.368190272804192	-2.09318963864028	1e-10	1.70066666666667e-07	1.52140350877193e-07	4763	tags=36%, list=22%, signal=29%	SNRNP48/PRPF19/LSM8/RNU4ATAC/CWF19L2/TSEN15/USP4/THOC2/SRSF4/WEE2-AS1/RBM3/PRPF31/DDX17/CDK12/KDM1A/RNU5A-1/SNRPD1/SF3B3/DDX46/SMN1/CLNS1A/LSM6/RNVU1-15/METTL3/CLK3/SRSF7/RBFOX2/CDK13/SNRNP25/HNRNPR/CELF2/USP49/TSEN2/TSEN34/PAXBP1/RBFOX1/THOC3/THRAP3/RRAGC/NONO/FMR1/RNVU1-19/SRSF5/PPWD1/SF3B2/GEMIN6/CIRBP/WTAP/USB1/PTBP2/PRMT7/SLC38A2/LARP7/BUD31/PRPF4B/ERN1/DDX5/KHDRBS1/HNRNPH3/AKAP8L/HTATSF1/U2…
GOBP_MRNA_PROCESSING	GOBP_MRNA_PROCESSING	453	-0.362548363275673	-2.07996871758233	1e-10	1.70066666666667e-07	1.52140350877193e-07	4763	tags=35%, list=22%, signal=28%	SNRNP48/APOBEC1/PRPF19/LSM8/RBM27/RNU4ATAC/CWF19L2/NUDT21/TSEN15/USP4/THOC2/SRSF4/WEE2-AS1/RBM3/PRPF31/DDX17/CDK12/WDR33/KDM1A/RNU5A-1/APOBEC2/SNRPD1/SF3B3/DDX46/SMN1/CLNS1A/LSM6/RNVU1-15/METTL3/SRSF7/RBFOX2/ZC3H3/CDK13/SNRNP25/HNRNPR/CELF2/USP49/TSEN2/TSEN34/PAXBP1/RBFOX1/THOC3/THRAP3/RNF20/NONO/FMR1/RNVU1-19/SRSF5/PPWD1/SF3B2/GEMIN6/CPSF6/CIRBP/WTAP/CDK11A/CMTR1/CDC73/PHRF1/PTBP2/PRMT7/LARP7/BU…
GOBP_CHROMATIN_ORGANIZATION	GOBP_CHROMATIN_ORGANIZATION	489	-0.353969326406771	-2.0345497296794	1e-10	1.70066666666667e-07	1.52140350877193e-07	5667	tags=42%, list=26%, signal=32%	PBRM1/EPC2/HMG20A/BRDT/KAT6A/SMYD2/ZMYND11/SUPT16H/FAM50B/CHD1L/SYCP3/NAP1L4/SART3/YEATS4/ING3/KDM6B/CHEK1/DDX11/TNP2/JAK2/PPM1D/KMT2E/PRDM9/PSME4/ARID4B/EHMT1/RSBN1/SETD2/MBTD1/GATAD2A/N6AMT1/GLMN/SMARCD1/SMARCB1/APOBEC1/DIRAS3/CHAF1A/SMARCE1/KDM4A/BAZ1A/HMGA2/NOC2L/PAK1/HMGN5/INO80/SMARCA5/ANP32E/SHPRH/NDN/RBBP7/HP1BP3/KMT2C/SRCAP/BRPF1/NAP1L2/KDM1A/PHF1/METTL3/MECOM/BRD3/KAT6B/CBX1/PIK3CA/KDM1…
GOBP_DNA_REPAIR	GOBP_DNA_REPAIR	475	-0.321958447241354	-1.85539921100652	1.71429789366905e-10	2.18658696337487e-07	1.95610412288131e-07	5405	tags=36%, list=25%, signal=28%	RECQL5/YEATS4/ING3/PML/MCM9/CIB1/XPC/AXIN2/POT1/CHEK1/HELB/DDX11/TOPBP1/PRDM9/PSME4/LIG3/HMGB1/SETD2/RAD1/MBTD1/SWSAP1/SMC3/TAOK3/APTX/PRPF19/CHAF1A/CHRNA4/FANCM/HMCES/GTF2H1/ZRANB3/PARP1/HMGA2/CRY2/PMS2/INO80/DDB1/SLX4/SHPRH/RPA1/WDR33/AP5S1/RAD21/CDC14B/SAMHD1/RFWD3/KDM1A/USP47/MLH1/VCPIP1/POGZ/RECQL/FANCL/ZFYVE26/MSH3/JMY/SPIRE2/FANCD2/DNA2/CHAF1B/KDM2A/RAD9A/NONO/RAD18/ERCC3/DCLRE1C/SMC6/NUDT…
GOBP_HISTONE_MODIFICATION	GOBP_HISTONE_MODIFICATION	468	-0.318986028143602	-1.82424933535928	5.13910065577979e-10	5.2439383091577e-07	4.6911874617813e-07	4690	tags=34%, list=21%, signal=27%	AKAP8/JADE3/KDM4A/KPNA7/HMGA2/NOC2L/HLCS/DYDC1/NAA40/DDB1/MAP3K7/SMARCA5/VRK1/AUTS2/RBBP7/KMT2C/SRCAP/BRPF1/LEF1/NAP1L2/KDM1A/JADE2/SF3B3/NCAPG2/PHF1/MSL3P1/MECOM/KAT6B/KDM1B/TBL1XR1/MTA3/LIF/RAG1/RRP8/MYB/MLLT6/PHF20/NFYA/USP49/PRDM5/PAXBP1/FLCN/KDM2A/BRMS1L/FBXL19/SUZ12/RNF20/ZNF274/FMR1/RCOR3/LDB1/PPM1F/MED24/USP15/PRKCB/CDC73/PRMT7/TET1/MSL2/RLF/PRKCD/ING4/ARID4A/SETD6/AKAP8L/GATAD2B/PBXIP1/U…
GOBP_RNA_SPLICING_VIA_TRANSESTERIFICATION_REACTIONS	GOBP_RNA_SPLICING_VIA_TRANSESTERIFICATION_REACTIONS	296	-0.366316985704442	-1.99845392607158	6.67605794985823e-10	5.67687461002945e-07	5.07848899483953e-07	5439	tags=39%, list=25%, signal=30%	NUP98/SART3/KHSRP/SAP18/PSIP1/SRSF6/DYRK1A/DCPS/HNRNPM/RBM11/FXR2/RBM42/PRPF19/LSM8/RNU4ATAC/CWF19L2/USP4/SRSF4/WEE2-AS1/RBM3/PRPF31/DDX17/KDM1A/RNU5A-1/SNRPD1/SF3B3/DDX46/SMN1/CLNS1A/LSM6/RNVU1-15/METTL3/SRSF7/RBFOX2/CDK13/SNRNP25/HNRNPR/CELF2/USP49/PAXBP1/RBFOX1/THRAP3/FMR1/RNVU1-19/SRSF5/PPWD1/SF3B2/GEMIN6/CIRBP/WTAP/PTBP2/PRMT7/LARP7/BUD31/PRPF4B/DDX5/KHDRBS1/HNRNPH3/HTATSF1/U2AF1L4/PRDX6/SCA…
GOBP_ACTIVATION_OF_IMMUNE_RESPONSE	GOBP_ACTIVATION_OF_IMMUNE_RESPONSE	305	-0.356902209950373	-1.95558312577359	3.52833470713304e-09	2.57165195368468e-06	2.30058034438028e-06	4036	tags=33%, list=18%, signal=27%	EIF2B5/WNK1/LCP2/TXK/PIK3CA/PDE4B/CSK/C3/MYO1G/PYCARD/SH2D1A/CD38/LILRB4/COLEC10/PSEN1/NONO/SPPL3/CFP/MEF2C/MATR3/KLRC4-KLRK1/PTPN22/PRKCB/SH2B2/RFTN1/PLCL2/LPXN/C1RL/PRKCD/NFKBID/CFHR1/FCGR2B/CLEC7A/C5AR2/KHDRBS1/PTK2/A2M/BTN3A1/ZNFX1/CD46/RBCK1/PTPRJ/FCN1/C4B/KCNN4/BTN3A3/CLU/PRKCE/RC3H1/RNF31/BTNL8/CR1L/VAV1/HLA-A/SYK/CFH/PLCG2/SPG21/IKBKB/ERMAP/HLA-DRB1/CR1/VAV3/THEMIS/NFKBIZ/FPR1/PTPRC/BTN3A…
GOBP_CILIUM_ORGANIZATION	GOBP_CILIUM_ORGANIZATION	338	-0.330886576167933	-1.83627585119523	1.68538840171112e-08	1.07485645319127e-05	9.61558435502556e-06	7423	tags=53%, list=34%, signal=35%	TMEM67/TTC12/RAB23/ABLIM3/WRAP73/DCDC2/DNAI2/NEK1/ARL6/ACTR2/DNAAF2/CCDC63/RSPH4A/TBC1D7/TBC1D1/TTC8/CCP110/KIFAP3/CCDC28B/SSX2IP/BBS2/DNAH5/WDR35/TTC26/VDAC3/FOXJ1/IFT57/TBC1D9B/RP1L1/HYDIN/SPAG17/DNM2/WDR19/DISC1/RPGRIP1L/KIF3A/DNAI1/PARVA/DYNC2H1/ZMYND10/IFT27/TTLL1/B9D1/CC2D2B/ABLIM1/RFX2/GAS8/BBS12/WDPCP/RSPH6A/IFT43/ATP6V0D1/KIF27/VANGL2/CEP89/CEP70/FNBP1L/DNAH2/SGSM3/SPEF2/RPGR/YAP1/SPAG1/…
GOBP_IMMUNE_RESPONSE_REGULATING_SIGNALING_PATHWAY	GOBP_IMMUNE_RESPONSE_REGULATING_SIGNALING_PATHWAY	397	-0.312746110793105	-1.77912697617421	2.40891727070805e-08	1.36558843501694e-05	1.22164506266551e-05	4728	tags=34%, list=21%, signal=27%	LY96/UNC93B1/NMI/KLRC4/LYN/PAK1/LGR4/HLA-G/FCHO1/MAP3K7/PVRIG/FGR/SLC15A3/TSPAN6/TLR3/EIF2B5/LILRB2/WNK1/LCP2/OTUD4/TXK/CLEC4D/PIK3CA/PDE4B/NFKBIL1/CSK/MYO1G/SH2D1A/CD38/LILRB4/PSEN1/SLC15A4/SPPL3/MEF2C/RIOK3/OAS3/KLRC4-KLRK1/PTPN22/USP15/PRKCB/SH2B2/RFTN1/PUM1/ANKRD17/PLCL2/WDFY1/LPXN/TLR8/PRKCD/NR1D1/BIRC3/ITCH/TNF/NFKBID/OTULIN/FCGR2B/CLEC7A/C5AR2/KHDRBS1/PTPRS/CYBA/PTK2/CLEC4E/KIT/CD14/BTN3A1…
GOBP_IMMUNE_RESPONSE_REGULATING_CELL_SURFACE_RECEPTOR_SIGNALING_PATHWAY	GOBP_IMMUNE_RESPONSE_REGULATING_CELL_SURFACE_RECEPTOR_SIGNALING_PATHWAY	255	-0.353439590950337	-1.89339665280579	5.16925310209275e-08	2.63735293268772e-05	2.35935594217623e-05	4556	tags=36%, list=21%, signal=29%	LYN/PAK1/HLA-G/FCHO1/MAP3K7/PVRIG/FGR/EIF2B5/LILRB2/WNK1/LCP2/TXK/CLEC4D/PIK3CA/PDE4B/CSK/MYO1G/SH2D1A/CD38/LILRB4/PSEN1/SPPL3/MEF2C/KLRC4-KLRK1/PTPN22/PRKCB/SH2B2/RFTN1/PLCL2/LPXN/PRKCD/NFKBID/FCGR2B/CLEC7A/C5AR2/KHDRBS1/PTK2/CLEC4E/KIT/BTN3A1/RBCK1/PTPRJ/FCN1/KCNN4/BTN3A3/PRKCE/RC3H1/RNF31/BTNL8/VAV1/MAPK10/HLA-A/SYK/PLCG2/SPG21/IKBKB/ERMAP/HLA-DRB1/CR1/VAV3/THEMIS/NFKBIZ/FPR1/PTPRC/BTLA/BTN3A2…
GOBP_DNA_CONFORMATION_CHANGE	GOBP_DNA_CONFORMATION_CHANGE	261	-0.349679301726987	-1.87158195502459	1.01555762757864e-07	4.7103409235511e-05	4.21383528534065e-05	5570	tags=41%, list=25%, signal=31%	NCAPD3/CHD1L/SYCP3/NAP1L4/SART3/RECQL5/MCM9/POT1/HELB/DDX11/TNP2/PPM1D/PRDM9/PSME4/HMGB1/APOBEC1/GINS3/AKAP8/CHAF1A/FANCM/ZRANB3/BAZ1A/HMGA2/NOC2L/HHEX/SMARCA5/SHPRH/SSBP1/RPA1/NDN/HP1BP3/NAP1L2/KDM1A/NCAPG2/NCAPH/KAT6B/PIK3CA/TSSK6/RECQL/RRP8/HFM1/L3MBTL3/DNA2/NASP/IPO4/CHAF1B/CHMP1A/L3MBTL1/M1AP/ERCC3/ATF7IP2/RAD54L2/CBX3/TET1/SYCP1/TNP1/ASF1A/MIS18A/CHTF18/AKAP8L/ZNF445/CHD9/CHD4/ZNFX1/RAD50/R…
GOBP_DNA_RECOMBINATION	GOBP_DNA_RECOMBINATION	279	-0.340283257104513	-1.84493623663932	1.22380265258174e-07	5.20320094456002e-05	4.65474412420562e-05	5437	tags=39%, list=25%, signal=30%	TCF3/RECQL5/YEATS4/ING3/IL27RA/MCM9/CHEK1/HELB/PRDM9/LIG3/HMGB1/SETD2/MBTD1/SWSAP1/TEP1/TBX21/FANCM/HMCES/ZRANB3/PARP1/INO80/SLX4/RPA1/AP5S1/RAD21/LEF1/SAMHD1/RFWD3/KDM1A/C1orf146/MLH1/ZSCAN4/POGZ/RECQL/RAG1/ZFYVE26/MSH3/TSN/FANCD2/HFM1/SLC15A4/BATF/NONO/DCLRE1C/SMC6/GEN1/SYCP1/SPIDR/ERCC6/APEX1/FIGNL1/ATAD5/REC114/NUCKS1/BCL6/SUPT6H/RAD50/RIF1/MSH4/INTS3/MCM7/SPO11/ZCWPW1/HUS1B/FUS/REC8/BLM/TOP2…
GOBP_GLYCOPROTEIN_METABOLIC_PROCESS	GOBP_GLYCOPROTEIN_METABOLIC_PROCESS	350	0.347068195538616	1.75818333943741	2.56786019027664e-07	0.000100778636083011	9.01558039274454e-05	4673	tags=34%, list=21%, signal=27%	PCSK6/SLC39A8/GCNT4/DSE/GORASP1/GCNT3/MPDU1/PLOD1/CST3/ST6GAL1/B3GNT2/HYAL1/GCNT2/DOLK/GFPT1/NECAB3/PMM2/UBE2J1/TMTC3/RNF103/RAB1B/DAD1/MMP12/PGM3/DHDDS/CHST10/B4GALT2/FUT4/TRAK1/CHP1/CHPF/GALNT6/DPM2/GALNT1/GALNT7/GMPPB/MGAT1/EXT1/NDNF/B3GNT6/EDEM3/ST6GALNAC4/GALNT3/FUT3/GATA1/SERP1/A4GNT/EDEM1/SLC2A10/B4GALT3/DPAGT1/FUT8/GALNT18/KRTCAP2/FUT6/FUT1/CANT1/DOLPP1/MGAT2/BGN/BACE2/ADAMTS9/MGAT3/ALG2/…
GOBP_REGULATION_OF_MRNA_METABOLIC_PROCESS	GOBP_REGULATION_OF_MRNA_METABOLIC_PROCESS	272	-0.333479645946508	-1.80653181159705	3.27801208619922e-07	0.000119460126169917	0.000106868123351578	5439	tags=38%, list=25%, signal=29%	NUP98/KHSRP/SAP18/SRSF6/DYRK1A/AXIN2/DCPS/PARN/HNRNPM/CSDE1/TNRC6A/RBM11/FXR2/RBM42/FASTKD3/APOBEC1/PRPF19/GTPBP1/NUDT21/SRSF4/RBM3/AGO2/CNOT8/DDX17/MLH1/METTL3/SRSF7/RBFOX2/ZC3H3/DAZL/CELF2/ANGEL2/EIF4ENIF1/RBFOX1/SLC11A1/THRAP3/RNF20/HNRNPD/FMR1/FASTKD2/DCP1A/NBAS/CPSF6/CIRBP/WTAP/CDK11A/TOB1/CDC73/PUM1/POLR2G/ROCK1/EXOSC7/PRKCD/LARP7/APEX1/CNOT1/DDX5/SLTM/KHDRBS1/PRDX6/SUPT6H/SNW1/CNOT6L/MAPK1…
GOBP_DOUBLE_STRAND_BREAK_REPAIR	GOBP_DOUBLE_STRAND_BREAK_REPAIR	241	-0.341165574070359	-1.80591275062764	3.92261244080637e-07	0.000133421124486627	0.000119357526619905	5405	tags=39%, list=25%, signal=29%	RECQL5/YEATS4/ING3/PML/MCM9/CIB1/POT1/CHEK1/HELB/DDX11/PRDM9/LIG3/HMGB1/SETD2/MBTD1/SWSAP1/APTX/PRPF19/FANCM/HMCES/PARP1/HMGA2/INO80/SLX4/RPA1/AP5S1/RAD21/SAMHD1/RFWD3/KDM1A/MLH1/POGZ/RECQL/ZFYVE26/SPIRE2/FANCD2/DNA2/KDM2A/DCLRE1C/SMC6/GEN1/SPIDR/ERCC6/RNF169/FIGNL1/NUCKS1/RAD50/RIF1/INTS3/MCM7/TRIP12/SPO11/ZCWPW1/SETMAR/HUS1B/FUS/REC8/BLM/POLL/EP400/AUNIP/ERCC5/FEN1/POLN/NIPBL/KLHL15/OGG1/RAD51B…
GOBP_EXTERNAL_ENCAPSULATING_STRUCTURE_ORGANIZATION	GOBP_EXTERNAL_ENCAPSULATING_STRUCTURE_ORGANIZATION	300	0.358152474738659	1.78238270907241	5.67866879316085e-07	0.000178168847026673	0.000159388500011895	5874	tags=38%, list=27%, signal=29%	POSTN/GSN/SLC39A8/LOXL3/CAV1/DPP4/HAS3/SMOC2/CST3/PHLDB2/TPSAB1/CPB2/COL8A2/MMP12/NTN4/COL14A1/EFEMP2/ZNF469/SPINK5/HAS2/EXT1/NDNF/LOXL4/EGFL6/ADAMTS3/KAZALD1/ADAMTSL2/SLC2A10/COL4A6/CTSV/SMOC1/OLFML2B/ADAMTSL5/TMEM38B/NID1/ADAMTSL3/LAMB3/ADAMTS9/TGM3/COL4A3/COL4A2/COL9A1/MFAP4/MPV17/TGFB2/PLG/ANTXR1/SPINT1/ADAMTS1/SFRP2/COL27A1/COL5A3/RAMP2/ADAMTS14/ADAMTS2/KLK7/COL4A1/SOX9/CAPG/CAV2/FGFR4/COL10…
GOBP_GLYCOSYLATION	GOBP_GLYCOSYLATION	228	0.378874633794099	1.83531557343544	5.93663347599656e-07	0.000178168847026673	0.000159388500011895	5115	tags=39%, list=23%, signal=30%	SLC39A8/GCNT4/GORASP1/GCNT3/MPDU1/PLOD1/ST6GAL1/B3GNT2/GCNT2/DOLK/GLT6D1/GFPT1/PMM2/UBE2J1/TMTC3/DAD1/PGM3/DHDDS/B4GALT2/FUT4/TRAK1/CHP1/GALNT6/DPM2/GALNT1/GALNT7/COG5/GMPPB/MGAT1/EXT1/B3GNT6/EDEM3/ST6GALNAC4/GALNT3/FUT3/SERP1/A4GNT/B4GALT3/DPAGT1/FUT8/GALNT18/KRTCAP2/FUT6/FUT1/DOLPP1/FUOM/MGAT2/MGAT3/ALG2/ALG3/COG3/GALNT8/GXYLT2/B4GALT4/C1GALT1/NUS1/FUT7/NUDT14/ABO/ST8SIA6/B3GNT3/B3GNT9/ENTPD5/G…
GOBP_PROTEIN_N_LINKED_GLYCOSYLATION	GOBP_PROTEIN_N_LINKED_GLYCOSYLATION	67	0.544794300639199	2.20468187572173	7.19201552013712e-07	0.000203853684354109	0.000182365960791313	3665	tags=43%, list=17%, signal=36%	SLC39A8/GORASP1/MPDU1/ST6GAL1/DOLK/GFPT1/PMM2/UBE2J1/DAD1/PGM3/DHDDS/MGAT1/FUT3/DPAGT1/FUT8/KRTCAP2/FUT6/DOLPP1/MGAT2/MGAT3/ALG2/ALG3/NUS1/NUDT14/ENTPD5/OSTC/FUT5/MOGS/RPN1
GOBP_REGULATION_OF_RNA_SPLICING	GOBP_REGULATION_OF_RNA_SPLICING	147	-0.394048327488598	-1.93412163042166	1.18705404162047e-06	0.00031875524843935	0.000285156029056309	3281	tags=31%, list=15%, signal=27%	RBFOX1/THRAP3/FMR1/SRSF5/CIRBP/WTAP/PTBP2/SLC38A2/LARP7/ERN1/DDX5/KHDRBS1/HNRNPH3/PRDX6/SNW1/SON/HNRNPH1/NCL/HNRNPU/HNRNPK/CLK4/FUS/PIK3R1/SRPK2/RBM39/HNRNPA2B1/KHDRBS3/METTL16/POLR2A/CLK1/QKI/RBM12B/TIA1/SETX/CCNL1/AHNAK/RBM25/MBNL3/SF1/SFSWAP/CCNL2/RBM5/SNRNP70/ILDR1/MBNL1/RBM15
GOBP_REGULATION_OF_MRNA_PROCESSING	GOBP_REGULATION_OF_MRNA_PROCESSING	133	-0.399443801147667	-1.93439162469475	1.26435552626695e-06	0.000322537094750698	0.000288539240099657	5439	tags=41%, list=25%, signal=31%	NUP98/SAP18/SRSF6/DYRK1A/RBM11/FXR2/RBM42/PRPF19/NUDT21/SRSF4/RBM3/DDX17/SRSF7/RBFOX2/ZC3H3/CELF2/RBFOX1/THRAP3/RNF20/FMR1/CPSF6/CIRBP/WTAP/CDK11A/CDC73/LARP7/DDX5/SLTM/KHDRBS1/PRDX6/SUPT6H/SNW1/SON/NCL/HNRNPU/HNRNPK/SRPK2/RBM39/HNRNPA2B1/KHDRBS3/METTL16/SAFB2/ZFP36L1/QKI/TIA1/SAFB/CDK9/RBM25/MBNL3/SF1/SFSWAP/RBM5/SNRNP70/MBNL1/RBM15
GOBP_GLYCOPROTEIN_BIOSYNTHETIC_PROCESS	GOBP_GLYCOPROTEIN_BIOSYNTHETIC_PROCESS	286	0.35358390045582	1.74896353700984	1.55407100570929e-06	0.000377565251006134	0.000337767011566692	4673	tags=35%, list=21%, signal=28%	SLC39A8/GCNT4/DSE/GORASP1/GCNT3/MPDU1/PLOD1/ST6GAL1/B3GNT2/GCNT2/DOLK/GFPT1/NECAB3/PMM2/UBE2J1/TMTC3/DAD1/PGM3/DHDDS/CHST10/B4GALT2/FUT4/TRAK1/CHP1/CHPF/GALNT6/DPM2/GALNT1/GALNT7/GMPPB/MGAT1/EXT1/B3GNT6/EDEM3/ST6GALNAC4/GALNT3/FUT3/GATA1/SERP1/A4GNT/SLC2A10/B4GALT3/DPAGT1/FUT8/GALNT18/KRTCAP2/FUT6/FUT1/CANT1/DOLPP1/MGAT2/BACE2/MGAT3/ALG2/HS3ST5/ALG3/HBEGF/ITM2C/COG3/UST/GALNT8/GXYLT2/IGF1/B4GALT4…
GOBP_ENDOPLASMIC_RETICULUM_TO_GOLGI_VESICLE_MEDIATED_TRANSPORT	GOBP_ENDOPLASMIC_RETICULUM_TO_GOLGI_VESICLE_MEDIATED_TRANSPORT	125	0.447123323513429	2.00841497727049	1.69231453563089e-06	0.000392463125490401	0.000351094537152897	5844	tags=52%, list=27%, signal=38%	KDELR3/KDELR1/WHAMM/PEF1/RAB1B/SEC24D/KDELR2/SEC23IP/PREB/YIF1A/ARCN1/LMAN1/TRAPPC1/USE1/MIA3/TMED5/COPA/ARF4/COPE/RAB29/COPG1/SEC24A/SAR1A/SEC24C/TMED2/COPB1/SEC13/PPP6C/COG3/GOSR2/ERGIC2/CTAGE15/YKT6/VCP/ZW10/VAPB/SEC31A/YIPF5/ATL3/TRAPPC6B/STX18/TFG/TRAPPC2/STX5/BCAP29/TMED9/ERGIC1/CTAGE9/GOSR1/TEX261/HYOU1/USO1/SAR1B/SEC23B/ANK1/SEC23A/NRBP1/SPAST/LMAN1L/TMED10/RINT1/SEC22A/TBC1D20/TMED3/COPB2
GOBP_CYTOPLASMIC_TRANSLATION	GOBP_CYTOPLASMIC_TRANSLATION	140	0.43225880055547	1.97163470713096	2.44891989324389e-06	0.000543234317188276	0.000485973302384692	4953	tags=39%, list=22%, signal=31%	RPL28/RPS15/RPS4X/RPS8/EIF2D/RPL8/GSPT1/RPS28/RPL41/FTSJ1/RPL23A/RPS23/EIF4A1/RPLP2/RPL13A/DRG1/RPS10/YBX3/RPL18A/RPL19/RPL10/RPL29/YBX1/MIF4GD/RPS17/RPL27/RPL18/RPS26/YTHDF2/DNAJC24/EIF3D/PKM/RPL13/RPSA/RPS5/RPL27A/RPS27/RPL15/EIF2S3/RPL14/RWDD1/RPS24/RPS11/DHX29/EIF4B/RPL22L1/RPL3/PABPC1/ZNF385A/UBA52/RPS12/RPL11/RPL36/RPL35/RPS19
GOBP_ANTIGEN_RECEPTOR_MEDIATED_SIGNALING_PATHWAY	GOBP_ANTIGEN_RECEPTOR_MEDIATED_SIGNALING_PATHWAY	174	-0.362630310303494	-1.8455414897627	3.59616838821565e-06	0.000749849817155126	0.000670809962488317	4036	tags=34%, list=18%, signal=28%	EIF2B5/WNK1/LCP2/TXK/PIK3CA/PDE4B/CSK/SH2D1A/CD38/LILRB4/PSEN1/SPPL3/MEF2C/PTPN22/PRKCB/SH2B2/RFTN1/PLCL2/LPXN/NFKBID/FCGR2B/KHDRBS1/BTN3A1/RBCK1/PTPRJ/KCNN4/BTN3A3/RC3H1/RNF31/BTNL8/HLA-A/SYK/PLCG2/SPG21/IKBKB/ERMAP/HLA-DRB1/VAV3/THEMIS/NFKBIZ/PTPRC/BTN3A2/HLA-DRB3/ABL1/UBASH3A/INPP5D/FOXP1/PTPN6/BTN2A2/CARD11/PIK3CD/MNDA/PRKD2/GBP1/BANK1/PLCG1/BTN2A3P/BTN2A1/TEC
GOBP_T_CELL_RECEPTOR_SIGNALING_PATHWAY	GOBP_T_CELL_RECEPTOR_SIGNALING_PATHWAY	123	-0.412196030206494	-1.98450475215651	3.6742934984081e-06	0.000749849817155126	0.000670809962488317	4470	tags=40%, list=20%, signal=32%	FCHO1/MAP3K7/PVRIG/EIF2B5/WNK1/LCP2/TXK/PIK3CA/PDE4B/CSK/SH2D1A/LILRB4/PSEN1/SPPL3/PTPN22/RFTN1/NFKBID/KHDRBS1/BTN3A1/RBCK1/PTPRJ/KCNN4/BTN3A3/RC3H1/RNF31/BTNL8/HLA-A/PLCG2/IKBKB/ERMAP/HLA-DRB1/THEMIS/NFKBIZ/PTPRC/BTN3A2/HLA-DRB3/ABL1/UBASH3A/INPP5D/PTPN6/BTN2A2/CARD11/PIK3CD/PRKD2/GBP1/PLCG1/BTN2A3P/BTN2A1/TEC
GOBP_CHROMATIN_ASSEMBLY_OR_DISASSEMBLY	GOBP_CHROMATIN_ASSEMBLY_OR_DISASSEMBLY	153	-0.375698430971175	-1.86460517576678	5.77414707359429e-06	0.001133065321903	0.00101363164822287	4830	tags=39%, list=22%, signal=31%	SMARCD1/SMARCB1/APOBEC1/CHAF1A/SMARCE1/BAZ1A/HMGA2/NOC2L/SMARCA5/SHPRH/NDN/HP1BP3/NAP1L2/KDM1A/KAT6B/PIK3CA/RRP8/L3MBTL3/NASP/SMARCA4/IPO4/CHAF1B/L3MBTL1/M1AP/ATF7IP2/CBX3/TET1/TNP1/ASF1A/MIS18A/ZNF445/ZNFX1/RIF1/CABIN1/ATRX/PADI4/SETDB1/ARID1A/SMYD3/PHF2/SSRP1/TSPYL5/DNMT1/BAZ2A/TPR/UBN2/KMT2D/UBN1/UBR2/CDAN1/HELLS/ARID2/SIN3A/EZH1/NRDE2/ATF7IP/SMARCC2/TLK2/RSF1/SMCHD1
GOBP_GOLGI_VESICLE_TRANSPORT	GOBP_GOLGI_VESICLE_TRANSPORT	276	0.34898442390134	1.72146284790052	6.79619683035796e-06	0.00127084598296328	0.00113688918321583	4981	tags=37%, list=23%, signal=29%	KRT18/ARL1/ARFGAP3/RAB6A/RAB8A/KDELR3/KDELR1/WHAMM/PEF1/OSBPL5/RAB1B/SEC24D/PRKD1/KDELR2/SEC23IP/PREB/PICK1/YIF1A/SURF4/COG5/ARCN1/LMAN1/TRAPPC1/USE1/WIPI1/COPZ2/MIA3/TMED5/COPA/ARF4/COPE/RAB29/COPG1/SEC24A/SAR1A/GOLGA5/RAB34/AMN/BET1L/COPZ1/SEC24C/SCYL1/NAPG/RABIF/TMEM115/TMED2/CCDC22/COPB1/SEC13/SLC10A7/PPP6C/COG3/GOSR2/ERGIC2/PKDCC/RAB14/RAB13/VAMP5/LYPLA1/CTAGE15/NKD2/YKT6/VCP/ZW10/VAPB/SEC31…
GOBP_REGULATION_OF_BODY_FLUID_LEVELS	GOBP_REGULATION_OF_BODY_FLUID_LEVELS	377	0.324316111049202	1.65174853873672	6.97445855017091e-06	0.00127084598296328	0.00113688918321583	4785	tags=33%, list=22%, signal=26%	CFTR/CSRP1/SERPINB2/CAV1/CSN3/CD36/VDR/MTX1/NME1/ALOX12/MET/VWF/CD9/ILK/ITGB3/PPIA/SERPINC1/CPB2/MYL9/ADRA2A/CHRM1/XBP1/FA2H/TACR1/HK2/MMRN1/SERPINE2/PRDX2/F13A1/ANXA8/LMAN1/BLOC1S6/NPR3/PAPSS2/UGCG/HAS2/EXT1/TSPAN8/COPA/P2RX1/GATA1/AGR2/WFS1/PIK3CB/UBASH3B/SFN/NR1H2/EMILIN2/HRG/PAFAH2/AXL/CELA2A/TRPV5/MPL/ANXA5/CELSR2/LSR/TYRO3/ACER1/GRHL3/PF4V1/HEG1/AVPR2/F13B/ADRA2C/PRL/TREML1/PLG/ANO6/FGB/GJA…
GOBP_NEGATIVE_REGULATION_OF_TORC1_SIGNALING	GOBP_NEGATIVE_REGULATION_OF_TORC1_SIGNALING	13	-0.791882780979329	-2.25121339071198	1.29745257916879e-05	0.00228262174445489	0.00204201611008199	1237	tags=46%, list=6%, signal=44%	ATM/DEPDC5/DEPTOR/SZT2/RNF152/KPTN
GOBP_POSITIVE_REGULATION_OF_IMMUNE_RESPONSE	GOBP_POSITIVE_REGULATION_OF_IMMUNE_RESPONSE	495	-0.265895925048028	-1.53543789407369	1.41813524933087e-05	0.00241177534736203	0.00215755594424514	3976	tags=28%, list=18%, signal=23%	WNK1/MR1/LCP2/MLH1/TXK/XCL1/PIK3CA/PDE4B/IL4R/IDO1/CSK/C3/MYB/MYO1G/PYCARD/SH2D1A/CD38/LILRB4/CNR1/COLEC10/PSEN1/HLA-DMB/SLC11A1/SLC15A4/TRIM41/NONO/SPPL3/CFP/MEF2C/MATR3/HLA-DRA/RIOK3/KLRC4-KLRK1/PTPN22/PRKCB/SH2B2/RFTN1/PLCL2/LPXN/C1RL/TLR8/PRKCD/TNF/NFKBID/CFHR1/FCGR2B/CLEC7A/C5AR2/ATAD5/KHDRBS1/PTK2/A2M/BTN3A1/IL21/ZNFX1/CD46/RBCK1/RIF1/PTPRJ/FCN1/SOCS5/C4B/KCNN4/BTN3A3/CLU/PRKCE/RC3H1/RNF31/…
GOBP_CHROMATIN_REMODELING	GOBP_CHROMATIN_REMODELING	188	-0.344721048075264	-1.77632463333304	1.51081750901701e-05	0.00248651320354992	0.0022244158638702	5817	tags=45%, list=26%, signal=33%	HCFC1/BRD2/PBRM1/BRDT/KAT6A/SUPT16H/CHD1L/SYCP3/NAP1L4/SART3/YEATS4/KDM6B/TNP2/PRDM9/PSME4/SETD2/GATAD2A/SMARCD1/SMARCB1/CHAF1A/SMARCE1/KDM4A/BAZ1A/PAK1/INO80/SMARCA5/ANP32E/SHPRH/RBBP7/HP1BP3/SRCAP/NAP1L2/BRD3/KAT6B/MTA3/MYB/NASP/SMARCA4/SMARCA1/CHAF1B/GATAD1/CBX3/TNP1/ASF1A/MIS18A/SMARCA2/GATAD2B/BPTF/CHD4/SUPT6H/ATRX/PADI4/CHD1/ARID1A/BRD4/SMYD3/ACTL6B/CHD8/SSRP1/TSPYL5/INO80E/BAZ2A/MCM3AP/DMA…
GOBP_NUCLEOTIDE_SUGAR_METABOLIC_PROCESS	GOBP_NUCLEOTIDE_SUGAR_METABOLIC_PROCESS	31	0.629422305489637	2.13853827907329	1.73553136030748e-05	0.00271671829996125	0.00243035559814149	2702	tags=45%, list=12%, signal=40%	GFPT1/PMM2/PGM3/GSK3A/GNE/GMPPB/MGAT1/UAP1/DPAGT1/FUT8/GMDS/UAP1L1/MPI/UXS1
GOBP_METHYLATION	GOBP_METHYLATION	333	-0.285218537233561	-1.58178582654312	1.75718745391457e-05	0.00271671829996125	0.00243035559814149	5150	tags=35%, list=23%, signal=27%	PPM1D/AS3MT/KMT2E/PRDM9/ASMT/ARID4B/EHMT1/PRMT9/SETD2/GATAD2A/N6AMT1/SMARCB1/KDM4A/KPNA7/PARP1/SMYD4/DYDC1/METTL6/TRMT10B/AUTS2/KMT2C/FAM86C2P/KDM1A/GRHL2/PHF1/METTL3/MECOM/FBXO11/PIK3CA/KDM1B/TRMT12/NSUN5/WDR6/TRMT10A/RRP8/MYB/MLLT6/METTL22/PHF20/VCPKMT/NFYA/PRDM5/TRMT6/PAXBP1/METTL17/TDRD1/ZFP57/SUZ12/RNF20/ZNF274/TRMT2B/NSUN2/WTAP/HNMT/CMTR1/PRMT7/TET1/RLF/LARP7/ARID4A/MIS18A/SETD6/METTL15/MET…
GOBP_RECOMBINATIONAL_REPAIR	GOBP_RECOMBINATIONAL_REPAIR	148	-0.363532381535028	-1.77981357274361	2.33339922571377e-05	0.0034357502265639	0.00307359610934434	5405	tags=41%, list=25%, signal=31%	RECQL5/YEATS4/ING3/MCM9/CHEK1/HELB/LIG3/SETD2/MBTD1/SWSAP1/FANCM/PARP1/INO80/SLX4/RPA1/AP5S1/RAD21/SAMHD1/RFWD3/KDM1A/POGZ/RECQL/ZFYVE26/SMC6/GEN1/SPIDR/ERCC6/FIGNL1/NUCKS1/RIF1/INTS3/MCM7/HUS1B/FUS/REC8/BLM/POLL/EP400/AUNIP/ERCC5/FEN1/POLN/NIPBL/KLHL15/RAD51B/ATM/MCM3/SLX1A/DMAP1/BRCA2/RAD52/TP53BP1/TRRAP/ARID2/REV3L/MCM5/SFPQ/MCM8/BRD8/TIMELESS/SMCHD1
GOBP_REGULATION_OF_MRNA_SPLICING_VIA_SPLICEOSOME	GOBP_REGULATION_OF_MRNA_SPLICING_VIA_SPLICEOSOME	99	-0.41659840040005	-1.93601316624669	2.35694351097092e-05	0.0034357502265639	0.00307359610934434	5439	tags=43%, list=25%, signal=33%	NUP98/SAP18/SRSF6/DYRK1A/RBM11/FXR2/RBM42/PRPF19/SRSF4/RBM3/DDX17/SRSF7/RBFOX2/CELF2/RBFOX1/THRAP3/FMR1/CIRBP/WTAP/LARP7/DDX5/KHDRBS1/PRDX6/SNW1/SON/NCL/HNRNPU/HNRNPK/SRPK2/RBM39/HNRNPA2B1/KHDRBS3/METTL16/QKI/TIA1/RBM25/MBNL3/SF1/SFSWAP/RBM5/SNRNP70/MBNL1/RBM15
GOBP_WOUND_HEALING	GOBP_WOUND_HEALING	408	0.315869125295525	1.61931525451603	2.88606204722789e-05	0.00409019126804353	0.00365905410432168	4655	tags=31%, list=21%, signal=25%	ALOX15/SLC12A2/CSRP1/SERPINB2/CAV1/CD36/CD44/SMOC2/PHLDB2/ALOX12/VWF/CD9/ILK/ITGB3/PPIA/SERPINC1/CPB2/MYL9/ADRA2A/XBP1/MMP12/FGF1/MMRN1/TPM1/RHOC/ANXA1/SERPINE2/TIMP1/PRDX2/F13A1/ANXA8/LMAN1/FGF2/BLOC1S6/ABCC8/PAPSS2/MIA3/EXT1/NDNF/TSPAN8/CDH3/P2RX1/GATA1/TOR1A/PIK3CB/UBASH3B/EMILIN2/HRG/TGFBR2/WFDC1/PAFAH2/AXL/CELA2A/MPL/ANXA5/TGFA/TYRO3/GRHL3/SPRR3/PF4V1/F13B/HBEGF/ADRA2C/TNFRSF12A/TREML1/TGFB2…
GOBP_CELLULAR_RESPONSE_TO_COPPER_ION	GOBP_CELLULAR_RESPONSE_TO_COPPER_ION	27	0.636955982004602	2.0982309566693	4.33834399532075e-05	0.00598222461192607	0.00535165279195186	4244	tags=59%, list=19%, signal=48%	AOC1/MT1F/MT1H/MT1G/MT1E/SNCA/MT1DP/MT1X/MT1A/PRNP/CYP1A1/MT1HL1/AQP2/NFE2L2/MT1M/MT4
GOBP_ZINC_ION_TRANSPORT	GOBP_ZINC_ION_TRANSPORT	28	0.624483259679669	2.06574742655939	4.93755740608058e-05	0.00648739078780206	0.005803570623679	6830	tags=71%, list=31%, signal=49%	SLC39A8/SLC30A1/SLC30A5/SLC39A9/SLC30A7/SLC39A7/SLC39A14/SLC39A5/SLC39A4/SLC39A12/SLC30A4/SLC30A2/TRPM2/SLC39A1/SLC39A11/SLC30A3/SLC39A13/SLC39A10/SLC39A3/SLC30A9
GOBP_ZINC_ION_HOMEOSTASIS	GOBP_ZINC_ION_HOMEOSTASIS	40	0.562211100973565	2.04181701690164	5.01798090144817e-05	0.00648739078780206	0.005803570623679	3299	tags=48%, list=15%, signal=40%	SLC39A8/MT1F/MT1H/MT1G/MT1E/SLC30A1/SLC30A5/MT1DP/SLC30A7/SLC39A7/SLC39A14/MT1X/SLC39A5/SLC39A4/MT1A/SLC39A12/SLC30A4/MT1HL1/SLC30A2
GOBP_TELOMERE_MAINTENANCE	GOBP_TELOMERE_MAINTENANCE	127	-0.372158134018665	-1.7980403567579	5.08615506687735e-05	0.00648739078780206	0.005803570623679	3790	tags=29%, list=17%, signal=24%	ZBTB48/ZSCAN4/CTC1/DNA2/HNRNPD/DCLRE1C/SMC6/ATR/APEX1/SMG6/RAD50/RIF1/ATRX/HNRNPU/HUS1B/BLM/USP7/TNKS2/FEN1/NHP2/HNRNPA2B1/ATM/XRN1/YLPM1/NAT10/SLX1A/BRCA2/HMBOX1/TNKS/TERC/PARP3/SP100/EXOSC10/SMG1/PRKDC/PKIB/ZNF827
GOBP_CIRCADIAN_RHYTHM	GOBP_CIRCADIAN_RHYTHM	199	-0.337782142080822	-1.75683220316345	5.22358667549107e-05	0.00650018029715987	0.0058150120218047	3468	tags=27%, list=16%, signal=23%	PPARG/GSK3B/HDAC3/KDM2A/THRAP3/NONO/HNRNPD/ADIPOQ/EGR3/EGR1/CSNK1E/NR1D1/FBXL8/TNF/ID4/SIK1/MTNR1B/BTBD9/KLF10/MTNR1A/HNRNPU/DBP/FBXW7/USP7/PER3/MAPK10/ADRB1/ID1/NCOR1/RORA/TARDBP/ID2/PER1/SFPQ/PROK2/SIN3A/SETX/NR1D2/NCOA2/MTA1/CSNK1D/HUWE1/NAMPT/MYCBP2/OGT/PRKDC/EP300/TNFRSF11A/PER2/MTOR/KMT2A/TIMELESS/KDM5A/PSPC1
GOBP_RHYTHMIC_PROCESS	GOBP_RHYTHMIC_PROCESS	290	-0.288713940478819	-1.57522329676184	5.37563308815872e-05	0.00653011428947281	0.00584179074442511	3488	tags=26%, list=16%, signal=22%	NFYA/PPARG/GSK3B/HDAC3/KDM2A/THRAP3/NONO/HNRNPD/ADIPOQ/CBX3/EGR3/EGR1/CSNK1E/SP1/NR1D1/FBXL8/TNF/DDX5/EGR2/HLF/A2M/ID4/SIK1/ARRB2/MTNR1B/BTBD9/KLF10/MTNR1A/PTX3/HNRNPU/DBP/FBXW7/USP7/PER3/CASP2/MAPK10/BMPR1B/ADRB1/ID1/NCOR2/INHBA/NCOR1/RORA/ESR1/CREBBP/TARDBP/ID2/PTN/PER1/SLIT2/IGF1R/SFPQ/PROK2/SIN3A/SETX/FOXO3/NR1D2/NCOA2/MTA1/CSNK1D/HUWE1/NAMPT/MYCBP2/OGT/PRKDC/EP300/TNFRSF11A/PER2/ADNP/MTOR/KM…
GOBP_DNA_REPLICATION	GOBP_DNA_REPLICATION	267	-0.301350274852706	-1.62236748269164	5.62218153376026e-05	0.00667078376401043	0.00596763259005741	5232	tags=34%, list=24%, signal=26%	CHEK1/HELB/DDX11/GLI2/TOPBP1/LIG3/SMC3/GINS3/ORC3/CHAF1A/ORC4/JADE3/FANCM/ZRANB3/BAZ1A/TTF1/DBF4B/ACVRL1/NFIB/GTPBP4/INO80/TBRG1/SMARCA5/SLX4/SSBP1/RPA1/RBBP7/SAMHD1/RFWD3/JADE2/CIZ1/RECQL/ORC2/PRIM1/CTC1/DNA2/NASP/CHAF1B/SLFN11/ZGRF1/ANKRD17/CDT1/GEN1/ING4/ATR/CHTF18/POLH/ATAD5/GMNN/NUCKS1/BCL6/PDS5A/FAM111A/MCM7/ATRX/SETMAR/EGFR/BLM/POLL/SRPK2/FEN1/POLN/POLE/SSRP1/E2F8/KAT7/POLG2/INO80E/EME1/BC…
GOBP_PEPTIDYL_LYSINE_METHYLATION	GOBP_PEPTIDYL_LYSINE_METHYLATION	124	-0.377138937495421	-1.82437925693251	7.151723371658e-05	0.00807698382356967	0.00722560850419816	5114	tags=43%, list=23%, signal=33%	KMT2E/PRDM9/ARID4B/EHMT1/SETD2/N6AMT1/SMARCB1/KDM4A/KPNA7/DYDC1/AUTS2/KMT2C/KDM1A/PHF1/MECOM/MYB/MLLT6/METTL22/PHF20/VCPKMT/NFYA/PRDM5/ZNF274/RLF/ARID4A/SETD6/METTL18/SUPT6H/SNW1/RIF1/KANSL3/ATRX/NSD1/SETDB1/SETMAR/MTF2/BRD4/SMYD3/SETD5/ZNF335/DNMT1/KDM3A/PHF19/TET3/ASH1L/KMT2D/KDM4C/KMT2B/KANSL1/KANSL2/EZH1/OGT/KMT2A
GOBP_DEFENSE_RESPONSE_TO_SYMBIONT	GOBP_DEFENSE_RESPONSE_TO_SYMBIONT	269	-0.293713280540159	-1.58486740470214	7.19231321474811e-05	0.00807698382356967	0.00722560850419816	4715	tags=34%, list=21%, signal=27%	AKAP1/RNF135/SETD2/UNC93B1/TTC4/IL23A/IRF9/EIF2AK2/APOBEC3G/TRIM44/IFIT1/TSPAN6/DDX17/TRIM21/NLRP9/SAMHD1/LYST/IFNGR1/TLR3/ABCC9/TRAF3IP1/GBP7/PYCARD/CXCL10/APOBEC3A/TRIM22/CXCL9/TRIM38/PCBP2/TRIM41/IFIT3/APOBEC3F/SLFN11/RIOK3/OAS3/PTPN22/USP15/PMAIP1/IFNA8/PUM1/ANKRD17/TLR8/BIRC3/IFI27/ITCH/DEFA1B/STAT2/IL21/IFNA4/ZNFX1/IFI44L/PLA2G10/CCDC92/DMBT1/IFNW1/ILF3/TNFAIP3/TRIM6/MX1/IFITM1/EXOC1/MX2/PO…
GOBP_DNA_DEPENDENT_DNA_REPLICATION	GOBP_DNA_DEPENDENT_DNA_REPLICATION	150	-0.34889689869618	-1.71891963779473	7.2822668734654e-05	0.00807698382356967	0.00722560850419816	5405	tags=39%, list=25%, signal=30%	RECQL5/MCM9/HELB/DDX11/TOPBP1/LIG3/GINS3/ORC3/ORC4/FANCM/ZRANB3/BAZ1A/DBF4B/INO80/SSBP1/RPA1/SAMHD1/RFWD3/CIZ1/RECQL/ORC2/PRIM1/DNA2/SLFN11/ZGRF1/CDT1/GEN1/ATR/CHTF18/ATAD5/GMNN/NUCKS1/BCL6/FAM111A/MCM7/ATRX/SETMAR/BLM/SRPK2/FEN1/POLN/POLE/E2F8/KAT7/POLG2/EME1/MCM3/POLG/BRCA2/REV3L/LIG1/MCM5/TRAIP/CDK9/POLA1/POLA2/BOD1L1/ORC1/TIMELESS
GOBP_DNA_PACKAGING	GOBP_DNA_PACKAGING	170	-0.329637855890645	-1.66709234575879	7.50507573201812e-05	0.00814699923079924	0.00728824375678176	5636	tags=41%, list=26%, signal=30%	KAT6A/NCAPD3/SYCP3/NAP1L4/SART3/TNP2/PPM1D/PRDM9/PSME4/APOBEC1/AKAP8/CHAF1A/BAZ1A/HMGA2/NOC2L/SMARCA5/SHPRH/NDN/HP1BP3/NAP1L2/KDM1A/NCAPG2/NCAPH/KAT6B/PIK3CA/TSSK6/RRP8/L3MBTL3/NASP/IPO4/CHAF1B/CHMP1A/L3MBTL1/M1AP/ATF7IP2/CBX3/TET1/SYCP1/TNP1/ASF1A/MIS18A/AKAP8L/ZNF445/ZNFX1/RIF1/ACIN1/CABIN1/ATRX/PADI4/SETDB1/SMYD3/PHF2/TSPYL5/DNMT1/BAZ2A/TPR/UBN2/KMT2D/UBN1/UBR2/CDAN1/HELLS/SMC2/SIN3A/EZH1/NRDE…
GOBP_HEMOSTASIS	GOBP_HEMOSTASIS	224	0.341108046610089	1.65052837677948	7.85465113596736e-05	0.00834883960327197	0.0074688086240251	5052	tags=36%, list=23%, signal=28%	CSRP1/SERPINB2/CAV1/CD36/ALOX12/VWF/CD9/ILK/ITGB3/PPIA/SERPINC1/CPB2/MYL9/ADRA2A/MMRN1/SERPINE2/PRDX2/F13A1/ANXA8/LMAN1/BLOC1S6/PAPSS2/TSPAN8/P2RX1/GATA1/PIK3CB/UBASH3B/EMILIN2/HRG/PAFAH2/AXL/CELA2A/MPL/ANXA5/TYRO3/PF4V1/AVPR2/F13B/ADRA2C/TREML1/PLG/ANO6/FGB/THBS1/KNG1/NFE2/SCUBE1/DGKG/DGKA/SELP/HSPB1/GP1BA/ST3GAL4/DGKK/GP6/APOH/ACTG1/FUNDC2/VKORC1/PROCR/NFE2L2/ACTB/ENTPD2/SERPINF2/ITGA2/FOXA2/DG…
GOBP_POSITIVE_REGULATION_OF_HISTONE_MODIFICATION	GOBP_POSITIVE_REGULATION_OF_HISTONE_MODIFICATION	101	-0.398766929995351	-1.84809568623654	8.32031592497375e-05	0.00866331670392164	0.00775013745449757	5584	tags=48%, list=25%, signal=36%	MAPK3/PINK1/APLNR/SART3/KMT2E/PRDM9/SMARCB1/AKAP8/KPNA7/AUTS2/NAP1L2/KDM1A/PHF1/LIF/RRP8/MYB/PHF20/PAXBP1/RNF20/FMR1/TET1/AKAP8L/BCL6/SNW1/RIF1/KANSL3/MUC1/MTF2/BRD4/NIPBL/DNMT1/KAT7/C6orf89/PHF19/ATM/CHTOP/VEGFA/ISL1/KANSL1/KANSL2/IL1B/RPS6KA5/CDK9/OGT/PRKD2/KAT2A/KMT2A/LRRK2
GOBP_NEGATIVE_REGULATION_OF_PEPTIDASE_ACTIVITY	GOBP_NEGATIVE_REGULATION_OF_PEPTIDASE_ACTIVITY	239	0.33415985033179	1.62811400179705	8.54742199099896e-05	0.00870877064971124	0.00779080020985536	3270	tags=26%, list=15%, signal=22%	CST1/FETUB/CST2/SERPINB4/SLPI/SERPINB2/SERPINB3/SERPINB10/CD44/CST3/SERPINC1/UBE2Z/SERPINF1/PIH1D1/SERPINB7/ANXA2/KLF4/SERPINE2/GPC3/TIMP1/GAPDH/ANXA8/SNCA/SPINK5/SERPINA11/SERPINA6/CSTA/CSTB/NGF/SFN/C3P1/HRG/WFDC5/WFDC1/CST6/SIAH2/COL4A3/AMBP/SPINK9/WFDC9/WFDC13/R3HDML/CRYAB/CST9L/SERPINB13/CST4/SPINT1/SFRP2/NOL3/PRNP/THBS1/KNG1/SERPINA2/DDX3X/RPS6KA1/SERPINB8/FABP1/PAK2/SERPINB6/SERPINB5/WFDC10B
GOBP_POSITIVE_REGULATION_OF_HISTONE_METHYLATION	GOBP_POSITIVE_REGULATION_OF_HISTONE_METHYLATION	48	-0.497461216864105	-1.97044880265787	8.70535678430563e-05	0.00870877064971124	0.00779080020985536	5114	tags=48%, list=23%, signal=37%	KMT2E/PRDM9/KPNA7/AUTS2/PHF1/RRP8/MYB/PHF20/PAXBP1/RNF20/TET1/SNW1/RIF1/KANSL3/MTF2/BRD4/DNMT1/PHF19/CHTOP/KANSL1/KANSL2/OGT/KMT2A
GOBP_ACTIVATION_OF_INNATE_IMMUNE_RESPONSE	GOBP_ACTIVATION_OF_INNATE_IMMUNE_RESPONSE	54	-0.493464314752928	-1.98548985961021	9.04507681895772e-05	0.00875579959624667	0.0078328719489417	5906	tags=54%, list=27%, signal=39%	FFAR2/TLR4/NLRC4/MAVS/KLRC2/HMGB1/KLRC4/LYN/PAK1/MAP3K7/PYCARD/NONO/MATR3/KLRC4-KLRK1/CLEC7A/ZNFX1/FCN1/SYK/PLCG2/IKBKB/AIM2/CREBBP/PYHIN1/SFPQ/SIN3A/MNDA/PRKDC/EP300/PSPC1
GOBP_REGULATION_OF_HISTONE_METHYLATION	GOBP_REGULATION_OF_HISTONE_METHYLATION	76	-0.429168011766645	-1.87523468519483	9.20897246604232e-05	0.00875579959624667	0.0078328719489417	5114	tags=46%, list=23%, signal=35%	KMT2E/PRDM9/SMARCB1/KDM4A/KPNA7/AUTS2/KDM1A/PHF1/RRP8/MYB/MLLT6/PHF20/PAXBP1/RNF20/ZNF274/TET1/SUPT6H/SNW1/RIF1/KANSL3/ATRX/AASS/NSD1/MTF2/BRD4/ZNF335/DNMT1/KDM3A/PHF19/CHTOP/KDM4C/KANSL1/KANSL2/OGT/KMT2A
GOBP_POTASSIUM_ION_TRANSPORT	GOBP_POTASSIUM_ION_TRANSPORT	229	0.341598710018813	1.65580686631337	9.26721243036691e-05	0.00875579959624667	0.0078328719489417	7294	tags=45%, list=33%, signal=31%	SLC12A2/KCNJ16/ATP1A1/CAV1/ATP12A/EDN3/ADRA2A/KCNK6/SLC24A4/KCNH1/SLC9A3/CASQ2/CHP1/KCNIP4/KCNK16/CDK2/ABCC8/KIF5B/KCNJ8/ANK2/KCNMB2/KCNG4/DLG1/SLC24A3/NEDD4/SLC12A8/TMEM38B/FXYD3/KCNMA1/KCNN2/ATP4B/HCN3/KCNH6/KEL/GCK/KCNK17/ANO6/PRNP/SLC12A5/ATP1A3/ATF4/KCNA5/KCNK1/HTR2A/KCNB1/ATP4A/KCNH5/FXYD1/LRRC52/HCN2/PKD2L1/SLC9A5/SNAP25/SLC12A3/KCNJ12/NSF/NOS1/SLC12A1/SLC9A9/VAMP2/ATP1A2/OPRK1/KCNK15/AMIG…
GOBP_DIGESTION	GOBP_DIGESTION	126	0.402408936231406	1.80734520811516	9.83771937766819e-05	0.00912582622997511	0.00816389497063527	4736	tags=37%, list=21%, signal=29%	CD36/VDR/GCNT3/PLS1/VSIG1/TFF2/ADRA2A/TFF3/CHRM1/ABCG8/TACR1/SLC5A1/NPR3/UGCG/PGA3/COPA/MUC2/NR1H2/CTRB2/RBP4/ARX/ABCG5/SLC2A5/ENPP7/SOAT2/MUC6/SGK1/CCK/PIR/SOX9/FABP1/PGC/SST/LPCAT3/SCT/ADM2/CLPS/SLC22A5/VIL1/PTGER3/PNLIP/UCN/NPSR1/TIFAB/PRAP1/CHIT1/OPRK1
GOBP_DIVALENT_INORGANIC_CATION_HOMEOSTASIS	GOBP_DIVALENT_INORGANIC_CATION_HOMEOSTASIS	487	0.288423346220883	1.50231726568159	0.00012124101371602	0.0107883586130104	0.00965118383833234	4449	tags=28%, list=20%, signal=23%	SLC39A8/CAV1/CD36/VDR/SLC35G1/HERPUD1/HRH4/P2RX4/IL13/EDN3/SLC24A4/PRKD1/EDNRA/TACR1/GPR12/MT1F/BDKRB1/CIB2/P2RY6/CASQ2/CALCA/MT1H/MT1G/CCR8/TRPV6/MT1E/FGF2/SLC30A1/CCL23/SNCA/KISS1/ANK2/CD55/SLC30A5/PTGIR/MT1DP/P2RX1/GATA1/GNA15/MCU/IAPP/ADCY5/CALCB/WFS1/PIK3CB/UBASH3B/SLC24A3/SLC30A7/SLC39A7/CHRNA10/SLC39A14/KCTD17/CCR3/BDKRB2/TMEM38B/MCUR1/MT1X/FKBP1A/STIM2/TRPV5/SLC39A5/SLC39A4/PLCZ1/CALB2/KE…
GOBP_REGULATION_OF_CIRCADIAN_RHYTHM	GOBP_REGULATION_OF_CIRCADIAN_RHYTHM	112	-0.378376603904016	-1.80102952917238	0.00012457794273333	0.0107883586130104	0.00965118383833234	3468	tags=29%, list=16%, signal=24%	PPARG/GSK3B/HDAC3/KDM2A/THRAP3/NONO/HNRNPD/CSNK1E/NR1D1/FBXL8/SIK1/MTNR1B/KLF10/FBXW7/USP7/PER3/MAPK10/ADRB1/RORA/TARDBP/ID2/PER1/SFPQ/SIN3A/NR1D2/MTA1/CSNK1D/PRKDC/PER2/MTOR/TIMELESS/PSPC1
GOBP_TELOMERE_ORGANIZATION	GOBP_TELOMERE_ORGANIZATION	131	-0.361260320743087	-1.75411730953361	0.000124755131261338	0.0107883586130104	0.00965118383833234	3790	tags=29%, list=17%, signal=24%	ZBTB48/ZSCAN4/CTC1/DNA2/HNRNPD/DCLRE1C/SMC6/ATR/APEX1/SMG6/RAD50/RIF1/ATRX/HNRNPU/HUS1B/BLM/USP7/TNKS2/FEN1/NHP2/HNRNPA2B1/ATM/XRN1/YLPM1/NAT10/SLX1A/BRCA2/HMBOX1/TNKS/TERC/PARP3/SP100/EZH1/EXOSC10/SMG1/PRKDC/PKIB/ZNF827
GOBP_REGULATION_OF_GENE_EXPRESSION_EPIGENETIC	GOBP_REGULATION_OF_GENE_EXPRESSION_EPIGENETIC	120	-0.366259919669091	-1.76232640777579	0.000124757577061469	0.0107883586130104	0.00965118383833234	5232	tags=42%, list=24%, signal=32%	CHEK1/PPM1D/ARID4B/GLMN/SMARCD1/APOBEC1/DIRAS3/HMGA2/NDN/KDM1A/METTL3/PIK3CA/KDM1B/RRP8/L3MBTL3/ZFP57/SUZ12/L3MBTL1/ATF7IP2/CBX3/PRMT7/TET1/TNP1/ARID4A/ZNF445/ZNFX1/RIF1/CREBZF/HNRNPU/CDYL/SETDB1/ARID1A/PHF2/ZNF335/DNMT1/BAZ2A/TPR/KMT2D/UBR2/HELLS/SIN3A/MTA1/EZH1/NRDE2/EXOSC10/ARID1B/ATF7IP/EP300/RBM15/SMCHD1
GOBP_O_GLYCAN_PROCESSING	GOBP_O_GLYCAN_PROCESSING	41	0.544366455054952	2.00087095991457	0.000132573687668901	0.0112731825747788	0.010084903679515	3788	tags=44%, list=17%, signal=36%	GCNT4/GCNT3/ST6GAL1/B3GNT2/GALNT6/GALNT1/GALNT7/B3GNT6/ST6GALNAC4/GALNT3/A4GNT/GALNT8/GXYLT2/C1GALT1/B3GNT3/GALNT15/ST3GAL4/GALNT5
GOBP_BRANCHING_MORPHOGENESIS_OF_A_NERVE	GOBP_BRANCHING_MORPHOGENESIS_OF_A_NERVE	10	-0.795950113027018	-2.08022709924319	0.000137435543085064	0.0114950187019672	0.010283356597357	3034	tags=50%, list=14%, signal=43%	FGFR2/MAP3K13/BCL11A/RERE/LRRK2
GOBP_NEGATIVE_REGULATION_OF_CELLULAR_MACROMOLECULE_BIOSYNTHETIC_PROCESS	GOBP_NEGATIVE_REGULATION_OF_CELLULAR_MACROMOLECULE_BIOSYNTHETIC_PROCESS	235	-0.297586341628319	-1.57891172027195	0.000141923814443661	0.0116789564724445	0.0104479059325588	3473	tags=28%, list=16%, signal=24%	TSC1/CTC1/EIF4ENIF1/GSK3B/CAPRIN1/CPEB2/AGO1/HNRNPD/FMR1/DCP1A/PASK/SLFN11/ADIPOQ/CIRBP/TOB1/PUM1/CDT1/POLR2G/ROCK1/EXOSC7/ATR/CNOT1/PRG3/GMNN/AGO3/CPEB4/BCL6/PDS5A/CNOT6L/BTG2/RC3H1/NCL/HNRNPU/AATF/BLM/ITM2B/ILF3/PATL2/TNRC6B/GIGYF2/TPR/XRN1/METTL16/NAT10/BRCA2/ZFP36L2/LARP1/ZFP36L1/CDAN1/TARDBP/TIA1/ABCA7/IGF2BP2/PARP3/PAN3/DIS3L2/EXOSC10/PAN2/DAPK1/BANK1/DHFR/ENC1/RGS2/SHMT1/TIMELESS
GOBP_COLLAGEN_FIBRIL_ORGANIZATION	GOBP_COLLAGEN_FIBRIL_ORGANIZATION	59	0.487551552644347	1.92269058380397	0.000152179709401128	0.0123241409105485	0.0110250830403224	8205	tags=64%, list=37%, signal=41%	LOXL3/COL14A1/EFEMP2/EXT1/LOXL4/ADAMTS3/TGFB2/SFRP2/COL5A3/ADAMTS14/ADAMTS2/COL12A1/FMOD/ADAMTS7/TGFBR1/PXDN/LOXL2/SERPINF2/COL11A2/COL5A1/COLGALT1/AEBP1/LOX/SCX/P4HA1/CHADL/PLOD3/EMILIN1/COL2A1/GREM1/CYP1B1/FOXC2/DPT/BMP1/FKBP10/ADAMTS12/LUM/COL3A1
GOBP_FC_GAMMA_RECEPTOR_SIGNALING_PATHWAY	GOBP_FC_GAMMA_RECEPTOR_SIGNALING_PATHWAY	29	-0.582434705702357	-2.04420557238978	0.00015917618981053	0.0126893268814582	0.011351775641751	4556	tags=62%, list=21%, signal=49%	LYN/PAK1/FGR/CLEC4D/MYO1G/PRKCD/FCGR2B/PTK2/CLEC4E/PTPRJ/PRKCE/VAV1/SYK/VAV3/PTPRC/PLA2G6/ABL1/FCGR3A
GOBP_REGULATION_OF_INNATE_IMMUNE_RESPONSE	GOBP_REGULATION_OF_INNATE_IMMUNE_RESPONSE	216	-0.296043094356567	-1.56210874178684	0.000181707786129004	0.0142626634589259	0.0127592706179006	4980	tags=36%, list=23%, signal=28%	HMGB1/OTOP1/RNF135/SERPING1/HLA-B/NMI/KLRC4/LYN/PAK1/HLA-G/MAP3K7/HLA-F/FGR/TRIM21/SAMHD1/METTL3/TXK/PYCARD/SH2D1A/PPARG/SLC15A4/TRIM41/NONO/MATR3/RIOK3/OAS3/KLRC4-KLRK1/PTPN22/USP15/GRN/TLR8/NLRC3/BIRC3/FCGR2B/CLEC7A/STAT2/A2M/NCR1/IL21/ZNFX1/ARRB2/FCN1/LAMP1/VAV1/TNFAIP3/HLA-A/TRIM6/SYK/CFH/PLCG2/CD96/LRP8/IKBKB/HLA-E/SLAMF6/CASP8/POLR3G/CR1/NLRC5/AIM2/IRF1/FPR2/CREBBP/CRTAM/PYHIN1/SFPQ/SIN3A/P…
GOBP_NUCLEOTIDE_SUGAR_BIOSYNTHETIC_PROCESS	GOBP_NUCLEOTIDE_SUGAR_BIOSYNTHETIC_PROCESS	15	0.721515021138593	2.03638784138091	0.000200539174483171	0.0155022858820172	0.0138682274411328	2702	tags=60%, list=12%, signal=53%	GFPT1/PMM2/PGM3/GMPPB/UAP1/GMDS/UAP1L1/MPI/UXS1
GOBP_REGULATION_OF_HISTONE_MODIFICATION	GOBP_REGULATION_OF_HISTONE_MODIFICATION	169	-0.323702666977283	-1.63153052156376	0.00022325641148914	0.0170008091256357	0.0152087949759138	4137	tags=36%, list=19%, signal=30%	SMARCB1/AKAP8/KDM4A/KPNA7/NOC2L/AUTS2/NAP1L2/KDM1A/NCAPG2/PHF1/LIF/RRP8/MYB/MLLT6/PHF20/NFYA/PAXBP1/FLCN/RNF20/ZNF274/FMR1/TET1/AKAP8L/BCL6/SUPT6H/SNW1/RIF1/TRIP12/KANSL3/ATRX/AASS/NSD1/MUC1/MTF2/BRD4/SETD5/NIPBL/ZNF335/DNMT1/KAT7/KDM3A/C6orf89/PHF19/ATM/CHTOP/VEGFA/UBR5/ISL1/KDM4C/KANSL1/KANSL2/SIN3A/IL1B/RPS6KA5/CDK9/OGT/PRKD2/KAT2A/KMT2A/KDM5A/LRRK2
GOBP_IMPORT_INTO_CELL	GOBP_IMPORT_INTO_CELL	217	0.342385209376925	1.64920568447295	0.000232004373461448	0.0173654967258974	0.0155350417387384	4729	tags=32%, list=21%, signal=26%	SLC12A2/LRRC8D/SLC7A1/SLC39A8/KCNJ16/ATP1A1/SLC6A14/CD36/ITGB3/LRRC8A/ATP12A/SLC1A5/SLC18A2/SLC24A4/SLC6A12/SLC9A3/SLC5A1/TRPV6/SLC30A1/SNCA/KCNJ8/SLC27A2/P2RX1/DLG1/TOR1A/SLC2A10/SLC12A8/SLC39A14/RPS6KB1/TRPV5/ATP4B/SLC39A5/SLC39A4/SLC16A2/SLC1A4/SLC2A5/SLC39A12/CALCR/SLC15A1/TRPM4/PRNP/SLC12A5/THBS1/ATP1A3/SLC5A2/SLC43A1/LRRC8E/TRPV3/SLC5A3/FLOT1/TRPV4/ATP4A/TRPM2/SLC7A8/HCN2/ACTB/SLC9A5/SNAP25…
GOBP_MOTOR_BEHAVIOR	GOBP_MOTOR_BEHAVIOR	13	0.739060596926089	1.99464627419385	0.000234852856543889	0.0173654967258974	0.0155350417387384	1146	tags=38%, list=5%, signal=36%	DPP4/MFSD2A/GRPR/EXT1/C12orf57
GOBP_HISTONE_METHYLATION	GOBP_HISTONE_METHYLATION	148	-0.338709585677687	-1.65828396156073	0.000249473425055288	0.0181830487804583	0.01626641760962	5114	tags=40%, list=23%, signal=31%	KMT2E/PRDM9/ARID4B/EHMT1/SETD2/N6AMT1/SMARCB1/KDM4A/KPNA7/DYDC1/AUTS2/KMT2C/KDM1A/PHF1/MECOM/RRP8/MYB/MLLT6/PHF20/NFYA/PRDM5/PAXBP1/SUZ12/RNF20/ZNF274/PRMT7/TET1/RLF/ARID4A/SETD6/SUPT6H/SNW1/RIF1/KANSL3/ATRX/AASS/NSD1/SETDB1/SETMAR/MTF2/BRD4/SMYD3/SETD5/ZNF335/DNMT1/KDM3A/PHF19/CHTOP/TET3/ASH1L/KMT2D/KDM4C/CREBBP/KMT2B/KANSL1/KANSL2/EZH1/OGT/KMT2A
GOBP_REGULATION_OF_WOUND_HEALING	GOBP_REGULATION_OF_WOUND_HEALING	121	0.394921162715553	1.76549424836263	0.00026750551345956	0.0192227201362067	0.0171964997236568	4596	tags=37%, list=21%, signal=30%	SLC12A2/SERPINB2/CAV1/CD36/SMOC2/PHLDB2/ALOX12/CD9/SERPINC1/CPB2/ADRA2A/XBP1/MMRN1/ANXA1/SERPINE2/PRDX2/FGF2/ABCC8/TSPAN8/UBASH3B/HRG/WFDC1/HBEGF/TNFRSF12A/PLG/ANO6/FGB/THBS1/KNG1/APCS/CLDN19/GP1BA/ST3GAL4/APOH/CRK/ACTG1/CD109/VKORC1/VIL1/NFE2L2/SERPINF2/FOXA2/KRT1/ABAT/FGG
GOBP_ESTABLISHMENT_OF_RNA_LOCALIZATION	GOBP_ESTABLISHMENT_OF_RNA_LOCALIZATION	150	-0.334624866684297	-1.64860523778677	0.000272248879892324	0.0192918581279255	0.0172583500469754	4114	tags=32%, list=19%, signal=26%	NXF5/XPO5/ZC3H11A/NUP50/NUP85/SRSF7/ZC3H3/RANBP2/NUP153/TSC1/TST/RBFOX1/THOC3/FMR1/CPSF6/NSUN2/RFTN1/NUP35/ATR/NUP210/KHDRBS1/RANBP17/AKAP8L/NUP155/SMG6/SUPT6H/DDX19B/ATXN2/NXF2B/HNRNPA3/NXF1/HNRNPA2B1/TPR/ATM/MX2/CHTOP/KPNB1/MCM3AP/ZFP36L1/TNKS/QKI/NUP214/IGF2BP2/UPF3B/PABPN1/NRDE2/SMG1/PEG10
GOBP_PEPTIDYL_LYSINE_MODIFICATION	GOBP_PEPTIDYL_LYSINE_MODIFICATION	366	-0.263908300565227	-1.48292423743574	0.000278785436183237	0.0194844287042038	0.0174306222248092	5383	tags=34%, list=24%, signal=26%	YEATS4/ING3/UBE2I/PML/GCSH/SETD4/CHEK1/TAF7/KMT2E/PRDM9/ARID4B/EHMT1/SETD2/MBTD1/N6AMT1/SMARCB1/HINT2/JADE3/KDM4A/KPNA7/NOC2L/DYDC1/NAA40/MAP3K7/AUTS2/KMT2C/KLF15/SUMO4/SRCAP/BRPF1/LEF1/NAP1L2/KDM1A/JADE2/UHRF2/KIAA1586/ATAT1/PHF1/MSL3P1/MECOM/LIAS/KAT6B/RANBP2/LIF/MYB/MLLT6/METTL22/PHF20/VCPKMT/NFYA/PRDM5/FLCN/ZNF274/POR/LDB1/ATP7A/MED24/SIRT5/EGR1/MSL2/RLF/ING4/ARID4A/CAPN3/SETD6/EGR2/METTL18/P…
GOBP_TORC1_SIGNALING	GOBP_TORC1_SIGNALING	42	-0.505748299519607	-1.92725678697455	0.000299249940551331	0.0206320702255796	0.0184572936305913	3244	tags=36%, list=15%, signal=31%	FLCN/SMCR8/RRAGC/DGKQ/RRAGB/ATM/SIK3/LARP1/DEPDC5/CARD11/DEPTOR/SZT2/RNF152/KPTN/MTOR
GOBP_MRNA_TRANSPORT	GOBP_MRNA_TRANSPORT	115	-0.358988192613664	-1.7142346605328	0.000310527317583324	0.021102411602503	0.018878057461151	5972	tags=43%, list=27%, signal=31%	HNRNPA1/UPF2/AAAS/SARNP/POLDIP3/NUP205/NUP98/KHSRP/POM121C/SETD2/NUP107/THOC2/HHEX/NXF5/ZC3H11A/NUP50/NUP85/SRSF7/ZC3H3/RANBP2/NUP153/THOC3/FMR1/NSUN2/NUP35/NUP210/RANBP17/AKAP8L/NUP155/SMG6/SUPT6H/DDX19B/NXF2B/HNRNPA3/NXF1/HNRNPA2B1/TPR/MX2/CHTOP/MCM3AP/ZFP36L1/TNKS/QKI/NUP214/IGF2BP2/UPF3B/PABPN1/SMG1/PEG10
GOBP_REGULATION_OF_RESPONSE_TO_WOUNDING	GOBP_REGULATION_OF_RESPONSE_TO_WOUNDING	151	0.369162773509253	1.70469661504766	0.000314572321413927	0.021102411602503	0.018878057461151	4176	tags=34%, list=19%, signal=28%	SLC12A2/SERPINB2/CAV1/CD36/SMOC2/EPHA4/PHLDB2/ALOX12/CD9/SERPINC1/CPB2/ADRA2A/XBP1/IL10/INPP5F/KLF4/MMRN1/ANXA1/SERPINE2/PRDX2/FGF2/ABCC8/RTN4RL1/TSPAN8/UBASH3B/HRG/WFDC1/MAP2K1/HBEGF/TNFRSF12A/PLG/ANO6/FGB/THBS1/KNG1/APCS/RTN4R/CLDN19/GP1BA/ST3GAL4/NDEL1/CNTF/APOH/CRK/ACTG1/CD109/VKORC1/VIL1/NFE2L2/SERPINF2/FOXA2
GOBP_NON_MOTILE_CILIUM_ASSEMBLY	GOBP_NON_MOTILE_CILIUM_ASSEMBLY	58	-0.45072976087685	-1.83944290256085	0.000318480143746125	0.021102411602503	0.018878057461151	7049	tags=62%, list=32%, signal=42%	TTC8/BBS2/IFT57/DNM2/DISC1/RPGRIP1L/DYNC2H1/CC2D2B/VANGL2/CEP89/IFT80/IFT140/RP1/BBS1/MAK/PCM1/CCDC13/CC2D2A/IFT172/MAP4/C2CD3/CEP290/IFT74/IFT122/IFT88/DCTN1/TBC1D32/CENPJ/INTU/CEP250/MKS1/CLCN4/CEP135/RPGRIP1/CEP350/CSNK1D
GOBP_HISTONE_DEACETYLATION	GOBP_HISTONE_DEACETYLATION	94	-0.383807240425246	-1.76291823566104	0.000333758262361787	0.0218312135201261	0.0195300381322633	3926	tags=33%, list=18%, signal=27%	NCAPG2/MSL3P1/TBL1XR1/MTA3/RRP8/PRDM5/BRMS1L/RCOR3/AKAP8L/GATAD2B/CHD4/BCL6/MSL3/HDAC10/NIPBL/SIN3B/C6orf89/BAZ2A/VEGFA/PER1/SFPQ/SIN3A/MTA1/TBL1Y/PRKD2/TBL1X/PER2/KAT2A/RCOR1/KDM5A/LRRK2
GOBP_DNA_GEOMETRIC_CHANGE	GOBP_DNA_GEOMETRIC_CHANGE	89	-0.375102307363814	-1.71457841388152	0.000367951337680352	0.0237631357575336	0.021258321121679	5539	tags=42%, list=25%, signal=31%	CHD1L/RECQL5/MCM9/POT1/HELB/DDX11/HMGB1/GINS3/FANCM/ZRANB3/SSBP1/RPA1/RECQL/HFM1/DNA2/ERCC3/RAD54L2/CHTF18/CHD9/CHD4/RAD50/MCM7/ATRX/CHD1/BLM/CHD8/CHD6/HNRNPA2B1/MCM3/CHD2/ERCC2/ASCC3/MCM5/SETX/MCM8/CHD7/BRIP1
GOBP_PROTEIN_DNA_COMPLEX_SUBUNIT_ORGANIZATION	GOBP_PROTEIN_DNA_COMPLEX_SUBUNIT_ORGANIZATION	171	-0.321051746002465	-1.62805698742009	0.000389170473969623	0.0248193469774127	0.0222031996727932	5702	tags=43%, list=26%, signal=32%	TERF1/TAF7L/KAT6A/SUPT16H/SYCP3/NAP1L4/SART3/CAND1/TNP2/TAF7/PRDM9/PSME4/HMGB1/SETD2/KNTC1/SMARCD1/SMARCB1/CHAF1A/SMARCE1/BAZ1A/INO80/SMARCA5/ANP32E/SHPRH/HP1BP3/SRCAP/NAP1L2/CENPE/KAT6B/POGZ/CENPI/NASP/SMARCA4/CHAF1B/BRF1/CENPC/CDT1/TAF3/TNP1/ASF1A/MIS18A/GMNN/BPTF/SUPT6H/UBTF/CENPK/ATRX/PADI4/BDP1/RRN3/CENPO/ARID1A/SMYD3/TAF2/TAF1C/SSRP1/TSPYL5/INO80E/BAZ2A/MCM3AP/DMAP1/NFRKB/INO80D/RAD52/ESR1/…
GOBP_REGULATION_OF_DNA_METABOLIC_PROCESS	GOBP_REGULATION_OF_DNA_METABOLIC_PROCESS	363	-0.259385480412457	-1.45450534887501	0.000399523303382569	0.0251650357266403	0.022512450207496	5458	tags=34%, list=25%, signal=26%	TMEM161A/PTGES3/RECQL5/YEATS4/ING3/PML/IL27RA/AXIN2/POT1/CHEK1/HELB/DDX11/PARN/PRDM9/USP9X/HMGB1/RGCC/SETD2/MBTD1/MAPK15/TBX21/GINS3/JADE3/HMCES/ZRANB3/PARP1/HMGA2/ACVRL1/INO80/SLX4/TFDP1/KDM1A/JADE2/CIZ1/GRHL2/OTUD4/MLH1/ZSCAN4/PIK3CA/KDM1B/POGZ/ZNF93/MSH3/SPIRE2/CTC1/FLCN/SLC15A4/NOX4/HNRNPD/ADIPOQ/CDT1/SPIDR/RLF/PRKCD/ING4/ERCC6/ATR/RNF169/FIGNL1/TNF/MIS18A/HGF/CHTF18/POLH/ATAD5/GMNN/ST20/NUCK…
GOBP_HISTONE_H4_ACETYLATION	GOBP_HISTONE_H4_ACETYLATION	73	-0.402950559095	-1.74300191300376	0.000406161548155015	0.0252711733986206	0.0226074001643151	5883	tags=52%, list=27%, signal=38%	RUVBL1/KAT5/JADE1/HCFC1/EPC2/KAT6A/YEATS4/ING3/TAF7/MBTD1/SMARCB1/JADE3/NAA40/AUTS2/LEF1/JADE2/MSL3P1/PHF20/MSL2/ING4/KANSL3/MUC1/MSL3/EP400/ACTL6B/KAT7/DMAP1/BRCA2/MSL1/TRRAP/PER1/KANSL1/KANSL2/OGT/EP300/BRD8/KAT2A/KMT2A
GOBP_PROTEIN_LOCALIZATION_TO_EXTRACELLULAR_REGION	GOBP_PROTEIN_LOCALIZATION_TO_EXTRACELLULAR_REGION	333	0.293853831416152	1.478792425849	0.000448221608424172	0.0270765170565845	0.0242224469160392	4649	tags=30%, list=21%, signal=24%	SLC12A2/SLC9B2/ANO1/CFTR/ARFGAP3/RAB8A/FBN2/LRRC8A/PPIA/NECAB3/IL13/NOS2/ABCG1/ADRA2A/TANGO2/ADAM9/SFRP1/UCP2/PREB/VSNL1/PICK1/SUCNR1/ANXA1/CBLN4/BLOC1S6/ABCC8/MIA3/CD33/MCU/SERP1/ADCY5/COPG1/SEC24A/DISP1/BAD/ICA1/BMP8A/NR1H2/PTPRN2/RFX6/TMEM167A/AACS/RBP4/CELA2A/SYT4/PTPN11/GCK/NLGN2/RAB3D/TGFB2/STXBP5L/PPARD/SNCG/HNF1B/SYT9/TRPM4/RCN3/IGF1/FGB/CDK16/RAB13/EPHA5/DNAJC1/KCNA5/NBL1/SYTL4/NDUFAF2/C…
GOBP_RETROGRADE_VESICLE_MEDIATED_TRANSPORT_GOLGI_TO_ENDOPLASMIC_RETICULUM	GOBP_RETROGRADE_VESICLE_MEDIATED_TRANSPORT_GOLGI_TO_ENDOPLASMIC_RETICULUM	47	0.499326797292953	1.88349924350512	0.000451017313939305	0.0270765170565845	0.0242224469160392	2280	tags=36%, list=10%, signal=32%	RAB6A/KDELR3/KDELR1/KDELR2/PICK1/ARCN1/USE1/COPZ2/COPA/ARF4/COPE/BET1L/COPZ1/SCYL1/TMEM115/COG3/ERGIC2
GOBP_REGULATION_OF_COAGULATION	GOBP_REGULATION_OF_COAGULATION	70	0.442399212258292	1.80753544813074	0.000451098382949761	0.0270765170565845	0.0242224469160392	5052	tags=46%, list=23%, signal=35%	SERPINB2/CAV1/CD36/ALOX12/CD9/SERPINC1/CPB2/SERPINE2/PRDX2/TSPAN8/UBASH3B/HRG/ANXA5/HS3ST5/PLG/ANO6/FGB/THBS1/KNG1/GP1BA/ST3GAL4/APOH/VKORC1/PROCR/NFE2L2/SERPINF2/FOXA2/KRT1/ABAT/FGG/PDGFA/PRKG1
GOBP_DIGESTIVE_SYSTEM_PROCESS	GOBP_DIGESTIVE_SYSTEM_PROCESS	100	0.406815675113631	1.75909029899256	0.000503313146662305	0.0298593450496637	0.0267119437445257	4736	tags=37%, list=21%, signal=29%	CD36/VDR/GCNT3/PLS1/VSIG1/TFF2/ADRA2A/TFF3/CHRM1/ABCG8/TACR1/SLC5A1/NPR3/UGCG/COPA/MUC2/NR1H2/RBP4/ABCG5/SLC2A5/ENPP7/SOAT2/MUC6/SGK1/SOX9/FABP1/LPCAT3/SCT/SLC22A5/VIL1/PTGER3/PNLIP/UCN/NPSR1/TIFAB/PRAP1/OPRK1
GOBP_PROTEIN_O_LINKED_GLYCOSYLATION	GOBP_PROTEIN_O_LINKED_GLYCOSYLATION	80	0.425558159241314	1.7866985167171	0.000518191287637219	0.0303886430979896	0.0271854497664245	3385	tags=34%, list=15%, signal=29%	GCNT4/GCNT3/PLOD1/ST6GAL1/B3GNT2/TMTC3/PGM3/TRAK1/GALNT6/DPM2/GALNT1/GALNT7/B3GNT6/ST6GALNAC4/GALNT3/FUT3/A4GNT/GALNT18/FUT6/GALNT8/GXYLT2/C1GALT1/ST8SIA6/B3GNT3/GALNT15/FUT5/ST3GAL4
GOBP_REGULATION_OF_CHROMOSOME_ORGANIZATION	GOBP_REGULATION_OF_CHROMOSOME_ORGANIZATION	200	-0.295093031996691	-1.53205446133012	0.000533777448107841	0.030946960684616	0.0276849164473158	5996	tags=35%, list=27%, signal=26%	IK/HNRNPA1/NBN/NCAPD2/TEX14/TERF1/HECW2/MAPK3/CDC27/PML/AXIN2/ANAPC4/POT1/DDX11/PARN/MAPK15/KNTC1/PARP1/BUB3/INO80/PTTG3P/SMARCA5/SLX4/SSBP1/RAD21/CENPE/NCAPH/CTC1/HNRNPD/ATF7IP2/CDT1/GEN1/ATR/MAD1L1/APC/SMG6/RAD50/ATRX/ANAPC1/HNRNPU/SETDB1/SETMAR/CDK5RAP2/USP7/TNKS2/FEN1/ESPL1/DNMT1/HNRNPA2B1/INO80E/TPR/ATM/XRN1/YLPM1/NAT10/SLX1A/NUMA1/NFRKB/INO80D/HMBOX1/INO80B/TNKS/SMC2/SFPQ/SIN3A/EXOSC10/SMG1…
GOBP_ENDOMEMBRANE_SYSTEM_ORGANIZATION	GOBP_ENDOMEMBRANE_SYSTEM_ORGANIZATION	490	0.272786384259209	1.42283896721405	0.000544267437619293	0.031200589513861	0.0279118108754258	5583	tags=34%, list=25%, signal=26%	GSN/ARL1/CAV1/STAM/GORASP1/LYSMD3/SYNGR2/CORO1C/ESYT2/SIRT2/WHAMM/CD9/PLSCR3/PLEKHJ1/EMC3/ARHGAP21/TANGO2/PRKD1/RAB7A/SEC23IP/FA2H/PLK5/PI4K2A/SURF4/SERPINE2/SYNGR1/RAB38/ATP8B1/ANXA8/EMC9/COG5/GORASP2/STK25/LMAN1/BLOC1S6/RAB22A/RAB18/ANK2/UGCG/CRISP1/MIA3/TMED5/SERP1/RAB29/TOR1A/GOLGA5/EMC10/PDCD6IP/PDE4DIP/MOSPD3/NEK6/TMEM38B/BLOC1S2/UBL4A/SEC61A1/VPS37B/MAP2K1/ANO7/SGTA/USP6NL/TMED2/COG3/CSNK1…
GOBP_SHORT_CHAIN_FATTY_ACID_METABOLIC_PROCESS	GOBP_SHORT_CHAIN_FATTY_ACID_METABOLIC_PROCESS	14	0.713958632361258	1.96230043551832	0.000558636883808516	0.0316685042354561	0.0283304038385231	2059	tags=43%, list=9%, signal=39%	ACOT4/TYRP1/ACADS/CRAT/PHYH/PCK1
GOBP_NEGATIVE_REGULATION_OF_HYDROLASE_ACTIVITY	GOBP_NEGATIVE_REGULATION_OF_HYDROLASE_ACTIVITY	336	0.297034344541935	1.49931125182889	0.00057321783323734	0.0321379932437023	0.0287504051465252	3297	tags=24%, list=15%, signal=21%	CST1/FETUB/CST2/SERPINB4/SLPI/SERPINB2/AMOT/SERPINB3/SERPINB10/CD44/BICD1/CST3/SERPINC1/UBE2Z/SERPINF1/PIH1D1/SERPINB7/ANXA2/KLF4/ANXA1/SERPINE2/GPC3/TIMP1/CHP1/GAPDH/ANXA8/MAPK7/SNCA/SPINK5/SERPINA11/SERPINA6/CSTA/CSTB/NGF/SFN/C3P1/SLC39A14/CAMK2A/HRG/WFDC5/WFDC1/FKBP1A/CST6/SIAH2/COL4A3/AMBP/SPINK9/TMED2/WFDC9/SPHK2/WFDC13/RRP1B/R3HDML/CRYAB/TGFB2/CST9L/SERPINB13/CST4/SPINT1/SFRP2/NOL3/PRNP/THB…
GOBP_CHLORIDE_TRANSPORT	GOBP_CHLORIDE_TRANSPORT	111	0.387439647521565	1.70823105994316	0.000593617805993039	0.0328777221436651	0.0294121610132109	3006	tags=27%, list=14%, signal=23%	SLC12A2/ANO1/CFTR/CA2/CLCA1/LRRC8A/SLC26A1/SLC5A1/P2RY6/ATP8B1/CLCNKA/CLIC4/SLC12A8/GABRG1/CLCA3P/CLIC3/SLC26A2/FXYD3/ANO7/GABRB3/PTAFR/ANO10/GABRP/SLC26A4/ANO6/PRNP/SLC12A5/ANO2/SLC26A10/TTYH1
GOBP_PURINERGIC_NUCLEOTIDE_RECEPTOR_SIGNALING_PATHWAY	GOBP_PURINERGIC_NUCLEOTIDE_RECEPTOR_SIGNALING_PATHWAY	33	0.556558097829891	1.92322700049273	0.000602389231106289	0.0328777221436651	0.0294121610132109	4613	tags=45%, list=21%, signal=36%	P2RX4/P2RY6/P2RX1/ADCY5/GPR34/P2RY14/ADORA3/PTAFR/ANO6/P2RX2/ADORA2B/P2RY8/P2RX5/P2RY10/CTSG
GOBP_PHOSPHATIDYLINOSITOL_3_PHOSPHATE_BIOSYNTHETIC_PROCESS	GOBP_PHOSPHATIDYLINOSITOL_3_PHOSPHATE_BIOSYNTHETIC_PROCESS	21	-0.628362695867847	-2.05041292259672	0.000605743998726876	0.0328777221436651	0.0294121610132109	3876	tags=62%, list=18%, signal=51%	PIK3C3/PIK3CA/PIK3R3/ATG14/PIK3C2G/PIK3C2B/ATM/INPP4A/UVRAG/INPP4B/PIK3CD/PIKFYVE/SYNJ1
GOBP_RESPONSE_TO_CALCIUM_ION	GOBP_RESPONSE_TO_CALCIUM_ION	139	0.365605895306937	1.66808676539478	0.000615598085469752	0.0330208207436083	0.029540175936018	3908	tags=32%, list=18%, signal=26%	ALOX15/CAV1/ENTPD6/SYT2/ECT2/PEF1/ADAM9/KCNH1/SUCNR1/CASQ2/CPNE4/TRPV6/CPNE3/RASAL1/KCNMB2/CLIC4/BAD/NEDD4/LGMN/GUCA1A/CPNE5/KCNMA1/ACER1/SYT4/ALG2/CHP2/SYT10/STIM1/SYT9/SYT12/FGB/THBS1/CPNE6/HOMER1/CPNE2/SYT15/SEC31A/S100A16/TPH2/EEF2K/TRPM2/ACTG1/RYR1/GDI1
GOBP_INTRA_GOLGI_VESICLE_MEDIATED_TRANSPORT	GOBP_INTRA_GOLGI_VESICLE_MEDIATED_TRANSPORT	30	0.561453607210127	1.91312876984105	0.000622715535765768	0.0330208207436083	0.029540175936018	2221	tags=40%, list=10%, signal=36%	RAB6A/COG5/COPZ2/COPA/COPE/COPG1/GOLGA5/COPZ1/NAPG/COPB1/COG3/GOSR2
GOBP_IMPORT_ACROSS_PLASMA_MEMBRANE	GOBP_IMPORT_ACROSS_PLASMA_MEMBRANE	171	0.346868076774273	1.61455712084617	0.000631335141638211	0.0330208207436083	0.029540175936018	4729	tags=35%, list=21%, signal=27%	SLC12A2/LRRC8D/SLC7A1/SLC39A8/KCNJ16/ATP1A1/SLC6A14/CD36/LRRC8A/ATP12A/SLC1A5/SLC24A4/SLC9A3/SLC5A1/TRPV6/SLC30A1/KCNJ8/P2RX1/DLG1/SLC2A10/SLC12A8/SLC39A14/TRPV5/ATP4B/SLC39A5/SLC39A4/SLC16A2/SLC1A4/SLC2A5/SLC39A12/CALCR/SLC15A1/TRPM4/PRNP/SLC12A5/THBS1/ATP1A3/SLC5A2/SLC43A1/LRRC8E/TRPV3/SLC5A3/TRPV4/ATP4A/SLC9A3R1/TRPM2/SLC7A8/HCN2/SLC9A5/SLC12A3/AGT/KCNJ12/CACNA2D1/SLC6A5/SLC34A1/SLC12A1/SLC9A9…
GOBP_INORGANIC_ANION_TRANSPORT	GOBP_INORGANIC_ANION_TRANSPORT	182	0.339821827995655	1.59388907806491	0.00063426899899522	0.0330208207436083	0.029540175936018	4839	tags=32%, list=22%, signal=26%	SLC12A2/ANO1/LRRC8D/SLC39A8/CFTR/CA2/CLCA1/LRRC8A/SLC26A1/SLC5A1/P2RY6/ATP8B1/LRRC8B/CLCNKA/SLC5A5/CLIC4/SLC12A8/SLC39A14/GABRG1/CLCA3P/CLIC3/SLC26A2/FXYD3/ANO7/GABRB3/SLC22A6/PTAFR/ANO10/VDAC2/GABRP/SLC26A4/SLC1A4/SLC20A2/ANO6/PRNP/ENPP3/SLC12A5/ANO2/ATF4/NMUR2/SLC26A10/TTYH1/SLC25A11/LRRC8E/GPR89A/ANO4/FXYD1/SLC37A3/SLC4A3/SLC12A3/SLC22A8/CLCA2/SLC25A30/SLC34A1/SLC12A1/SLC26A11/SLC17A3/ADAMTS8/…
GOBP_INORGANIC_ION_IMPORT_ACROSS_PLASMA_MEMBRANE	GOBP_INORGANIC_ION_IMPORT_ACROSS_PLASMA_MEMBRANE	101	0.394853420417867	1.7195422235625	0.000659033657685878	0.0336739351699326	0.0301244471511333	4729	tags=39%, list=21%, signal=30%	SLC12A2/SLC39A8/KCNJ16/ATP1A1/ATP12A/SLC24A4/SLC9A3/SLC5A1/TRPV6/SLC30A1/KCNJ8/P2RX1/DLG1/SLC12A8/SLC39A14/TRPV5/ATP4B/SLC39A5/SLC39A4/SLC39A12/CALCR/TRPM4/PRNP/SLC12A5/ATP1A3/SLC5A2/TRPV3/TRPV4/ATP4A/TRPM2/HCN2/SLC9A5/SLC12A3/KCNJ12/CACNA2D1/SLC34A1/SLC12A1/SLC9A9/ATP1A2
GOBP_MRNA_CATABOLIC_PROCESS	GOBP_MRNA_CATABOLIC_PROCESS	216	-0.280873489526566	-1.48206440781615	0.000662609123153681	0.0336739351699326	0.0301244471511333	5264	tags=33%, list=24%, signal=25%	AXIN2/CTIF/DCPS/PARN/HNRNPM/CSDE1/TNRC6A/EDC4/FXR2/FASTKD3/APOBEC1/GTPBP1/AGO2/CNOT8/LSM6/MLH1/METTL3/DAZL/SKIV2L/ANGEL2/EIF4ENIF1/SLC11A1/THRAP3/AGO1/HNRNPD/FMR1/FASTKD2/DCP1A/NBAS/CIRBP/TOB1/PUM1/POLR2G/ROCK1/EXOSC7/PRKCD/APEX1/CNOT1/ERN1/DDX5/AGO3/SMG6/CNOT6L/MAPK14/BTG2/TUT1/HSPA1B/RC3H1/HNRNPU/FUS/CARHSP1/SLFN14/PATL2/HNRNPA0/TNRC6B/GIGYF2/ATM/XRN1/METTL16/ZFP36L2/LARP1/TRAF5/ZFP36L1/TARDBP/…
GOBP_BRONCHUS_DEVELOPMENT	GOBP_BRONCHUS_DEVELOPMENT	11	0.762706597514537	1.97534660794318	0.000666614553540415	0.0336739351699326	0.0301244471511333	4654	tags=82%, list=21%, signal=65%	SPDEF/IL13/ADAMTSL2/AGR2/TGFBR2/BMP4/SOX9/HOXA5/SRF
GOBP_FC_RECEPTOR_MEDIATED_STIMULATORY_SIGNALING_PATHWAY	GOBP_FC_RECEPTOR_MEDIATED_STIMULATORY_SIGNALING_PATHWAY	32	-0.521695526427414	-1.86817049366686	0.000702202408926722	0.0351238891210209	0.0314215649649769	4556	tags=50%, list=21%, signal=40%	LYN/PAK1/FGR/CSK/MYO1G/PRKCD/FCGR2B/PTK2/PTPRJ/PRKCE/VAV1/SYK/VAV3/PTPRC/PLA2G6/ABL1
GOBP_NEGATIVE_REGULATION_OF_EPITHELIAL_CELL_PROLIFERATION	GOBP_NEGATIVE_REGULATION_OF_EPITHELIAL_CELL_PROLIFERATION	120	0.372476785195495	1.65947812482946	0.000782472622275622	0.0378757747804238	0.0338833810163027	4708	tags=40%, list=21%, signal=32%	CAV1/VDR/DAB2/GDF5/CPB2/SFRP1/SERPINF1/GPC3/SOX2/SNAI2/A4GNT/DLG1/SFN/TINF2/BMP4/RAP1GAP/EAF2/COL4A3/SAV1/PRL/TGFB2/GATA3/PPARD/SFRP2/THBS1/LIMS2/GDF2/MARVELD3/MAGED1/IL12B/SOX9/CAV2/KRT4/DLL4/CDKN1C/TGFBR1/APOH/NUPR1/CD109/AQP11/KDF1/NGFR/CCL2/MTSS1/PHB2/EREG/ATF2/RUNX3
GOBP_UDP_N_ACETYLGLUCOSAMINE_METABOLIC_PROCESS	GOBP_UDP_N_ACETYLGLUCOSAMINE_METABOLIC_PROCESS	12	0.729678190810695	1.93457992228692	0.000788351892622971	0.0378757747804238	0.0338833810163027	2340	tags=58%, list=11%, signal=52%	GFPT1/PGM3/GNE/MGAT1/UAP1/DPAGT1/UAP1L1
GOBP_PROTON_TRANSMEMBRANE_TRANSPORT	GOBP_PROTON_TRANSMEMBRANE_TRANSPORT	121	0.376562212055034	1.68342059706918	0.000805304171343708	0.0378757747804238	0.0338833810163027	4883	tags=36%, list=22%, signal=28%	SLC9B2/ATP1A1/ATP12A/IL13/UCP2/SLC9A3/SLC17A5/DNAJC30/COX17/CHP1/ACTN4/TMCO3/SLC30A5/UQCRC1/ATP6V1C2/ATP6V1F/SLC2A10/NDUFS7/ATP6V0D2/COX6B1/SLC9B1/SPHK2/OTOP2/ATP6V0C/SLC15A1/UCP3/ATP1A3/ATP6V1G3/OTOP3/NNT/COX8A/NDUFA4/ATP4A/SLC9A3R1/ATP6V1G1/SLC9A5/TESC/COX6A2/PHB2/SLC9A9/ATP1A2/COX7A1/SLC36A3
GOBP_FC_RECEPTOR_SIGNALING_PATHWAY	GOBP_FC_RECEPTOR_SIGNALING_PATHWAY	51	-0.443717994059704	-1.77563842508755	0.000807397056483462	0.0378757747804238	0.0338833810163027	4556	tags=51%, list=21%, signal=41%	LYN/PAK1/MAP3K7/FGR/CLEC4D/MYO1G/PRKCD/FCGR2B/PTK2/CLEC4E/KIT/PTPRJ/PRKCE/VAV1/MAPK10/SYK/PLCG2/IKBKB/VAV3/PTPRC/PLA2G6/ABL1/SOS1/MAP3K1/FCGR3A/PLCG1
GOBP_ACTIVATION_OF_TRANSMEMBRANE_RECEPTOR_PROTEIN_TYROSINE_KINASE_ACTIVITY	GOBP_ACTIVATION_OF_TRANSMEMBRANE_RECEPTOR_PROTEIN_TYROSINE_KINASE_ACTIVITY	14	-0.688060608005718	-2.0250541178019	0.000809937200113646	0.0378757747804238	0.0338833810163027	2604	tags=64%, list=12%, signal=57%	NRG3/ADRB2/NRG1/DGKQ/PRLR/EFNA5/PDGFC/PILRB/EGF
GOBP_POSITIVE_REGULATION_OF_DOUBLE_STRAND_BREAK_REPAIR_VIA_NONHOMOLOGOUS_END_JOINING	GOBP_POSITIVE_REGULATION_OF_DOUBLE_STRAND_BREAK_REPAIR_VIA_NONHOMOLOGOUS_END_JOINING	11	-0.735417315074178	-1.9730661773226	0.000811705621947956	0.0378757747804238	0.0338833810163027	2153	tags=45%, list=10%, signal=41%	RIF1/SETMAR/PARP3/PRKDC/SMCHD1
GOBP_NEGATIVE_REGULATION_OF_WOUND_HEALING	GOBP_NEGATIVE_REGULATION_OF_WOUND_HEALING	69	0.43903151934067	1.79137951754172	0.000815743111726712	0.0378757747804238	0.0338833810163027	5052	tags=43%, list=23%, signal=34%	SLC12A2/SERPINB2/PHLDB2/ALOX12/CD9/CPB2/MMRN1/SERPINE2/FGF2/ABCC8/TSPAN8/UBASH3B/HRG/WFDC1/PLG/FGB/THBS1/KNG1/APCS/CLDN19/GP1BA/APOH/CRK/CD109/SERPINF2/KRT1/ABAT/FGG/PDGFA/PRKG1
GOBP_DETECTION_OF_BIOTIC_STIMULUS	GOBP_DETECTION_OF_BIOTIC_STIMULUS	37	-0.485162280487301	-1.82144069713914	0.000818283711307424	0.0378757747804238	0.0338833810163027	6011	tags=57%, list=27%, signal=41%	SCARB1/TLR4/PGLYRP2/NLRC4/YAP1/CDHR2/LY96/HLA-B/PAK1/CLEC7A/PTPRJ/C4B/DMBT1/PGLYRP3/HLA-A/NAIP/HLA-DRB1/TLR6/CRTAM/TLR2/TLR1
GOBP_ANTIGEN_PROCESSING_AND_PRESENTATION_OF_ENDOGENOUS_PEPTIDE_ANTIGEN	GOBP_ANTIGEN_PROCESSING_AND_PRESENTATION_OF_ENDOGENOUS_PEPTIDE_ANTIGEN	18	-0.631774943635473	-1.98166339184724	0.000827941363301337	0.0378757747804238	0.0338833810163027	4694	tags=72%, list=21%, signal=57%	HLA-B/HLA-G/HLA-F/TAP1/HLA-DRA/HLA-C/TAPBP/HFE/HLA-A/HLA-E/HLA-DRB1/B2M/ERAP1
GOBP_PHOTOTRANSDUCTION	GOBP_PHOTOTRANSDUCTION	46	0.484205608402633	1.82639047987508	0.00083145565962514	0.0378757747804238	0.0338833810163027	6157	tags=54%, list=28%, signal=39%	SLC24A4/NR2E3/RGR/OPN4/GUCA1A/RHO/NMT1/PDE6C/GNGT1/GRK4/CNGB1/PDC/CAMKMT/OPN1MW/TRPC3/OPN1LW/GUCY2D/CABP4/ASIC2/OPN3/PLEKHB1/RCVRN/GRK7/UNC119/SLC24A2
GOBP_VESICLE_BUDDING_FROM_MEMBRANE	GOBP_VESICLE_BUDDING_FROM_MEMBRANE	60	0.450275302997765	1.77798666520067	0.000848896497618805	0.0383280524854083	0.0342879852228704	4981	tags=52%, list=23%, signal=40%	ARFGAP3/PEF1/SEC24D/AP2M1/RAB7A/PREB/ANXA2/MIA3/SEC24A/SAR1A/SEC24C/SNAP91/TMED2/SEC13/PPP6C/CHMP4B/S100A10/CHMP6/CHMP7/VAPB/SEC31A/GOLPH3/TFG/TMED9/VPS4A/PRKCI/CHMP4C/AP3D1/SAR1B/SEC23B/SEC23A
GOBP_MACROMOLECULE_DEACYLATION	GOBP_MACROMOLECULE_DEACYLATION	129	-0.337318271226883	-1.63132117881699	0.000886195783526707	0.0396611481364321	0.0354805624872743	4478	tags=33%, list=20%, signal=27%	FNTA/FRY/ABHD16B/NDN/RBBP7/NCAPG2/MSL3P1/ABHD16A/TBL1XR1/MTA3/PPT1/RRP8/PRDM5/NEK3/HDAC3/BRMS1L/RCOR3/SIRT5/AKAP8L/GATAD2B/CHD4/BCL6/MSL3/HDAC10/NIPBL/SIN3B/C6orf89/BAZ2A/VEGFA/PER1/PPT2/SFPQ/SIN3A/MTA1/TBL1Y/PRKD2/TBL1X/EP300/PER2/KAT2A/RCOR1/KDM5A/LRRK2
GOBP_DETECTION_OF_OTHER_ORGANISM	GOBP_DETECTION_OF_OTHER_ORGANISM	20	-0.604138608838827	-1.94221769740483	0.000898633406768264	0.0398680664463625	0.0356656700388759	2550	tags=65%, list=12%, signal=58%	TLR4/PGLYRP2/NLRC4/HLA-B/CLEC7A/DMBT1/PGLYRP3/HLA-A/NAIP/HLA-DRB1/TLR6/TLR2/TLR1
GOBP_NEGATIVE_REGULATION_OF_RESPONSE_TO_WOUNDING	GOBP_NEGATIVE_REGULATION_OF_RESPONSE_TO_WOUNDING	85	0.409149409283016	1.73270459067532	0.000915364618272191	0.0401288258990594	0.0358989434686752	5052	tags=41%, list=23%, signal=32%	SLC12A2/SERPINB2/EPHA4/PHLDB2/ALOX12/CD9/CPB2/INPP5F/MMRN1/SERPINE2/FGF2/ABCC8/RTN4RL1/TSPAN8/UBASH3B/HRG/WFDC1/PLG/FGB/THBS1/KNG1/APCS/RTN4R/CLDN19/GP1BA/APOH/CRK/CD109/SERPINF2/KRT1/ABAT/FGG/TNR/PDGFA/PRKG1
GOBP_DETOXIFICATION_OF_COPPER_ION	GOBP_DETOXIFICATION_OF_COPPER_ION	15	0.685858659093134	1.93575212346798	0.000926828836261662	0.0401288258990594	0.0358989434686752	4244	tags=67%, list=19%, signal=54%	MT1F/MT1H/MT1G/MT1E/MT1DP/MT1X/MT1A/MT1HL1/MT1M/MT4
GOBP_COTRANSLATIONAL_PROTEIN_TARGETING_TO_MEMBRANE	GOBP_COTRANSLATIONAL_PROTEIN_TARGETING_TO_MEMBRANE	20	0.641074983334544	1.93754803102202	0.000928106910248728	0.0401288258990594	0.0358989434686752	4098	tags=55%, list=19%, signal=45%	SSR3/SRP19/SEC62/SEC61A1/SIL1/SSR2/SRP68/TRAM2/TRAM1/SSR1/SRP72
GOBP_OLIGOSACCHARIDE_LIPID_INTERMEDIATE_BIOSYNTHETIC_PROCESS	GOBP_OLIGOSACCHARIDE_LIPID_INTERMEDIATE_BIOSYNTHETIC_PROCESS	18	0.637169143283929	1.87154645775847	0.000967199352880787	0.0414676562890569	0.037096650987095	2578	tags=44%, list=12%, signal=39%	MPDU1/DOLK/DHDDS/DPAGT1/DOLPP1/ALG2/ALG3/NUS1
GOBP_BASEMENT_MEMBRANE_ORGANIZATION	GOBP_BASEMENT_MEMBRANE_ORGANIZATION	32	0.53285159172878	1.83228366712455	0.000992180823164277	0.0421842213315345	0.0377376846424588	3728	tags=38%, list=17%, signal=31%	CAV1/PHLDB2/NTN4/EXT1/NID1/LAMB3/RAMP2/COL4A1/CAV2/LAMB1/HMCN1/PXDN
GOBP_DNA_DEPENDENT_DNA_REPLICATION_MAINTENANCE_OF_FIDELITY	GOBP_DNA_DEPENDENT_DNA_REPLICATION_MAINTENANCE_OF_FIDELITY	43	-0.458681893339451	-1.76908951258976	0.0010169286882349	0.042879092292351	0.038359310936812	5324	tags=53%, list=24%, signal=41%	MCM9/DDX11/FANCM/ZRANB3/SAMHD1/RFWD3/DNA2/SLFN11/ZGRF1/GEN1/ATR/NUCKS1/FAM111A/ATRX/SETMAR/BLM/POLE/EME1/BRCA2/TRAIP/CDK9/BOD1L1/TIMELESS
GOBP_POSITIVE_REGULATION_OF_DOUBLE_STRAND_BREAK_REPAIR	GOBP_POSITIVE_REGULATION_OF_DOUBLE_STRAND_BREAK_REPAIR	54	-0.441827789098198	-1.77772651176955	0.00104484231445074	0.0433449646771681	0.0387760768409088	6233	tags=50%, list=28%, signal=36%	RUVBL1/PNKP/KAT5/EPC2/WAS/YEATS4/ING3/DDX11/MBTD1/PARP1/POGZ/SPIRE2/SPIDR/ERCC6/RIF1/ZCWPW1/SETMAR/FUS/EP400/DMAP1/TRRAP/ARID2/PARP3/PRKDC/BRD8/TIMELESS/SMCHD1
GOBP_REGULATION_OF_HORMONE_LEVELS	GOBP_REGULATION_OF_HORMONE_LEVELS	480	0.26910477325848	1.40248496597105	0.00104496876818731	0.0433449646771681	0.0387760768409088	4739	tags=28%, list=21%, signal=23%	PCSK6/CPA3/SLC9B2/ANO1/GCNT4/ATP1A1/CFTR/DPP4/DAB2/CYP2C18/BTK/LRRC8A/NOS2/EDN3/TPO/ALDH1A3/PLEKHA1/ADRA2A/SFRP1/SDR16C5/UCP2/VSNL1/PICK1/TACR1/CHST10/ANXA1/AFP/TRPV6/CYP3A7/CYP2S1/ABCC8/KISS1/PAPSS2/SLC30A5/SLC5A5/MCU/SERP1/ADCY5/DISP1/BAD/ICA1/TTR/BMP8A/PNPLA4/SLC39A14/PTPRN2/RFX6/AACS/RBP4/CELA2A/CYP26C1/CYP2C9/BACE2/DIO1/PTPN11/CPE/SGPL1/GCK/SLC16A2/NLGN2/NR5A1/GALR1/GATA3/PPARD/HNF1B/SYT9/CY…
GOBP_ANTIGEN_PROCESSING_AND_PRESENTATION_OF_EXOGENOUS_PEPTIDE_ANTIGEN	GOBP_ANTIGEN_PROCESSING_AND_PRESENTATION_OF_EXOGENOUS_PEPTIDE_ANTIGEN	37	-0.477284734664398	-1.79186609265628	0.00109684430176712	0.044888510394285	0.0401569211392064	6611	tags=62%, list=30%, signal=44%	DNM2/CTSD/HLA-DMA/HLA-DQA2/HLA-DQB1/HLA-DPB1/IFI30/CD74/HLA-F/HLA-DMB/TAP1/HLA-DPA1/HLA-DRA/FCGR2B/HLA-A/LNPEP/IKBKB/HLA-E/HLA-DRB1/B2M/HLA-DRB3/CTSL/PIKFYVE
GOBP_PROTEIN_METHYLATION	GOBP_PROTEIN_METHYLATION	177	-0.305668497954567	-1.56207810088226	0.0010997773028784	0.044888510394285	0.0401569211392064	5114	tags=37%, list=23%, signal=29%	KMT2E/PRDM9/ARID4B/EHMT1/PRMT9/SETD2/N6AMT1/SMARCB1/KDM4A/KPNA7/DYDC1/AUTS2/KMT2C/KDM1A/PHF1/MECOM/FBXO11/RRP8/MYB/MLLT6/METTL22/PHF20/VCPKMT/NFYA/PRDM5/PAXBP1/SUZ12/RNF20/ZNF274/PRMT7/TET1/RLF/ARID4A/SETD6/METTL18/SUPT6H/SNW1/RIF1/BTG2/KANSL3/ATRX/AASS/NSD1/SETDB1/SETMAR/BTG1/MTF2/BRD4/SMYD3/SETD5/ZNF335/DNMT1/KDM3A/PHF19/CHTOP/TET3/ASH1L/KMT2D/KDM4C/CREBBP/KMT2B/KANSL1/KANSL2/EZH1/OGT/KMT2A
GOBP_RNA_DESTABILIZATION	GOBP_RNA_DESTABILIZATION	87	-0.370161755812397	-1.67756733064976	0.00111516905462055	0.0451554961640798	0.0403957645850853	5756	tags=43%, list=26%, signal=32%	METTL14/PNLDC1/KHSRP/ZC3H18/DCPS/PARN/CSDE1/TNRC6A/AGO2/CNOT8/MLH1/METTL3/EIF4ENIF1/HNRNPD/DCP1A/TOB1/PUM1/POLR2G/ROCK1/EXOSC7/CNOT1/CNOT6L/BTG2/RC3H1/HNRNPU/PATL2/TNRC6B/GIGYF2/METTL16/ZFP36L2/TNFRSF1B/ZFP36L1/TARDBP/LIN28B/PAN3/DIS3L2/PAN2
GOBP_ANION_TRANSMEMBRANE_TRANSPORT	GOBP_ANION_TRANSMEMBRANE_TRANSPORT	244	0.310098563325106	1.51343343585749	0.00113177556201169	0.0454670780896349	0.0406745034138639	5023	tags=31%, list=23%, signal=24%	SLC12A2/ANO1/LRRC8D/SLC7A1/SLC39A8/CFTR/LRRC8A/SLC1A5/SLC24A4/SLC25A32/SLC5A8/SLC9A3/SLC26A1/SLC5A1/SLC25A6/LRRC8B/SLC35D1/SLC22A7/PRAF2/SLC5A5/SLC24A3/SLC12A8/GABRG1/SLC26A2/SLC23A1/SLC38A5/SFXN1/ANO7/GABRB3/SLC22A6/PTAFR/SLC35A1/VDAC2/GABRP/SLC26A4/SLC1A4/SLC20A2/ANO6/SLC25A42/PRNP/GJA1/SLC12A5/ANO2/SLC17A8/SLC26A10/SLC43A1/SLC25A11/LRRC8E/SLC16A11/ANO4/SLC44A4/SLC7A8/SLC35B4/SLC16A8/SLC37A3/SL…
GOBP_SODIUM_ION_TRANSPORT	GOBP_SODIUM_ION_TRANSPORT	244	0.309865094803169	1.51229399469552	0.00115706637579824	0.0460879125616101	0.0412298972265038	4729	tags=30%, list=21%, signal=23%	SLC12A2/SLC9B2/ATP1A1/SLC6A14/NKAIN3/FGF13/ATP12A/P2RX4/SLC24A4/HECW1/SLC6A12/EDNRA/SLC5A8/SLC9A3/FGF11/SLC5A1/SERPINE2/SCN7A/CHP1/SCN1A/ACTN4/SLC5A5/SLC6A17/DLG1/SLC24A3/FXYD5/PON3/NEDD4/FXYD3/SLC23A1/ATP4B/SLC38A11/HCN3/SCN3B/STOM/SLC9B1/MAGED2/SLC10A7/SLC20A2/SLC6A18/TRPM4/ANO6/SLC10A2/ATP1A3/SGK1/SLC5A2/SLC17A8/KCNK1/SLC5A3/SLC5A11/ATP4A/SLC9A3R1/TRPM2/FXYD1/YWHAH/SLC22A5/HCN2/PKD2L1/SLC9A5/T…
GOBP_ALTERNATIVE_MRNA_SPLICING_VIA_SPLICEOSOME	GOBP_ALTERNATIVE_MRNA_SPLICING_VIA_SPLICEOSOME	73	-0.387323982596728	-1.67540763346892	0.00116529610357658	0.0460879125616101	0.0412298972265038	5972	tags=41%, list=27%, signal=30%	HNRNPA1/RAVER2/SRSF9/SAP18/SRSF6/HNRNPM/RBM11/FXR2/DDX17/KDM1A/RBFOX2/CDK13/CELF2/RBFOX1/THRAP3/FMR1/WTAP/DDX5/KHDRBS1/HNRNPU/KHDRBS3/RBM17/TIA1/SFPQ/RBM25/MBNL3/SFSWAP/RBM5/MBNL1/RBM15
GOBP_BASE_EXCISION_REPAIR_GAP_FILLING	GOBP_BASE_EXCISION_REPAIR_GAP_FILLING	13	-0.685506217357911	-1.94879951048302	0.00119627288382624	0.0469491096406266	0.0420003176054296	2661	tags=54%, list=12%, signal=47%	APEX1/POLL/FEN1/POLE/POLG/NEIL1/LIG1
GOBP_REGULATION_OF_PROTON_TRANSPORT	GOBP_REGULATION_OF_PROTON_TRANSPORT	21	0.618026966010109	1.88833127973842	0.00123260886006447	0.0480058809469383	0.042945697205621	4343	tags=52%, list=20%, signal=42%	IL13/DNAJC30/COX17/CHP1/ACTN4/SLC30A5/SPHK2/NDUFA4/SLC9A3R1/TESC/PHB2
GOBP_RESPONSE_TO_PAIN	GOBP_RESPONSE_TO_PAIN	29	0.550762393112917	1.85109942497617	0.00125728459938526	0.048595954742906	0.0434735727506737	6259	tags=72%, list=28%, signal=52%	P2RX4/NTRK1/TACR1/CALCA/GJA4/THBS4/PRKCG/RET/RELN/THBS1/P2RX2/NMUR2/UCN/GCH1/CAPN2/TSPO/DBH/SLC6A2/AKT1/TAC1/LPAR5
GOBP_ATP_METABOLIC_PROCESS	GOBP_ATP_METABOLIC_PROCESS	228	0.314448835503723	1.5232290403539	0.0012708751012105	0.0487519155366615	0.0436130940945686	5084	tags=32%, list=23%, signal=25%	SHMT2/NDUFC2-KCTD14/H19/HK2/DNAJC30/EIF6/PGK2/HK1/GAPDH/PGK1/PFKP/SNCA/UQCRC1/FOXK2/HKDC1/BAD/LDHA/UQCRHL/PGM1/NDUFS7/AK2/TPI1/MYH4/PKLR/LDHC/NDUFA6/NDUFA3/GCK/DNAJC15/SPHK2/C2orf69/ACTN3/ATP6V0C/NDUFA7/PDE12/SIRT6/IGF1/ENPP3/CYCS/ARL2/COX6B2/NDUFV3/COQ9/NDUFB7/GAPDHS/PKM/ENTPD5/VCP/NDUFA4/HK3/HTR2A/NDUFB10/FIS1/CBFA2T3/NUPR1/NUDT5/RHOA/COX7A2/MYH3/NDUFV1/PGAM1/COX6A2/PFKFB1/AK5/ATP1A2/COX7A1/BID…
GOBP_RNA_LOCALIZATION	GOBP_RNA_LOCALIZATION	185	-0.292982917873004	-1.5060068687362	0.00130874798166922	0.0497214336242187	0.0444804176266505	4114	tags=29%, list=19%, signal=23%	NXF5/XPO5/ZC3H11A/NUP50/NUP85/SRSF7/ZC3H3/RANBP2/NUP153/TSC1/TST/RBFOX1/ZNHIT6/THOC3/FMR1/CPSF6/NSUN2/RFTN1/NUP35/ATR/NUP210/KHDRBS1/RANBP17/AKAP8L/NUP155/SMG6/SUPT6H/DDX19B/ATXN2/NXF2B/HNRNPU/HNRNPA3/NHP2/NXF1/HNRNPA2B1/TPR/ATM/MX2/CHTOP/KPNB1/MCM3AP/ZFP36L1/TNKS/QKI/NUP214/IGF2BP2/UPF3B/PABPN1/NRDE2/EXOSC10/SMG1/PEG10/PRPF6
GOBP_INTESTINAL_ABSORPTION	GOBP_INTESTINAL_ABSORPTION	40	0.502121304050971	1.82358516469123	0.00132392909942174	0.0497214336242187	0.0444804176266505	4074	tags=40%, list=18%, signal=33%	CD36/VDR/GCNT3/PLS1/ADRA2A/ABCG8/SLC5A1/UGCG/ABCG5/SLC2A5/ENPP7/SOAT2/FABP1/LPCAT3/VIL1/PNLIP
GOBP_REGULATION_OF_DNA_REPLICATION	GOBP_REGULATION_OF_DNA_REPLICATION	125	-0.326145063124749	-1.57548142998315	0.00132538513776828	0.0497214336242187	0.0444804176266505	4861	tags=34%, list=22%, signal=27%	SMC3/GINS3/ORC3/JADE3/ZRANB3/BAZ1A/TTF1/DBF4B/ACVRL1/GTPBP4/INO80/SMARCA5/SSBP1/JADE2/CIZ1/CTC1/DNA2/SLFN11/ANKRD17/CDT1/ATR/CHTF18/ATAD5/GMNN/NUCKS1/BCL6/PDS5A/ATRX/EGFR/BLM/E2F8/KAT7/POLG2/INO80E/BCAR3/BRCA2/NFRKB/INO80D/INO80B/CDAN1/RBBP6/EGF/TIMELESS
GOBP_PLATELET_AGGREGATION	GOBP_PLATELET_AGGREGATION	69	0.431777553341448	1.7617811731416	0.00134993538021994	0.0497874321596672	0.044539459416187	4613	tags=38%, list=21%, signal=30%	CSRP1/ALOX12/CD9/ILK/ITGB3/PPIA/MYL9/MMRN1/SERPINE2/GATA1/PIK3CB/UBASH3B/EMILIN2/CELA2A/MPL/TYRO3/FGB/HSPB1/GP1BA/GP6/ACTG1/ACTB/PRKCA/ABAT/FGG/CTSG
GOBP_REGULATION_OF_MYELOID_CELL_DIFFERENTIATION	GOBP_REGULATION_OF_MYELOID_CELL_DIFFERENTIATION	187	-0.295719779231163	-1.5230355396434	0.00136084210657832	0.0497874321596672	0.044539459416187	4197	tags=30%, list=19%, signal=25%	EVI2B/LEF1/HOXA9/TLR3/RBFOX2/CAMK4/CNOT4/HIF1A/LIF/NF1/ZBTB16/LILRB4/PURB/L3MBTL1/MEF2C/MEIS1/LDB1/ADIPOQ/CDC73/TNF/CCR1/HCLS1/FAXDC2/JAG1/LILRB3/MAPK14/HSPA1B/ACIN1/MAFB/KLF10/PIK3R1/FBXW7/MEIS2/FES/KAT7/ETS1/CASP8/INHBA/HLA-DRB1/STAT1/BRD1/ZFP36L1/HSPA9/NOTCH2/B2M/FOS/ID2/INPP5D/FOXP1/FOXO3/CSF3R/PRKDC/CEBPB/RCOR1/ACVR1B/MTOR/RBM15
GOBP_CELLULAR_RESPONSE_TO_ZINC_ION	GOBP_CELLULAR_RESPONSE_TO_ZINC_ION	24	0.598229898946799	1.90929658635096	0.00136428817470671	0.0497874321596672	0.044539459416187	4244	tags=50%, list=19%, signal=40%	P2RX4/MT1F/MT1H/MT1G/MT1E/MT1DP/MT1X/MT1A/MT1HL1/MTF1/MT1M/MT4
GOBP_POSITIVE_REGULATION_OF_HISTONE_H3_K4_METHYLATION	GOBP_POSITIVE_REGULATION_OF_HISTONE_H3_K4_METHYLATION	27	-0.542352529648736	-1.85951503797799	0.00136617806788581	0.0497874321596672	0.044539459416187	5114	tags=48%, list=23%, signal=37%	HCFC1/KMT2E/PRDM9/AUTS2/MYB/PHF20/SNW1/KANSL3/DNMT1/KANSL1/KANSL2/OGT/KMT2A
