# Supplementary material for: Exploring Biomarkers and Regulatory Mechanisms Associated with Lytic Cell Death in Allergic Rhinitis Based on Transcriptome Analysis
Source: Biomedicines. 2026 Jun 4;14(6):1284. doi: 10.3390/biomedicines14061284 (PMC13296438; doi:10.3390/biomedicines14061284)
Supplement: Supplementary file 1 [file biomedicines-14-01284-s001.zip › Supplementary table S3.csv]

ID	Description	setSize	enrichmentScore	NES	pvalue	p.adjust	qvalue	rank	leading_edge	core_enrichment
GOBP_CILIUM_ORGANIZATION	GOBP_CILIUM_ORGANIZATION	338	-0.609584659957619	-3.51149096709463	1e-10	1.54606060606061e-08	1.12408293460925e-08	3148	tags=55%, list=14%, signal=48%	NPHP3/SSX2IP/TTC30A/TTC12/HTT/RAB3IP/LAMA5/CEP135/IQCB1/CCNO/CROCC/TUB/DYNLL2/CDC14B/CENPJ/CATIP/ATXN10/SPEF1/DNAAF2/ARHGAP35/TEKT3/CEP250/RSPH9/FAM161B/NME5/EXOC4/ARL13B/ABCC4/DYNC2LI1/CCDC66/ALPK1/PIFO/UBXN10/TMEM17/PCNT/MNS1/ARL6/SPAG1/B9D2/MPHOSPH9/DCDC2/TMEM237/TEKT1/DRC1/OFD1/CCDC96/RTTN/TMEM107/IFT52/RSPH1/ENO4/FBF1/TBC1D32/IFT46/TCTN2/CEP70/ARL3/TEKT2/LCA5/CEP78/VDAC3/TTC17/CCDC103/ARMC2/…
GOBP_AXONEME_ASSEMBLY	GOBP_AXONEME_ASSEMBLY	57	-0.760215408675248	-3.21922016473429	1e-10	1.54606060606061e-08	1.12408293460925e-08	2421	tags=74%, list=11%, signal=66%	SPEF1/DNAAF2/RSPH9/MNS1/SPAG1/DRC1/RSPH1/TEKT2/CCDC103/ARMC2/IQCG/CCDC40/LRRC49/DNAH2/DNAL1/SPAG17/FOXJ1/DNAJB13/DNAAF3/DNAI2/CCDC39/LRGUK/DNAI1/DNAH5/RSPH4A/BBS2/SPAG6/DAW1/TTLL1/HYDIN/TTC26/GAS8/SPEF2/TTLL3/CCDC65/ZMYND10/CC2D2A/SPAG16/RP1/DNAH1/DNAH7/DNAAF1
GOBP_EXTRACELLULAR_TRANSPORT	GOBP_EXTRACELLULAR_TRANSPORT	34	-0.810147611497635	-3.04165923848038	1e-10	1.54606060606061e-08	1.12408293460925e-08	2417	tags=79%, list=11%, signal=71%	DNAAF2/NME5/CABYR/DNAH9/OFD1/CCDC103/KIF27/CCDC40/SPAG17/DPCD/CCDC39/DNAI1/DNAH5/SPA17/RFX3/DNAH11/SPAG6/DAW1/TTLL1/ROPN1L/GAS8/SPEF2/NEK10/SPAG16/DNAH1/STK36/DNAAF1
GOBP_INTRACILIARY_TRANSPORT	GOBP_INTRACILIARY_TRANSPORT	35	-0.801910944555139	-3.02770166715761	1e-10	1.54606060606061e-08	1.12408293460925e-08	3099	tags=86%, list=14%, signal=74%	SSX2IP/TTC30A/TUB/DYNC2LI1/IFT52/IFT46/ARL3/LCA5/IFT74/MAK/IFT81/BBS12/IFT27/RPGR/RABL2B/WDR35/TTC21B/WDR19/TTC26/DYNC2H1/IFT172/IFT122/LCA5L/TTC21A/IFT140/KIF3B/IFT88/PCM1/IFT57/TRAF3IP1
GOBP_MICROTUBULE_BUNDLE_FORMATION	GOBP_MICROTUBULE_BUNDLE_FORMATION	89	-0.62040621013197	-2.93939481659054	1e-10	1.54606060606061e-08	1.12408293460925e-08	2421	tags=52%, list=11%, signal=46%	SPEF1/DNAAF2/RSPH9/CCDC66/MNS1/SPAG1/DRC1/TPPP3/RSPH1/TEKT2/CCDC103/ARMC2/GAS2L2/IQCG/CCDC40/LRRC49/DNAH2/DNAL1/SPAG17/FOXJ1/DNAJB13/DNAAF3/DNAI2/CCDC39/LRGUK/DNAI1/DNAH5/RSPH4A/BBS2/SPAG6/DAW1/TTLL1/HYDIN/TTC26/GAS8/SPEF2/TTLL3/CCDC65/CDK5RAP2/ZMYND10/CC2D2A/SPAG16/RP1/DNAH1/DNAH7/DNAAF1
GOBP_NON_MOTILE_CILIUM_ASSEMBLY	GOBP_NON_MOTILE_CILIUM_ASSEMBLY	58	-0.684298220998036	-2.89346631781471	1e-10	1.54606060606061e-08	1.12408293460925e-08	2866	tags=59%, list=13%, signal=51%	CEP135/CENPJ/CEP250/ARL13B/TMEM17/TMEM107/IFT52/TBC1D32/IFT74/MAK/CEP89/MAP4/INTU/IFT80/C2CD3/CEP290/PIBF1/TTC8/BBS2/BBS1/RPGRIP1L/DYNC2H1/IFT172/CCDC13/IFT122/BBS4/CC2D2A/IFT140/RP1/IFT88/MKS1/PCM1/IFT57/CLCN4
GOBP_CILIUM_MOVEMENT	GOBP_CILIUM_MOVEMENT	142	-0.562111123362462	-2.86392284246874	1e-10	1.54606060606061e-08	1.12408293460925e-08	2446	tags=46%, list=11%, signal=42%	SLC26A8/SPEF1/DNAAF2/ENKUR/TEKT3/RSPH9/EFCAB1/NME5/CABYR/MNS1/DNHD1/DNAH9/TEKT1/DRC1/OFD1/ENO4/TEKT2/CCDC103/ARMC2/TCTE1/GAS2L2/IQCG/KIF27/CCDC40/TTC29/SPAG17/DPCD/PLTP/DNAI2/CCDC39/DNAI1/DNAH5/ASH1L/SPA17/RFX3/SORD/RSPH4A/BBS2/DNAH11/SPAG6/NPHP4/DAW1/TTLL1/ROPN1L/HYDIN/DZIP1/GAS8/VPS13A/SPEF2/EPPIN/INPP5B/TTLL3/ZBBX/CCDC65/NEK10/TTLL9/ZMYND10/BBS4/TTC21A/KIF9/SPAG16/DNAH1/STK36/DNAH7/DNAAF1/ATP2…
GOBP_PROTEIN_LOCALIZATION_TO_CILIUM	GOBP_PROTEIN_LOCALIZATION_TO_CILIUM	67	-0.617215138480963	-2.74262816418194	1e-10	1.54606060606061e-08	1.12408293460925e-08	2803	tags=60%, list=13%, signal=52%	CROCC/TUB/TULP3/EFCAB7/INVS/EXOC4/ARL13B/CCDC66/ARL6/INPP5E/EXOC7/TMEM107/TBC1D32/CDK20/TCTN2/ARL3/IFT80/LZTFL1/CCDC39/TCTN1/WDR35/TTC21B/DNAH11/BBS9/BBS1/NPHP4/WDR19/TTC26/DZIP1/GAS8/DYNC2H1/IFT122/SPATA7/ZMYND10/BBS4/TTC21A/CC2D2A/IFT140/DZIP1L/MAPK15
GOBP_MICROTUBULE_BASED_MOVEMENT	GOBP_MICROTUBULE_BASED_MOVEMENT	335	-0.465775485265444	-2.68239849759521	1e-10	1.54606060606061e-08	1.12408293460925e-08	2496	tags=37%, list=11%, signal=34%	KATNB1/SLC26A8/SPEF1/DNAAF2/DYNC1LI2/DYNC1H1/ENKUR/TEKT3/SPG7/DST/RSPH9/EFCAB1/SUN1/NME5/CABYR/LRPPRC/DYNC2LI1/MNS1/DNHD1/DNAH9/TRAK2/KIF17/TEKT1/DRC1/OFD1/IFT52/ENO4/IFT46/ARL3/TEKT2/LCA5/CCDC103/ARMC2/DLG2/IFT74/TCTE1/GAS2L2/MAK/DYNLT1/IFT81/KIF3A/BBS12/IQCG/KIF27/CCDC40/IFT27/KIF19/DNAH2/TTC29/SYNE2/MAP4/SPAG17/DPCD/PLTP/DNAI2/CCDC39/DYNLRB2/DNAI1/RPGR/DNAH5/AP3M2/ASH1L/SPA17/RABL2B/WDR35/KIF6…
GOBP_CILIUM_OR_FLAGELLUM_DEPENDENT_CELL_MOTILITY	GOBP_CILIUM_OR_FLAGELLUM_DEPENDENT_CELL_MOTILITY	123	-0.524731997086149	-2.61054781590854	1e-10	1.54606060606061e-08	1.12408293460925e-08	2446	tags=42%, list=11%, signal=38%	SLC26A8/DNAAF2/ENKUR/TEKT3/RSPH9/EFCAB1/MNS1/TEKT1/DRC1/ENO4/TEKT2/ARMC2/TCTE1/GAS2L2/EFHC2/IQCG/CCDC40/DNAH2/DPCD/PLTP/CCDC39/DNAI1/DNAH5/ASH1L/RFX3/SORD/RSPH4A/BBS2/DNAH11/SPAG6/NPHP4/TTLL1/ROPN1L/DZIP1/GAS8/VPS13A/SPEF2/EPPIN/DNAH3/INPP5B/TTLL3/CCDC65/TTLL9/BBS4/TTC21A/KIF9/EFHC1/DNAH6/SPAG16/DNAH1/DNAH7/ATP2B4
GOBP_SMOOTHENED_SIGNALING_PATHWAY	GOBP_SMOOTHENED_SIGNALING_PATHWAY	131	-0.496229860395039	-2.50694410971649	1e-10	1.54606060606061e-08	1.12408293460925e-08	2631	tags=40%, list=12%, signal=36%	TULP3/CENPJ/PTCH1/BOC/STIL/HIPK1/ARL13B/EVC2/EVC/TMEM17/DYRK2/FGF9/DCDC2/DLG5/IFT52/TBC1D32/CDK20/TCTN2/ARL3/HHAT/IQUB/IFT81/GLI3/B9D1/IFT27/INTU/IFT80/C2CD3/TCTN1/WDPCP/TTC21B/TTBK2/WDR19/RPGRIP1L/TTC26/KIAA0586/DZIP1/GAS8/DYNC2H1/IFT172/IFT122/TCTN3/CC2D2A/IFT140/POR/MKS1/DZIP1L/WDR11/STK36/IFT57/TMEM231/ARMC9/CDON
GOBP_MICROTUBULE_BASED_TRANSPORT	GOBP_MICROTUBULE_BASED_TRANSPORT	175	-0.474282392841276	-2.50084746975964	1e-10	1.54606060606061e-08	1.12408293460925e-08	2417	tags=45%, list=11%, signal=40%	STAU2/LAMP1/NPHP3/SSX2IP/TTC30A/HTT/TUB/DNAAF2/DYNC1H1/SPG7/DST/SUN1/NME5/CABYR/LRPPRC/DYNC2LI1/DNAH9/TRAK2/KIF17/OFD1/IFT52/IFT46/ARL3/LCA5/CCDC103/DLG2/IFT74/MAK/IFT81/KIF3A/BBS12/KIF27/CCDC40/IFT27/SYNE2/SPAG17/DPCD/CCDC39/DNAI1/RPGR/DNAH5/AP3M2/SPA17/RABL2B/WDR35/RFX3/TTC21B/DNAH11/SPAG6/WDR19/DAW1/TTLL1/ROPN1L/SPG11/TTC26/GAS8/DYNC2H1/IFT172/SPEF2/IFT122/NEK10/SOD1/MAP1A/LCA5L/TTC21A/KIFAP3/…
GOBP_CELLULAR_RESPONSE_TO_MOLECULE_OF_BACTERIAL_ORIGIN	GOBP_CELLULAR_RESPONSE_TO_MOLECULE_OF_BACTERIAL_ORIGIN	205	0.482235735988181	2.45495870158892	1e-10	1.54606060606061e-08	1.12408293460925e-08	5876	tags=51%, list=27%, signal=38%	CD55/MRC1/XBP1/CD274/NFKBIA/NFKBIB/HCK/CCL3/TNIP3/SPI1/CD86/TSPO/TICAM1/NLRP3/ZFP36/LITAF/BCL10/CCL2/TRIB1/FZD5/PTAFR/TLR4/IL36G/IL10/MYD88/ADAM9/CXCL5/HAVCR2/MAP2K3/LILRA2/ARID5A/CDK19/CD36/IRF8/PPARD/CXCL6/LILRB2/RIPK2/CXCL2/SRC/CD180/CARD8/CXCL1/IL1A/CD80/LILRB1/TGFB1/MIF/CXCL3/RHOA/ASS1/CAMP/FCGR2B/SIRPA/BMP6/CEBPE/PLAA/ARG1/RARA/AKT1/IRAK2/UPF1/CXCL8/RELA/CTSG/IL1B/NOD2/MALT1/PLSCR3/CDK4/CD1…
GOBP_CELLULAR_RESPONSE_TO_BIOTIC_STIMULUS	GOBP_CELLULAR_RESPONSE_TO_BIOTIC_STIMULUS	230	0.47402347021661	2.45445051481049	1e-10	1.54606060606061e-08	1.12408293460925e-08	6216	tags=52%, list=28%, signal=38%	CD55/MRC1/XBP1/CD274/NFKBIA/NFKBIB/HCK/CCL3/TNIP3/SPI1/CD86/CDA/TSPO/TICAM1/NLRP3/ZFP36/APAF1/LITAF/PPP1R15B/EIF2AK3/BCL10/CCL2/TRIB1/FZD5/PTAFR/TLR4/IL36G/IL10/MYD88/ADAM9/CXCL5/HAVCR2/BTK/MAP2K3/LILRA2/ARID5A/CDK19/CD36/IRF8/PPARD/CXCL6/LILRB2/RIPK2/CXCL2/SRC/CD180/CARD8/CXCL1/IL1A/CD80/LILRB1/SYK/TGFB1/MIF/CXCL3/RHOA/ASS1/CAMP/FCGR2B/SIRPA/BMP6/CEBPE/PLAA/ARG1/RARA/AKT1/IRAK2/UPF1/CXCL8/RELA/C…
GOBP_REGULATION_OF_IMMUNE_EFFECTOR_PROCESS	GOBP_REGULATION_OF_IMMUNE_EFFECTOR_PROCESS	336	0.40306428296599	2.1851251133021	1e-10	1.54606060606061e-08	1.12408293460925e-08	4990	tags=41%, list=23%, signal=32%	CD55/SH2D1B/STXBP2/SERPINB9/XBP1/TGFB3/SEMA7A/CLC/SPI1/CD86/SERPINB4/TICAM1/SLC7A5/NLRP3/CD1C/FGL2/ITGAM/PVR/CLEC4G/CRK/CLCF1/CD300A/IRF4/BCL10/FZD5/IL4I1/PTAFR/TLR4/IL10/IL1R1/TYROBP/SPINK5/SASH3/FGR/HAVCR2/CD1B/DUSP22/NCF1/BTK/FFAR2/ARID5A/LOXL3/FFAR3/CD36/STAT5B/ZPBP2/LAPTM5/AZGP1/FCER2/TRPM4/CXCL6/RAC2/IL4R/RIPK2/IL20RB/JAK3/ZBTB7B/FADD/FOXF1/NR4A3/CD80/CD1E/PGLYRP1/LILRB1/IL23A/UNC13D/SYK/TG…
GOBP_MYELOID_LEUKOCYTE_MIGRATION	GOBP_MYELOID_LEUKOCYTE_MIGRATION	214	0.424900031955118	2.1710846199345	1e-10	1.54606060606061e-08	1.12408293460925e-08	6005	tags=47%, list=27%, signal=35%	C3AR1/PPIB/MCU/ADAM8/RHOG/HRH1/CCL3/SPI1/FCER1G/MPP1/CREB3/RHOH/CD300A/S100A12/TNFAIP6/CCL2/CCL26/MYD88/IL1R1/ARHGEF5/EDN1/EDN3/DPP4/CXCL5/MMP28/CXCL17/WDR1/THBS1/AIF1/STAT5B/CXCL6/RAC2/CD9/CXCL2/CCR7/PLA2G7/LGMN/MTUS1/CXCL1/IL1A/IL23A/SYK/MIF/CXCL3/SWAP70/SIRPA/FUT4/S100A8/PGF/FLT1/S100A14/CXCL8/NBL1/CTSG/CCL22/CCR1/IL1B/NOD2/NCKAP1L/CCL19/ROR2/PIP5K1C/CCL3L3/IL17RA/DDT/EPX/VEGFA/CMKLR1/TGFB2/IT…
GOBP_RESPONSE_TO_MOLECULE_OF_BACTERIAL_ORIGIN	GOBP_RESPONSE_TO_MOLECULE_OF_BACTERIAL_ORIGIN	326	0.402566861315433	2.17042160380323	1e-10	1.54606060606061e-08	1.12408293460925e-08	5114	tags=41%, list=23%, signal=32%	CD55/MRC1/XBP1/CD274/GJB2/BDKRB1/NFKBIA/MAPKAPK2/NFKBIB/HCK/CCL3/TNIP3/SPI1/CD86/TSPO/TICAM1/NLRP3/ZFP36/ALPL/IL10RA/AKAP12/LITAF/CYP27B1/SLC11A1/BCL10/CCL2/TRIB1/FZD5/ACP5/MAPKAPK3/PTAFR/TLR4/IL36G/IL10/MYD88/EDN1/ADAM9/CSF2RB/CXCL5/HAVCR2/NR4A1/MAP2K3/LILRA2/ARID5A/CDK19/GCH1/ADM/CD36/IRF8/PPARD/CXCL6/LILRB2/RIPK2/CXCL2/CCR7/SRC/CD180/CARD8/CXCL1/IL1A/SSC5D/CD80/LILRB1/TGFB1/MIF/CXCL3/RHOA/ASS1…
GOBP_WOUND_HEALING	GOBP_WOUND_HEALING	408	0.388307169780231	2.14748900182457	1e-10	1.54606060606061e-08	1.12408293460925e-08	4895	tags=39%, list=22%, signal=31%	TIMP1/CD44/PLAUR/EMILIN2/TYRO3/ST3GAL4/CDH3/ITGA5/SERPINA1/ACTB/PLAU/ILK/XBP1/VWF/TGFB3/HBEGF/FCER1G/PAPSS2/SPRR3/SLC12A2/MMP12/SRF/HPS6/SH2B3/RHOC/GNA13/CNN2/CRK/GRHL3/CD109/SLC11A1/CHMP7/PHLDB2/PAFAH2/TLR4/MMRN1/DGKG/UBASH3B/FERMT3/PTEN/MYH9/PLAT/EDN1/LCP1/DGKK/SERPINE2/IL6ST/CDKN1A/SERPINB2/KRT6A/LMAN1/TGFBR2/BLOC1S6/P2RX1/TNFRSF12A/THBS1/ADORA2A/WFDC1/CD36/ALOX5/PIK3CB/PPARD/SMPD1/DGKA/CD9/KD…
GOBP_LEUKOCYTE_MIGRATION	GOBP_LEUKOCYTE_MIGRATION	363	0.393153799023904	2.14678320445152	1e-10	1.54606060606061e-08	1.12408293460925e-08	6324	tags=45%, list=29%, signal=33%	C3AR1/SPNS2/PPIB/MCU/ADAM8/ST3GAL4/GPR183/BDKRB1/RHOG/HRH1/HCK/CCL3/SPI1/FCER1G/MPP1/SLC12A2/CREB3/PADI2/CRK/RHOH/CXCL16/CD300A/SLC8B1/S100A12/TNFAIP6/CCL2/CCL26/PTAFR/IL10/MYD88/IL1R1/ARHGEF5/MYH9/EDN1/EDN3/OXSR1/DPP4/STK10/CXCL5/CALR/MMP28/ECM1/FFAR2/CXCL17/WDR1/THBS1/AIF1/STAT5B/GOLPH3/ALOX5/TRPM4/CXCL6/NLRP12/RAC2/CD9/CXCL2/CCR7/PLA2G7/SRC/FADD/LGMN/MTUS1/CXCL1/IL1A/ITGA6/CORO1A/IL23A/SYK/MIF…
GOBP_CELL_CHEMOTAXIS	GOBP_CELL_CHEMOTAXIS	288	0.403945295630357	2.14542411461826	1e-10	1.54606060606061e-08	1.12408293460925e-08	5604	tags=44%, list=25%, signal=33%	C3AR1/PPIB/MCU/ADAM8/GPR183/CCR3/HBEGF/RHOG/HRH1/CCL3/SPI1/FCER1G/MPP1/SLC12A2/CREB3/LPAR1/PADI2/CRK/CCR4/CXCL16/SLC8B1/S100A12/TNFAIP6/CCL2/CCL26/MET/IL10/EGR3/ARHGEF5/EDN1/EDN3/OXSR1/DPP4/CXCL5/CALR/MMP28/NR4A1/FFAR2/CXCL17/THBS1/AIF1/ALOX5/CCRL2/TRPM4/CXCL6/RAC2/KDR/CXCL2/CCR7/HSPB1/PLA2G7/LGMN/MTUS1/CXCL1/TPBG/CORO1A/IL23A/CORO1B/SYK/MIF/ACKR2/CXCL3/S1PR1/ARRB2/FGFR1/SWAP70/FGF1/S100A8/LOX/TR…
GOBP_MYELOID_LEUKOCYTE_ACTIVATION	GOBP_MYELOID_LEUKOCYTE_ACTIVATION	220	0.417045755367674	2.14176195124895	1e-10	1.54606060606061e-08	1.12408293460925e-08	4825	tags=39%, list=22%, signal=30%	STXBP2/RELB/CCL3/SPI1/FCER1G/IL1RL1/CBL/CTSC/TICAM1/IFNGR2/NDRG1/ITGAM/SPHK1/RHOH/CD300A/SLC11A1/IRF4/S100A12/BATF3/LAT2/PTAFR/VAMP2/TLR4/IL10/MYD88/TYROBP/LCP2/ADAM9/FGR/IL31RA/HAVCR2/TGFBR2/BTK/LILRA2/THBS1/AIF1/CXCL6/RAC2/IL4R/JMJD6/CD33/FOXF1/NR4A3/UNC13D/SYK/MIF/LTBR/CAMP/LDLR/FCGR2B/CRLF2/CD93/DCSTAMP/JUND/IL13/CXCL8/CLEC4D/CTSG/CEBPA/HAMP/CST7/BLK/TMEM106A/HYAL2/GATA2/SUCNR1/ZC3H12A/DYSF/I…
GOBP_LEUKOCYTE_CHEMOTAXIS	GOBP_LEUKOCYTE_CHEMOTAXIS	219	0.415931594295563	2.13515964735736	1e-10	1.54606060606061e-08	1.12408293460925e-08	6040	tags=47%, list=27%, signal=34%	C3AR1/PPIB/MCU/ADAM8/GPR183/HRH1/CCL3/SPI1/FCER1G/MPP1/SLC12A2/CREB3/PADI2/CXCL16/SLC8B1/S100A12/TNFAIP6/CCL2/CCL26/IL10/ARHGEF5/EDN1/EDN3/OXSR1/DPP4/CXCL5/CALR/MMP28/FFAR2/CXCL17/THBS1/AIF1/ALOX5/TRPM4/CXCL6/RAC2/CXCL2/CCR7/PLA2G7/LGMN/MTUS1/CXCL1/CORO1A/IL23A/SYK/MIF/CXCL3/S1PR1/SWAP70/S100A8/TRPM2/SBDS/PGF/FLT1/S100A14/CXCL8/NBL1/CTSG/CCL22/CCR1/IL1B/NOD2/NCKAP1L/CCL19/PIP5K1C/CCL3L3/IL17RA/DD…
GOBP_DNA_REPAIR	GOBP_DNA_REPAIR	475	-0.352909609553427	-2.12191808241414	1e-10	1.54606060606061e-08	1.12408293460925e-08	5618	tags=44%, list=25%, signal=34%	KDM4D/PARK7/CDK7/MEIOB/PARG/USP47/RFC5/DDX11/RAD54B/POLN/MCM7/DMC1/RPA3/APLF/CHD1L/KDM2A/HMGB2/EXD2/APTX/KIF22/SPRTN/ERCC6/RAD18/USP10/BRCA2/RAD9B/RFC1/YEATS4/PRMT6/DDX1/BRCC3/HMGB1/USP43/PMS1/DCLRE1A/ERCC1/REV1/MNAT1/WRN/RBBP8/ARID2/POLE/SPO11/NSMCE4A/BCCIP/ZMPSTE24/MBD4/CDC7/XPA/EME1/ASF1A/GTF2H2C_2/DMAP1/RRM2B/EID3/EPC2/PARP10/POLG/ERCC6L2/SMARCAD1/BOD1L1/RAD17/EXO5/XRCC1/FANCB/CDK9/BRCA1/XRCC…
GOBP_REGULATION_OF_INFLAMMATORY_RESPONSE	GOBP_REGULATION_OF_INFLAMMATORY_RESPONSE	341	0.389627030187697	2.11508742637588	1e-10	1.54606060606061e-08	1.12408293460925e-08	4959	tags=38%, list=22%, signal=30%	TYRO3/ADAM8/OSMR/SIGLEC10/KLF4/NFKBIA/SEMA7A/MAPK13/AHSG/HCK/CCL3/IL1RL1/ZYX/CTSC/ALOX5AP/NLRP3/ZFP36/SOCS3/SPHK1/IL1RL2/S100A12/TNFAIP6/ACP5/VAMP2/TLR4/AGT/OTULIN/IL10/MYD88/IL1R1/IL6ST/FGR/TNFRSF1A/NCF1/BTK/FFAR2/NKG7/CXCL17/CDK19/ADORA2A/WFDC1/FFAR3/BAP1/STAT5B/ALOX5/PPARD/NLRP12/SMPDL3B/IL2RA/ABHD12/CCR7/IL20RB/LGALS1/PLA2G7/SRC/DAGLB/LPL/FOXF1/LILRA5/PGLYRP1/IL23A/FFAR4/ALOX15/SYK/SERPINF1/L…
GOBP_POSITIVE_REGULATION_OF_CELL_CELL_ADHESION	GOBP_POSITIVE_REGULATION_OF_CELL_CELL_ADHESION	279	0.398073776024234	2.11251944109076	1e-10	1.54606060606061e-08	1.12408293460925e-08	3740	tags=34%, list=17%, signal=28%	CD44/CD55/PLAUR/EMILIN2/FUT3/ADAM8/ST3GAL4/SLC7A1/XBP1/CD274/ADAM19/CD86/NLRP3/CD83/AP3D1/IL1RL2/RHOH/DHPS/SOX4/BCL10/CCL2/IL4I1/PTAFR/MMRN1/IL10/EGR3/FSTL3/SASH3/DPP4/IL6ST/HAVCR2/CD209/TGFBR2/CD276/AIF1/STAT5B/ALOX5/SOCS1/MAP3K8/IL2RA/LILRB2/IL4R/RIPK2/CCR7/LGALS1/JAK3/ZBTB7B/SRC/FADD/NR4A3/IL1A/CD80/CORO1A/LILRB1/IL23A/SYK/MYO10/RHOA/IL12RB1/PTPN11/SIRPA/FUT4/CR1/SOX12/RARA/NFKBID/TESPA1/FOXA2…
GOBP_LEUKOCYTE_CELL_CELL_ADHESION	GOBP_LEUKOCYTE_CELL_CELL_ADHESION	355	0.388763241618946	2.11014852698515	1e-10	1.54606060606061e-08	1.12408293460925e-08	4646	tags=37%, list=21%, signal=30%	CD44/CD55/ADAM8/ST3GAL4/SLC7A1/ITGA5/DUSP3/SLC39A8/KLF4/XBP1/CD274/ARG2/CD86/NLRP3/CD83/LGALS7B/FGL2/AP3D1/CLEC4G/IL1RL2/RHOH/CD300A/DHPS/SOX4/BCL10/CCL2/IL4I1/PTAFR/IL10/FERMT3/EGR3/SASH3/DPP4/IL6ST/OLR1/STK10/HAVCR2/CD209/TGFBR2/DUSP22/LOXL3/ADORA2A/CD276/AIF1/STAT5B/GOLPH3/ALOX5/SOCS1/MAP3K8/LAPTM5/RAC2/IL2RA/LILRB2/IL4R/RIPK2/CCR7/IL20RB/LGALS1/JAK3/ZBTB7B/SRC/FADD/NRARP/NR4A3/IL1A/CD80/CORO1…
GOBP_T_CELL_ACTIVATION	GOBP_T_CELL_ACTIVATION	485	0.37565645720046	2.10994453364592	1e-10	1.54606060606061e-08	1.12408293460925e-08	4646	tags=36%, list=21%, signal=29%	CD44/CD55/GSN/ADAM8/SLC7A1/KDELR1/RELB/DUSP3/GPR183/XBP1/CD274/CLC/ARG2/SPI1/CD86/FCER1G/NLRP3/SRF/CD83/CD1C/LGALS7B/FGL2/DLL4/AP3D1/CLEC4G/CD8B/IL1RL2/RHOH/CD300A/SLC11A1/DHPS/IRF4/SOX4/BCL10/CCL2/FZD5/IL4I1/IL10/EGR3/SPINK5/MYH9/SASH3/NCAPH2/LCP1/DPP4/PRELID1/IL6ST/HAVCR2/HSH2D/CD209/TGFBR2/DUSP22/ENTPD7/LFNG/BCL3/NKG7/TCIRG1/LOXL3/APBB1IP/ADORA2A/CD276/AIF1/STAT5B/RUNX2/SOCS1/MAP3K8/LAPTM5/PKN…
GOBP_REGULATION_OF_CELL_CELL_ADHESION	GOBP_REGULATION_OF_CELL_CELL_ADHESION	430	0.377688802906153	2.09783645709476	1e-10	1.54606060606061e-08	1.12408293460925e-08	4077	tags=34%, list=18%, signal=28%	CD44/CD55/PLAUR/EMILIN2/FUT3/ADAM8/ST3GAL4/SLC7A1/MYADM/DUSP3/KLF4/XBP1/CD274/ADAM19/ARG2/SPI1/CD86/NLRP3/CD83/LGALS7B/FGL2/SH2B3/AP3D1/CLEC4G/IL1RL2/RHOH/CD300A/DHPS/SOX4/BCL10/CCL2/IL4I1/PTAFR/MMRN1/UBASH3B/IL10/FERMT3/EGR3/FSTL3/SASH3/FXYD5/IL1RN/DPP4/SERPINE2/IL6ST/HAVCR2/CD209/TGFBR2/DUSP22/LOXL3/ADORA2A/CD276/AIF1/STAT5B/ALOX5/SOCS1/MAP3K8/LAPTM5/IL2RA/CD9/LILRB2/IL4R/RIPK2/CCR7/IL20RB/LGAL…
GOBP_POSITIVE_REGULATION_OF_CELL_ACTIVATION	GOBP_POSITIVE_REGULATION_OF_CELL_ACTIVATION	350	0.378445276374871	2.05403202211105	1e-10	1.54606060606061e-08	1.12408293460925e-08	3740	tags=33%, list=17%, signal=28%	CD55/ADAM8/SLC7A1/GPR183/XBP1/CD274/CCL3/CD86/IL1RL1/CTSC/TICAM1/NLRP3/CD83/ITGAM/AP3D1/IL1RL2/CLCF1/RHOH/DHPS/SOX4/BCL10/CCL2/IL4I1/PTAFR/TLR4/IGKC/IL10/MYD88/EGR3/TYROBP/SASH3/DPP4/IL6ST/FGR/CDKN1A/HAVCR2/CD209/TGFBR2/BTK/LILRA2/BLOC1S6/IRS2/THBS1/CD276/AIF1/STAT5B/SOCS1/MAP3K8/IL2RA/LILRB2/IL4R/RIPK2/CCR7/LGALS1/JAK3/ZBTB7B/SRC/FADD/PLEK/NR4A3/IL1A/CD80/LILRA5/CORO1A/LILRB1/IL23A/SYK/TGFB1/MIF…
GOBP_REGULATION_OF_BODY_FLUID_LEVELS	GOBP_REGULATION_OF_BODY_FLUID_LEVELS	377	0.374132775601284	2.05011907810901	1e-10	1.54606060606061e-08	1.12408293460925e-08	4870	tags=37%, list=22%, signal=30%	HK2/PLAUR/UGCG/EMILIN2/TYRO3/ST3GAL4/SERPINA1/ACTB/PLAU/SFN/ILK/XBP1/VWF/VDR/SOCS2/AGR2/FCER1G/PAPSS2/LSR/SRF/HPS6/SH2B3/TMEM79/GNA13/NR1H2/GRHL3/FA2H/PAFAH2/MET/VAMP2/NME1/TLR4/MMRN1/DGKG/UBASH3B/FERMT3/MYH9/PLAT/EDN1/DGKK/NFE2/SERPINE2/IL6ST/SERPINB2/NPR1/LMAN1/BLOC1S6/P2RX1/THBS1/ADORA2A/ADM/CD36/STAT5B/PIK3CB/DGKA/CD9/TRPV5/HSPB1/PROCR/ZBTB7B/F13B/SRC/PLEK/P2RY1/ENTPD2/CSRP1/SYK/OPRL1/WAS/ADR…
GOBP_NEGATIVE_REGULATION_OF_RESPONSE_TO_EXTERNAL_STIMULUS	GOBP_NEGATIVE_REGULATION_OF_RESPONSE_TO_EXTERNAL_STIMULUS	372	0.371931050168874	2.03085563209675	1e-10	1.54606060606061e-08	1.12408293460925e-08	4420	tags=36%, list=20%, signal=29%	TYRO3/ST6GAL1/EPHA4/SIGLEC10/DUSP3/SERPINB9/PLAU/KLF4/SEMA7A/HCK/ARG2/SERPINB4/SLC12A2/TTLL12/MMP12/NLRP3/ZFP36/FGL2/SH2B3/PADI2/SOCS3/NR1H2/CRK/CD109/TNFAIP6/CCL2/TRIB1/PHLDB2/ACP5/MMRN1/UBASH3B/OTULIN/IL10/PTEN/SEC14L1/SPINK5/PLAT/EDN1/DPP4/SERPINE2/FGR/BANF1/SERPINB2/MMP28/HAVCR2/TNFRSF1A/LILRA2/CXCL17/THBS1/ADORA2A/WFDC1/AIF1/ALOX5/PPARD/NLRP12/SMPDL3B/IL2RA/CD9/IL20RB/SRC/CARD8/SEMA6B/FOXF1/…
GOBP_MRNA_PROCESSING	GOBP_MRNA_PROCESSING	453	-0.33719679483681	-2.01701190205481	1e-10	1.54606060606061e-08	1.12408293460925e-08	5732	tags=42%, list=26%, signal=31%	CLASRP/RNU4-2/HNRNPA0/SRRM1/FXR1/SF3A1/PRMT9/SRSF7/PCF11/DHX36/PNPT1/NCL/HNRNPA2B1/HNRNPF/CDC73/LSM5/CNOT6L/LARP7/CWC27/XRN2/THOC2/AHCYL1/SRPK2/U2AF1L4/CPSF6/CWF19L2/RPRD1B/SYF2/DDX1/CPSF3/PPIH/MBNL1/PAPOLA/ZRANB2/RNU5B-1/CPSF7/SMU1/RPRD1A/HTATSF1/SSU72/RBM17/SRSF2/FIP1L1/SLU7/FMR1/RBMX2/YTHDC1/SCAF4/HNRNPH1/ZC3H13/CWC22/ZCRB1/MAGOH/HNRNPM/SRRT/SMN1/PPARGC1A/CDK11A/SNRNP48/CDK9/CELF1/CIRBP/RBM23/…
GOBP_POSITIVE_REGULATION_OF_CELL_ADHESION	GOBP_POSITIVE_REGULATION_OF_CELL_ADHESION	427	0.363119183933733	2.01141993002092	1e-10	1.54606060606061e-08	1.12408293460925e-08	4287	tags=33%, list=19%, signal=27%	CD44/CD55/PLAUR/STX3/EMILIN2/FUT3/ADAM8/ST3GAL4/RRAS/SLC7A1/MYADM/ITGA5/EPHA4/ILK/P4HB/XBP1/NEDD9/CD274/AGR2/ADAM19/CD86/NLRP3/FUT1/CD83/AP3D1/CRK/IL1RL2/RHOH/DAB2/DHPS/HYAL1/SOX4/BCL10/CCL2/IL4I1/PTAFR/TFE3/MMRN1/IL10/EGR3/FSTL3/SASH3/ADAM9/POLDIP2/DPP4/RHOD/IL6ST/CALR/HAVCR2/CD209/TGFBR2/TESK1/APBB1IP/CD276/AIF1/CD36/STAT5B/ALOX5/SOCS1/MAP3K8/IL2RA/LILRB2/IL4R/KDR/RIPK2/CCR7/LGALS1/JAK3/ZBTB7B/…
GOBP_TUMOR_NECROSIS_FACTOR_SUPERFAMILY_CYTOKINE_PRODUCTION	GOBP_TUMOR_NECROSIS_FACTOR_SUPERFAMILY_CYTOKINE_PRODUCTION	162	0.460145011119473	2.29036597329422	1.0493818170986e-10	1.57469000906972e-08	1.14489830447538e-08	4231	tags=41%, list=19%, signal=34%	ADAM8/CYBB/CD274/UBE2J1/MAPKAPK2/CCL3/ARG2/CD86/TSPO/TICAM1/ZFP36/AKAP12/BCL10/FZD5/ACP5/PTAFR/TLR4/POMC/IL10/MYD88/TYROBP/SASH3/HAVCR2/BCL3/LILRA2/ARID5A/THBS1/CD36/FRMD8/RIPK2/ARHGEF2/HSPB1/FADD/CD33/LPL/IL1A/LILRA5/CLEC4A/LILRB1/IL23A/SYK/MIF/ERRFI1/ARRB2/PTPN11/SIRPA/RARA/OAS1/NOD2/CD14/CCL19/FOXP3/CACTIN/IGF1/DDT/TMEM106A/ZC3H12A/LTF/LILRA4/DEFB114/PTPRC/GHSR/C5AR2/LILRB4/AZU1/NR1H4/RASGRP1
GOBP_MONONUCLEAR_CELL_DIFFERENTIATION	GOBP_MONONUCLEAR_CELL_DIFFERENTIATION	421	0.349710434299668	1.93766199301219	1.33667348189799e-10	1.94848802989815e-08	1.41667288728075e-08	5837	tags=41%, list=26%, signal=31%	LRRC8A/TYRO3/ADAM8/KDELR1/RELB/GPR183/XBP1/SPI1/CD86/FCER1G/NLRP3/SRF/CEBPG/CD83/FGL2/DLL4/AP3D1/IL1RL2/CLCF1/RHOH/NFIL3/IRF4/BAK1/SOX4/FZD5/BATF3/IL4I1/IL10/EGR3/SPINK5/MYH9/SASH3/NCAPH2/SYVN1/PRELID1/IL31RA/TGFBR2/BTK/ENTPD7/LFNG/BCL3/TCIRG1/LOXL3/NFAM1/STAT5B/IRF8/RUNX2/SOCS1/LY6D/PKNOX1/IL2RA/LILRB2/IL4R/JMJD6/RIPK2/CCR7/LGALS1/JAK3/ZBTB7B/TPD52/FADD/KLF6/NRARP/FZD7/IL1A/CD80/CTNNBIP1/PGLYRP1…
GOBP_POSITIVE_REGULATION_OF_CYTOKINE_PRODUCTION	GOBP_POSITIVE_REGULATION_OF_CYTOKINE_PRODUCTION	452	0.338441589254082	1.8871099403608	1.71251433475691e-10	2.42701337109159e-08	1.76459079405946e-08	4990	tags=34%, list=23%, signal=27%	CD55/C3AR1/ADAM8/CYBB/XBP1/CD274/SEMA7A/MAPK13/MAPKAPK2/CCL3/CD86/FCER1G/IL1RL1/TRIM16/MMP12/TICAM1/SLC7A5/NLRP3/CEBPG/CD83/AKAP12/SPHK1/IL1RL2/EIF2AK3/SLC11A1/IRF4/BCL10/FZD5/PTAFR/TLR4/AGT/IL10/MYD88/IL1R1/TYROBP/SASH3/LTB/IL6ST/FGR/HAVCR2/FFAR2/BCL3/LILRA2/ARID5A/CXCL17/NFAM1/ADCYAP1/THBS1/CD276/AIF1/FFAR3/CD36/STAT5B/IRF8/LAPTM5/NLRP12/LILRB2/IL4R/FRMD8/RIPK2/ARHGEF2/CCR7/IL20RB/HSPB1/ZBTB7B/…
GOBP_REGULATION_OF_LYMPHOCYTE_ACTIVATION	GOBP_REGULATION_OF_LYMPHOCYTE_ACTIVATION	444	0.336417879064911	1.87367261984965	3.07973809723905e-10	4.24670912759828e-08	3.08762362864023e-08	4646	tags=34%, list=21%, signal=28%	CD55/TYRO3/ADAM8/SLC7A1/DUSP3/GPR183/SAMSN1/XBP1/CD274/CLC/ARG2/CD86/TICAM1/NLRP3/CD83/LGALS7B/FGL2/LST1/AP3D1/CLEC4G/IL1RL2/CLCF1/RHOH/CD300A/DHPS/IRF4/SOX4/BCL10/CCL2/IL4I1/TLR4/IGKC/IL10/MYD88/EGR3/TYROBP/SPINK5/SASH3/DPP4/PRELID1/IL6ST/FGR/CDKN1A/HAVCR2/CD209/TGFBR2/DUSP22/BTK/LOXL3/BLOC1S6/NFAM1/IRS2/ADORA2A/CD276/AIF1/STAT5B/SOCS1/THEMIS2/MAP3K8/LAPTM5/RAC2/IL2RA/LILRB2/IL4R/RIPK2/CCR7/IL20…
GOBP_AXONEMAL_DYNEIN_COMPLEX_ASSEMBLY	GOBP_AXONEMAL_DYNEIN_COMPLEX_ASSEMBLY	24	-0.796914638807547	-2.75568833517225	3.33794913755474e-10	4.48163592100113e-08	3.25843012762961e-08	3031	tags=88%, list=14%, signal=76%	TTC12/DNAAF2/SPAG1/DRC1/TEKT2/CCDC103/CCDC40/LRRC49/DNAH2/DNAL1/DNAAF3/DNAI2/CCDC39/DNAI1/DNAH5/DAW1/CCDC65/ZMYND10/DNAH1/DNAH7/DNAAF1
GOBP_POSITIVE_REGULATION_OF_LEUKOCYTE_CELL_CELL_ADHESION	GOBP_POSITIVE_REGULATION_OF_LEUKOCYTE_CELL_CELL_ADHESION	236	0.403282130742085	2.09746561657047	3.45630721290342e-10	4.52155882057263e-08	3.28745657713135e-08	3740	tags=34%, list=17%, signal=29%	CD44/CD55/ADAM8/ST3GAL4/SLC7A1/XBP1/CD274/CD86/NLRP3/CD83/AP3D1/IL1RL2/RHOH/DHPS/SOX4/BCL10/CCL2/IL4I1/PTAFR/EGR3/SASH3/DPP4/IL6ST/HAVCR2/CD209/TGFBR2/CD276/AIF1/STAT5B/ALOX5/SOCS1/MAP3K8/IL2RA/LILRB2/IL4R/RIPK2/CCR7/LGALS1/JAK3/ZBTB7B/SRC/FADD/NR4A3/IL1A/CD80/CORO1A/LILRB1/IL23A/SYK/RHOA/IL12RB1/PTPN11/SIRPA/FUT4/CR1/SOX12/RARA/NFKBID/TESPA1/DUSP10/AKT1/RELA/IL7R/SIRPB1/IL1B/NOD2/SART1/MALT1/NCK…
GOBP_GLYCOPROTEIN_METABOLIC_PROCESS	GOBP_GLYCOPROTEIN_METABOLIC_PROCESS	350	0.356175743039592	1.93316293629157	8.04585716873948e-10	1.00780803840249e-07	7.32739591765949e-08	3929	tags=33%, list=18%, signal=27%	FUT3/B4GALT2/ST3GAL4/PMM2/ST6GAL1/SLC39A8/MGAT1/GCNT3/B3GNT3/UBE2J1/HBEGF/BACE2/PCSK6/B3GNT6/CANT1/ST8SIA6/MMP12/EDEM1/EDEM2/FUT1/GALNT18/GFPT1/GALNT5/B4GALT3/ST3GAL2/GALNT7/PHLDA1/CHPF/MPDU1/RNF103/DSE/HYAL1/NAGPA/B3GNT2/GORASP1/GALNT6/DPM2/EDEM3/GCNT4/FUT6/SYVN1/PGM3/GLCE/ABO/RAB1B/PLOD1/GOLPH3/PPARD/GMPPB/EXTL3/ACOT8/CHSY1/B3GNT9/CCR7/HS6ST1/JAK3/SRD5A3/MOGS/ALG12/B3GALT6/FUT11/B3GNT7/EXTL1/AL…
GOBP_POSITIVE_REGULATION_OF_IMMUNE_EFFECTOR_PROCESS	GOBP_POSITIVE_REGULATION_OF_IMMUNE_EFFECTOR_PROCESS	233	0.395821075142393	2.05164164466243	8.09881018708392e-10	1.00780803840249e-07	7.32739591765949e-08	4838	tags=39%, list=22%, signal=31%	CD55/SH2D1B/STXBP2/XBP1/SEMA7A/SPI1/CD86/TICAM1/SLC7A5/NLRP3/CD1C/ITGAM/PVR/CLCF1/CD300A/BCL10/FZD5/PTAFR/TLR4/IL10/IL1R1/TYROBP/SASH3/FGR/CD1B/BTK/FFAR2/ARID5A/FFAR3/CD36/STAT5B/LAPTM5/AZGP1/FCER2/RAC2/IL4R/RIPK2/FADD/FOXF1/NR4A3/CD80/CD1E/LILRB1/IL23A/UNC13D/SYK/TGFB1/MIF/MAD2L2/KLK3/DNAJB9/IL12RB1/TNFSF13/ARG1/CR1/RARA/NFKBID/CD1A/NCR3/IL13/SIRT1/IL1B/NOD2/MALT1/GPI/CCL19/ZBTB1/FOXP3/SCIMP/KLK…
GOBP_HEMOSTASIS	GOBP_HEMOSTASIS	224	0.402483158823412	2.07453459453171	1.23678796895447e-09	1.50240290895374e-07	1.09234105328209e-07	5581	tags=44%, list=25%, signal=33%	PLAUR/EMILIN2/TYRO3/ST3GAL4/SERPINA1/ACTB/PLAU/ILK/VWF/FCER1G/PAPSS2/SRF/HPS6/SH2B3/GNA13/PAFAH2/TLR4/MMRN1/DGKG/UBASH3B/FERMT3/MYH9/PLAT/EDN1/DGKK/NFE2/SERPINE2/IL6ST/SERPINB2/LMAN1/BLOC1S6/P2RX1/THBS1/ADORA2A/CD36/PIK3CB/DGKA/CD9/HSPB1/PROCR/F13B/SRC/PLEK/P2RY1/ENTPD2/CSRP1/SYK/WAS/ADRA2C/THBD/MYL9/ADAMTS18/TSPAN8/FLI1/F13A1/FOXA2/ALOX12/CEACAM1/F3/VCL/CTSG/SERPINF2/GPI/GP9/ACTG1/VKORC1/F10/VTN…
GOBP_CHROMATIN_ORGANIZATION	GOBP_CHROMATIN_ORGANIZATION	489	-0.298061710219055	-1.78970629334369	1.37846165604825e-09	1.63556078352515e-07	1.18915517158238e-07	5618	tags=39%, list=25%, signal=30%	KDM4D/PBRM1/GATAD2B/MPHOSPH8/UTP3/TDRD3/SMARCD3/BAZ2A/HMGN2/ACTL6B/DDX11/COPRS/HP1BP3/SET/RLIM/CHD1L/KDM2A/NCOR1/PHF1/HMGB2/SMARCC2/SPIN1/JMJD1C/HIRIP3/GLMN/EP300/YEATS4/PRMT6/HAT1/BRCC3/USP16/JAK2/ING4/HCFC2/CBX7/PPHLN1/ZNF827/ARID2/KMT2B/ZNFX1/TADA2A/KDM8/YTHDC1/ZMPSTE24/SETDB2/ACTR6/ASF1A/CBX3/DMAP1/HDAC6/EPC2/PARP10/OIP5/CBX5/SMARCAD1/RSBN1/METTL4/BAZ1B/KAT8/NR3C1/DNMT1/BRCA1/KDM4C/BRDT/NRDE2…
GOBP_LEUKOCYTE_MEDIATED_IMMUNITY	GOBP_LEUKOCYTE_MEDIATED_IMMUNITY	379	0.348912113742836	1.91268495809998	1.4597289584478e-09	1.69262207863651e-07	1.23064230850958e-07	3850	tags=30%, list=17%, signal=25%	CD55/SH2D1B/STXBP2/SERPINB9/GAPT/RNF19B/CCL3/CLC/SPI1/FCER1G/SERPINB4/CBL/CTSC/TICAM1/NLRP3/CEBPG/CD1C/ITGAM/PVR/CLEC4G/CRK/CLCF1/CD300A/BCL10/FZD5/IL4I1/LAT2/PTAFR/VAMP2/TLR4/IGKC/IL10/MYD88/IL1R1/TYROBP/SASH3/FGR/CSF2RB/HAVCR2/CD1B/DUSP22/BTK/BCL3/NKG7/GZMB/ARID5A/TCIRG1/WDR1/STAT5B/AZGP1/FCER2/TRPM4/CXCL6/RAC2/IL4R/IL20RB/JAK3/FADD/KIF5B/FOXF1/SLAMF7/NR4A3/CD1E/CORO1A/LILRB1/IL23A/UNC13D/SYK/T…
GOBP_REGULATION_OF_T_CELL_ACTIVATION	GOBP_REGULATION_OF_T_CELL_ACTIVATION	325	0.366022519585455	1.97661713468458	1.94522167072164e-09	2.15869506145805e-07	1.56950657050448e-07	4646	tags=37%, list=21%, signal=30%	CD55/ADAM8/SLC7A1/DUSP3/XBP1/CD274/CLC/ARG2/CD86/NLRP3/CD83/LGALS7B/FGL2/AP3D1/CLEC4G/IL1RL2/RHOH/CD300A/DHPS/IRF4/SOX4/BCL10/CCL2/IL4I1/IL10/EGR3/SPINK5/SASH3/DPP4/PRELID1/IL6ST/HAVCR2/CD209/TGFBR2/DUSP22/LOXL3/ADORA2A/CD276/AIF1/STAT5B/SOCS1/MAP3K8/LAPTM5/RAC2/IL2RA/LILRB2/IL4R/RIPK2/CCR7/IL20RB/LGALS1/JAK3/ZBTB7B/SRC/FADD/NRARP/IL1A/CD80/CORO1A/LILRB1/IL23A/SYK/RHOA/IL12RB1/PTPN11/FCGR2B/SIRPA…
GOBP_POSITIVE_REGULATION_OF_RESPONSE_TO_EXTERNAL_STIMULUS	GOBP_POSITIVE_REGULATION_OF_RESPONSE_TO_EXTERNAL_STIMULUS	411	0.33661547025667	1.86492142302892	1.94629503777088e-09	2.15869506145805e-07	1.56950657050448e-07	5577	tags=38%, list=25%, signal=29%	C3AR1/STX3/SH2D1B/NDEL1/EMILIN2/MCU/ADAM8/OSMR/NFKBIA/MAPK13/HCK/CCL3/SPI1/IL1RL1/MMP12/CTSC/ALOX5AP/CREB3/PVR/CCR4/TRIM62/S100A12/CCL26/MET/TLR4/AGT/OASL/TYROBP/EDN1/EDN3/OXSR1/IL6ST/CALR/HAVCR2/TNFRSF1A/BTK/FFAR2/LILRA2/NKG7/CXCL17/CDK19/THBS1/AIF1/FFAR3/STAT5B/NLRP12/RAC2/KDR/RIPK2/CCR7/LGALS1/HSPB1/FKBP1B/PLA2G7/SRC/FADD/CD180/LGMN/LPL/LILRA5/TPBG/IL23A/SYK/TGFB1/MIF/KLK3/S1PR1/LDLR/IRF7/XRCC…
GOBP_EXTERNAL_ENCAPSULATING_STRUCTURE_ORGANIZATION	GOBP_EXTERNAL_ENCAPSULATING_STRUCTURE_ORGANIZATION	300	0.361788471959139	1.93025715811079	2.64655540101937e-09	2.8729203523406e-07	2.08879310933757e-07	7029	tags=46%, list=32%, signal=32%	GSN/HAS3/ADAM8/SLC39A8/NFKB2/ADAMTS17/CTSV/MMP12/SH3PXD2B/PXDN/CREB3L1/LAMB3/BMP1/KAZALD1/PHLDB2/NTN4/AGT/LOXL4/SPINK5/COLGALT1/LCP1/DPP4/ADAMTSL5/MMP28/TNFRSF1A/ADAMTS1/BCL3/LOXL3/CAV2/AEBP1/CAPG/ADAMTS15/VWA1/MMP19/TPSAB1/SOX9/FOXF1/SERPINB5/COL27A1/SPINT1/BMP2/TGFB1/TGFBR1/POSTN/MMP9/FSCN1/ADAMTSL4/HPSE2/ADAMTS9/COL4A3/SMOC1/ADAMTS18/B4GALT1/LUM/COL5A1/LOX/OLFML2B/ZNF469/MMP17/FMOD/SULF2/C6orf…
GOBP_CELL_ACTIVATION_INVOLVED_IN_IMMUNE_RESPONSE	GOBP_CELL_ACTIVATION_INVOLVED_IN_IMMUNE_RESPONSE	276	0.376014104684337	1.9972838285735	2.78634305513338e-09	2.96165047235219e-07	2.15330546629168e-07	3796	tags=33%, list=17%, signal=27%	SH2D1B/STXBP2/RELB/GAPT/GPR183/XBP1/CCL3/SPI1/CD86/FCER1G/CBL/TICAM1/NLRP3/CD1C/FGL2/ITGAM/CLCF1/CD300A/SLC11A1/IRF4/LAT2/PTAFR/VAMP2/TLR4/IL10/MYD88/TYROBP/LCP1/FGR/HAVCR2/BTK/ENTPD7/LFNG/BCL3/LILRA2/NKG7/LOXL3/APBB1IP/IRF8/RAC2/IL4R/RIPK2/LGALS1/JAK3/ZBTB7B/CD180/FOXF1/NR4A3/CD80/PGLYRP1/CORO1A/LILRB1/IL23A/UNC13D/SYK/TGFB1/MAD2L2/IL12RB1/FCGR2B/TNFSF13/SWAP70/SEMA4A/CLEC4E/CR1/RARA/ZFPM1/NFKBI…
GOBP_DOUBLE_STRAND_BREAK_REPAIR	GOBP_DOUBLE_STRAND_BREAK_REPAIR	241	-0.365219145594567	-2.01866443395092	2.87762209524652e-09	2.99625059794852e-07	2.17846192559586e-07	5388	tags=43%, list=24%, signal=33%	DDX11/RAD54B/POLN/MCM7/DMC1/RPA3/APLF/KDM2A/HMGB2/EXD2/APTX/ERCC6/BRCA2/YEATS4/DDX1/BRCC3/HMGB1/DCLRE1A/ERCC1/WRN/RBBP8/ARID2/SPO11/CDC7/EME1/DMAP1/EPC2/SMARCAD1/XRCC1/FANCB/BRCA1/XRCC2/MSH2/SPIRE2/PARP2/RECQL/MMS22L/ZFYVE26/FAN1/RNF138/SWI5/PARP1/NIPBL/TDP1/ERCC5/SETX/POT1/GEN1/DNA2/ATM/RUVBL2/PNKP/WDR70/RAD52/HSF2BP/FANCM/LIG3/MLH1/RIF1/RNF169/MEAF6/BRIP1/UIMC1/C14orf39/TRIP12/KDM1A/MBTD1/WRAP5…
GOBP_MOTILE_CILIUM_ASSEMBLY	GOBP_MOTILE_CILIUM_ASSEMBLY	40	-0.668636298921511	-2.64257378115796	3.51644363570392e-09	3.58817908587228e-07	2.60883102573066e-07	3031	tags=62%, list=14%, signal=54%	TTC12/CENPJ/RSPH9/MNS1/ARMC2/IQCG/CCDC40/INTU/FOXJ1/DNAAF3/CCDC39/BBS2/SPAG6/TTLL1/DZIP1/BBS5/SPEF2/ZMYND10/CC2D2A/SPAG16/DNAH1/MKS1/SPATA6/IFT57/DNAAF1
GOBP_REGULATION_OF_VASCULATURE_DEVELOPMENT	GOBP_REGULATION_OF_VASCULATURE_DEVELOPMENT	263	0.380392163557286	2.01184278979231	4.61810540708828e-09	4.61991642881655e-07	3.35896872127536e-07	4563	tags=36%, list=21%, signal=29%	HK2/C3AR1/EMILIN2/RRAS/ITGA5/PGK1/KLF4/CYBB/XBP1/CCR3/EGLN1/SLC12A2/RHOJ/FUT1/CREB3L1/SPHK1/AMOT/HYAL1/EFNA1/AGT/IL10/SPINK5/ECM1/NPR1/ADAMTS1/TGFBR2/THBS1/ADM/ALOX5/PIK3CB/KDR/HSPB1/LRG1/RAPGEF3/EFNA3/IL1A/SIRT6/ANGPTL4/PAK4/SERPINF1/KLK3/CAMP/HOXA5/ZNF304/PPARG/ADAMTS9/KLF2/COL4A3/FOXJ2/SEMA6A/HIPK2/SEMA4A/FGF1/PKM/SFRP1/PGF/FLT1/SIRT1/CEACAM1/NPPB/F3/HMGA2/CXCL8/NODAL/IL1B/PDE3B/FGF16/VASH1/CD…
GOBP_NEUTROPHIL_MIGRATION	GOBP_NEUTROPHIL_MIGRATION	121	0.472724967026894	2.24710720899713	5.38735572816664e-09	5.28582479328965e-07	3.8431258271375e-07	5999	tags=49%, list=27%, signal=36%	C3AR1/PPIB/MCU/ADAM8/RHOG/CCL3/FCER1G/MPP1/RHOH/S100A12/TNFAIP6/CCL2/CCL26/MYD88/IL1R1/EDN1/EDN3/DPP4/CXCL5/WDR1/CXCL6/RAC2/CXCL2/CCR7/CXCL1/IL1A/IL23A/SYK/CXCL3/FUT4/S100A8/CXCL8/CCL22/IL1B/NOD2/NCKAP1L/CCL19/PIP5K1C/CCL3L3/TGFB2/ITGB2/C5AR2/PRTN3/PECAM1/EDN2/PDE4B/CCL18/PPIA/LBP/DNM1L/RAC1/CCL20/CCL24/PREX1/LGALS3/JAM3/SLAMF8/CCL21/BSG
GOBP_CYTOKINE_MEDIATED_SIGNALING_PATHWAY	GOBP_CYTOKINE_MEDIATED_SIGNALING_PATHWAY	450	0.323085166314282	1.79843318793216	6.33604662297414e-09	6.09934148498379e-07	4.43460343582143e-07	5143	tags=35%, list=23%, signal=27%	CD44/UGCG/OSMR/ILK/CDC37/P4HB/CCR3/NFKBIA/HCK/CCL3/SPI1/FCER1G/IL1RL1/CBL/TTLL12/MMP12/NKIRAS2/IFNGR2/PXDN/IL10RA/SH2B3/PADI2/SPHK1/NR1H2/LILRA1/IL1RL2/CLCF1/IL17RD/RPS6KA4/CCR4/CCL2/CCL26/IL36G/OTULIN/MYD88/IL1R1/CDIP1/OASL/EDN1/OXSR1/IL1RN/IL6ST/IL31RA/CSF2RB/CXCL5/ECM1/ACTN4/TNFRSF1A/PTPN1/LILRA2/KRT18/STAT5B/SOCS1/LAPTM5/TOLLIP/IL1R2/CCRL2/CXCL6/IL2RA/LILRB2/IL4R/RIPK2/CXCL2/CCR7/IL20RB/JAK3/…
GOBP_GLYCOPROTEIN_BIOSYNTHETIC_PROCESS	GOBP_GLYCOPROTEIN_BIOSYNTHETIC_PROCESS	286	0.369543797702353	1.96366187625279	6.63224428816803e-09	6.26624265893209e-07	4.55595104707683e-07	5497	tags=43%, list=25%, signal=32%	FUT3/B4GALT2/ST3GAL4/PMM2/ST6GAL1/SLC39A8/MGAT1/GCNT3/B3GNT3/UBE2J1/HBEGF/BACE2/B3GNT6/CANT1/ST8SIA6/FUT1/GALNT18/GFPT1/GALNT5/B4GALT3/ST3GAL2/GALNT7/PHLDA1/CHPF/MPDU1/DSE/NAGPA/B3GNT2/GORASP1/GALNT6/DPM2/EDEM3/GCNT4/FUT6/PGM3/GLCE/ABO/PLOD1/GOLPH3/GMPPB/EXTL3/ACOT8/CHSY1/B3GNT9/CCR7/HS6ST1/JAK3/SRD5A3/MOGS/ALG12/B3GALT6/FUT11/B3GNT7/EXTL1/ALG1/CHST12/ST6GALNAC4/GALNT1/TMTC3/HS6ST2/GALNT10/SLC35C…
GOBP_REGULATION_OF_PEPTIDASE_ACTIVITY	GOBP_REGULATION_OF_PEPTIDASE_ACTIVITY	420	0.327179904908328	1.81549933949807	6.89904924825092e-09	6.39980895719567e-07	4.65306211499258e-07	4921	tags=33%, list=22%, signal=26%	TIMP1/CD44/PLAUR/GSN/SERPINA1/EPHA4/SERPINB9/SFN/KLF4/CST1/AHSG/CSTA/TIMP2/PRSS22/CST2/SERPINB4/SERPINB8/SERPINA3/NLRP3/APAF1/EIF2AK3/CD109/BAK1/CSTB/BCL10/FETUB/EFNA1/AGT/NDUFA13/SERPINB13/SPINK5/SERPINE2/PRELID1/PIH1D1/SERPINB2/ECM1/NR4A1/P2RX1/THBS1/ADORA2A/WFDC1/TBC1D10A/LAPTM5/NLRP12/RIPK2/SERPINB1/SRC/FADD/LGMN/CARD8/SERPINB5/EFNA3/GAPDH/CYCS/A2ML1/SPINT1/ADRM1/SYK/SERPINF1/SERPINB3/RHOA/AR…
GOBP_REGULATION_OF_LEUKOCYTE_MIGRATION	GOBP_REGULATION_OF_LEUKOCYTE_MIGRATION	208	0.398960952202798	2.04044324728069	8.13043604928268e-09	7.40740798632861e-07	5.38564974392334e-07	6993	tags=50%, list=32%, signal=35%	C3AR1/MCU/ADAM8/ST3GAL4/BDKRB1/RHOG/CCL3/SPI1/MPP1/CREB3/PADI2/CRK/RHOH/CD300A/SLC8B1/TNFAIP6/CCL2/PTAFR/MYD88/IL1R1/EDN1/EDN3/OXSR1/DPP4/STK10/CALR/MMP28/ECM1/CXCL17/THBS1/AIF1/RAC2/CD9/CCR7/PLA2G7/FADD/LGMN/MTUS1/IL1A/IL23A/MIF/RHOA/KITLG/TNFRSF18/SWAP70/FUT4/PGF/AKT1/S100A14/TACR1/CXCL8/NBL1/CCR1/NOD2/NCKAP1L/CCL19/ICAM1/DDT/ADORA1/MIA3/VEGFA/CMKLR1/MSN/RIPK3/C5AR2/P2RY12/LRCH1/CD200R1/EMILIN1…
GOBP_ADAPTIVE_IMMUNE_RESPONSE	GOBP_ADAPTIVE_IMMUNE_RESPONSE	451	0.322398300395787	1.79548635152285	8.81132631165375e-09	7.88690997229078e-07	5.7342777326441e-07	6356	tags=40%, list=29%, signal=29%	CD55/SH2D1B/RELB/SIGLEC10/GAPT/GPR183/SAMSN1/CD274/NFKB2/RNF19B/CLC/ARG2/CD86/FCER1G/IL1RL1/CTSC/NLRP3/CD1C/PVR/CLEC4G/LILRA1/CLCF1/SLC11A1/IRF4/LAIR1/BCL10/FZD5/CLEC4C/IL4I1/LAT2/TFE3/TLR4/IGKC/IL10/MYD88/IL1R1/SASH3/IL6ST/CSF2RB/HAVCR2/CD209/CD1B/DUSP22/IGKV1D-33/BTK/ENTPD7/BCL3/ARID5A/TCIRG1/LOXL3/AZGP1/FCER2/TRPM4/LILRB2/IL4R/RIPK2/IL20RB/JAK3/ZBTB7B/FADD/SLAMF7/RAPGEF3/CD80/CD1E/CLEC4A/LILRB…
GOBP_CELL_KILLING	GOBP_CELL_KILLING	174	0.420203615678263	2.09086682975544	9.12262335124868e-09	8.02476281690876e-07	5.83450538834852e-07	4838	tags=41%, list=22%, signal=32%	CD55/STXBP2/SERPINB9/RNF19B/SPI1/SERPINB4/CTSC/CEBPG/CD1C/ITGAM/PVR/CRK/S100A12/VAMP2/IL10/MYD88/TYROBP/HAVCR2/CD1B/NKG7/GZMB/STAT5B/AZGP1/FCER2/CXCL6/FADD/KIF5B/SLAMF7/GAPDH/CD1E/PGLYRP1/CORO1A/LILRB1/IL23A/UNC13D/SYK/ARRB2/IL12RB1/FCGR2B/DEFB118/ARG1/CD1A/NCR3/IL13/CEACAM1/CTSG/IL7R/NCKAP1L/F2/HAMP/KIR2DL4/ICAM1/LTF/ULBP2/PIK3R6/TGFB2/PTPRC/LCE3C/DNASE1L3/RIPK3/LYZ/DEFB132/HTN3/RAB27A/AZU1/RASG…
GOBP_REGULATION_OF_CHEMOTAXIS	GOBP_REGULATION_OF_CHEMOTAXIS	211	0.397465561794415	2.02975299609729	1.09304510954274e-08	9.45206126930012e-07	6.87224079576918e-07	6007	tags=45%, list=27%, signal=33%	C3AR1/STX3/MCU/ST6GAL1/DUSP3/GPR183/SEMA7A/CCL3/SPI1/MPP1/CREB3/PADI2/CCR4/SLC8B1/TNFAIP6/CCL2/CCL26/MET/EDN1/EDN3/OXSR1/DPP4/CALR/MMP28/CXCL17/THBS1/AIF1/RAC2/KDR/CCR7/HSPB1/PLA2G7/LGMN/SEMA6B/MTUS1/TPBG/IL23A/CORO1B/TGFB1/MIF/S1PR1/FGFR1/SWAP70/SEMA6A/SEMA4A/FGF1/CASR/PGF/SEMA5B/S100A14/F3/PLXNA4/CXCL8/NBL1/POU4F2/CCR1/FGF16/NOD2/SEMA4F/NCKAP1L/CCL19/HRG/DDT/SUCNR1/VEGFA/CMKLR1/NTF3/CXCR4/C5AR2…
GOBP_GRANULOCYTE_MIGRATION	GOBP_GRANULOCYTE_MIGRATION	146	0.445660644163723	2.19196001182756	1.15584834422358e-08	9.82856375371454e-07	7.14598169305949e-07	6005	tags=47%, list=27%, signal=35%	C3AR1/PPIB/MCU/ADAM8/RHOG/HRH1/CCL3/FCER1G/MPP1/RHOH/CD300A/S100A12/TNFAIP6/CCL2/CCL26/MYD88/IL1R1/EDN1/EDN3/DPP4/CXCL5/CXCL17/WDR1/THBS1/CXCL6/RAC2/CXCL2/CCR7/CXCL1/IL1A/IL23A/SYK/CXCL3/FUT4/S100A8/S100A14/CXCL8/CCL22/IL1B/NOD2/NCKAP1L/CCL19/PIP5K1C/CCL3L3/IL17RA/EPX/CMKLR1/TGFB2/ITGB2/C5AR2/PRTN3/PECAM1/EDN2/PDE4B/CCL18/PPIA/LBP/ANXA1/DNM1L/RAC1/CCL20/CCL24/PREX1/LGALS3/JAM3/SLAMF8/CCL21/BSG/IL…
GOBP_REGULATION_OF_CILIUM_ASSEMBLY	GOBP_REGULATION_OF_CILIUM_ASSEMBLY	80	-0.522727402235405	-2.38326518729598	1.22644882665835e-08	1.02579375632965e-06	7.45816335659019e-07	3008	tags=40%, list=14%, signal=35%	HTT/CEP135/CROCC/CENPJ/ARHGAP35/DYNC2LI1/MNS1/MPHOSPH9/DCDC2/VDAC3/CEP97/MAK/SDCCAG8/SYNE2/MAP4/ODF2/CCP110/EVI5/TBC1D19/TBC1D5/CEP120/ODF2L/KIF24/DZIP1/ZMYND10/BBS4/IFT140/RP1/IFT88/MAPK15/CDKL1/TBC1D8
GOBP_PHAGOCYTOSIS	GOBP_PHAGOCYTOSIS	232	0.387268376501343	2.00320778586464	1.25153822416613e-08	1.02989484188639e-06	7.48798081827072e-07	5238	tags=41%, list=24%, signal=32%	GSN/TYRO3/CORO1C/RHOG/AHSG/HCK/FCER1G/ITGAM/SPHK1/CDC42SE1/CNN2/P2RY6/RHOH/CD300A/SLC11A1/CCL2/MET/TLR4/IGKC/MYD88/TYROBP/NCF2/ANXA11/MYH9/SRPX/FGR/CALR/CLN3/THBS1/ADORA2A/AIF1/CD36/IRF8/TXNDC5/RAC2/JMJD6/RAB39A/RAB34/SRC/RHOBTB2/CORO1A/UNC13D/ALOX15/SYK/ARHGAP25/LDLR/FCGR2B/CEACAM4/ICAM3/CD93/SIRPA/CEBPE/RARA/TM9SF4/SIRPB1/LMAN2/IL1B/NOD2/XKR7/NCKAP1L/CD14/CSK/PIP5K1C/PLD4/GATA2/XKR6/SH3BP1/ADOR…
GOBP_NEGATIVE_REGULATION_OF_PHOSPHORYLATION	GOBP_NEGATIVE_REGULATION_OF_PHOSPHORYLATION	342	0.341047587469679	1.85204178190458	1.49715356127113e-08	1.21245674120719e-06	8.81532021707513e-07	5135	tags=36%, list=23%, signal=28%	CORO1C/MYADM/PMEPA1/PTPRH/DUSP3/SFN/SAMSN1/BDKRB1/GPRC5A/PPP4C/CBL/SH2B3/SOCS3/PPP1R15B/TMED2/CD300A/CD109/BAK1/DUSP7/TRIB1/DKK1/AKT1S1/AGT/UBASH3B/PTEN/LATS2/PPP2CA/YWHAG/BDKRB2/PKIA/CDKN1A/RASIP1/CNKSR3/DUSP22/PTPN1/TESK1/IRS2/ADORA2A/GADD45B/SOCS1/PIK3CB/CTDSP1/SMPD1/CBLC/NLRP12/SLC8A1/HSPB1/PPP2R1A/TRIB2/SIRT6/ZFYVE28/BMP2/TGFB1/DNAJC3/ERRFI1/SERPINB3/SLC8A3/ARRB2/SIRPA/UBE2B/PRNP/PPARG/RASSF…
GOBP_RNA_SPLICING	GOBP_RNA_SPLICING	401	-0.310713297537519	-1.82972702070827	1.54578239793688e-08	1.23218540205163e-06	8.95875994311816e-07	5062	tags=36%, list=23%, signal=28%	THOC2/SRPK2/TAF15/U2AF1L4/CWF19L2/SYF2/DDX1/PPIH/MBNL1/ZRANB2/CLK4/RNU5B-1/SMU1/HTATSF1/RBM17/SRSF2/SLU7/FMR1/RBMX2/YTHDC1/HNRNPH1/ZC3H13/CWC22/ZCRB1/MAGOH/HNRNPM/METTL4/SMN1/PPARGC1A/SNRNP48/CELF1/CIRBP/RBM23/BRDT/THOC3/NRDE2/SF3B1/KHDRBS3/PTBP2/METTL16/HNRNPU/RBM15/REST/CCAR2/SF3B2/DHX9/MBNL3/SNW1/CASC3/PRPF18/WDR83/PRPF39/TARDBP/CELF6/FAM172A/HNRNPA1L2/RBM19/SAP18/RBM39/RBM14/SETX/XAB2/PRKRIP1…
GOBP_NEGATIVE_REGULATION_OF_PHOSPHORUS_METABOLIC_PROCESS	GOBP_NEGATIVE_REGULATION_OF_PHOSPHORUS_METABOLIC_PROCESS	397	0.326110002625498	1.79510228152193	1.56981676074786e-08	1.23218540205163e-06	8.95875994311816e-07	4954	tags=35%, list=22%, signal=27%	CORO1C/MYADM/PMEPA1/PTPRH/DUSP3/SFN/SAMSN1/BDKRB1/GPRC5A/PPP4C/CDA/CBL/SH2B3/SOCS3/PPP1R15B/TMED2/CD300A/CD109/BAK1/DUSP7/TRIB1/DKK1/AKT1S1/AGT/UBASH3B/PTEN/LATS2/PPP2CA/YWHAG/BDKRB2/PKIA/CDKN1A/RASIP1/CNKSR3/DUSP22/PTPN1/TESK1/IRS2/ADORA2A/GADD45B/SOCS1/PIK3CB/CTDSP1/SMPD1/FKBP1A/CBLC/NLRP12/SLC8A1/HSPB1/FKBP1B/PPP2R1A/TRIB2/PLEK/SIRT6/ZFYVE28/BMP2/TGFB1/DNAJC3/ERRFI1/SERPINB3/SLC8A3/ARRB2/GSK3A…
GOBP_SPERM_MOTILITY	GOBP_SPERM_MOTILITY	99	-0.478225739644903	-2.30725793797482	1.84480233338429e-08	1.42608810680707e-06	1.0368554103423e-06	2446	tags=37%, list=11%, signal=33%	SLC26A8/ENKUR/TEKT3/EFCAB1/MNS1/ENO4/TEKT2/ARMC2/TCTE1/IQCG/CCDC40/DPCD/PLTP/CCDC39/DNAI1/DNAH5/ASH1L/SORD/BBS2/DNAH11/SPAG6/NPHP4/TTLL1/ROPN1L/DZIP1/GAS8/VPS13A/SPEF2/EPPIN/INPP5B/TTLL3/TTLL9/TTC21A/KIF9/SPAG16/DNAH1/ATP2B4
GOBP_REGULATION_OF_LEUKOCYTE_MEDIATED_IMMUNITY	GOBP_REGULATION_OF_LEUKOCYTE_MEDIATED_IMMUNITY	226	0.392514556303988	2.03078868855322	1.91804247257694e-08	1.46057502911755e-06	1.06192956376452e-06	3850	tags=35%, list=17%, signal=30%	CD55/SH2D1B/STXBP2/SERPINB9/CLC/SPI1/SERPINB4/TICAM1/NLRP3/CD1C/ITGAM/PVR/CLEC4G/CRK/CLCF1/CD300A/FZD5/IL4I1/PTAFR/TLR4/IL10/IL1R1/TYROBP/SASH3/FGR/HAVCR2/CD1B/DUSP22/BTK/ARID5A/STAT5B/AZGP1/FCER2/TRPM4/CXCL6/RAC2/IL4R/IL20RB/JAK3/FADD/FOXF1/CD1E/LILRB1/IL23A/UNC13D/SYK/TGFB1/MAD2L2/WAS/ARRB2/IL12RB1/FCGR2B/TNFSF13/ARG1/CR1/IFNB1/CD1A/NCR3/IL13/CEACAM1/IL7R/IL1B/NOD2/MALT1/NCKAP1L/TNFRSF1B/ZBTB1/…
GOBP_POSITIVE_REGULATION_OF_MAPK_CASCADE	GOBP_POSITIVE_REGULATION_OF_MAPK_CASCADE	459	0.317001798144021	1.76853908237356	2.14297416862389e-08	1.6078609129881e-06	1.16901563006665e-06	3811	tags=28%, list=17%, signal=24%	CD44/ADAM8/EPHA4/GPR183/TGFB3/SEMA7A/RELL1/CCL3/NPSR1/SPI1/LPAR1/MAP3K11/AKAP12/SPHK1/P2RY6/SHC1/CALCR/S100A12/CCL2/DKK1/FZD5/CCL26/EFNA1/TLR4/MYD88/PTEN/PRMT1/ARHGEF5/EDN1/ADAM9/FZD10/EDN3/HAVCR2/DUSP22/NCF1/PTPN1/MAP2K3/MAP2K1/CXCL17/GADD45G/ADCYAP1/THBS1/CD36/GADD45B/LAPTM5/CAV2/KDR/RIPK2/MAP2K2/CCR7/SDCBP/SRC/P2RY1/FZD7/TRAF7/TGFA/IL1A/LILRA5/TPBG/LAMTOR1/BMP2/FFAR4/HTR2C/ALOX15/SYK/TGFB1/MIF…
GOBP_RNA_SPLICING_VIA_TRANSESTERIFICATION_REACTIONS	GOBP_RNA_SPLICING_VIA_TRANSESTERIFICATION_REACTIONS	296	-0.333047679081342	-1.89703179078124	2.56760505457412e-08	1.89853927368654e-06	1.38035701179545e-06	5046	tags=36%, list=23%, signal=29%	SRPK2/U2AF1L4/CWF19L2/SYF2/DDX1/PPIH/MBNL1/RNU5B-1/SMU1/HTATSF1/RBM17/SRSF2/SLU7/FMR1/RBMX2/YTHDC1/HNRNPH1/CWC22/ZCRB1/MAGOH/HNRNPM/SMN1/CELF1/CIRBP/RBM23/SF3B1/KHDRBS3/PTBP2/METTL16/HNRNPU/RBM15/REST/SF3B2/DHX9/MBNL3/SNW1/CASC3/PRPF18/WDR83/PRPF39/CELF6/FAM172A/RBM19/SAP18/RBM39/RBM14/SETX/XAB2/AQR/TIA1/GCFC2/GEMIN4/CDK13/GEMIN5/RBM24/RNU2-1/PNN/DDX46/PRMT5/SRSF6/DYRK1A/PSIP1/PPIE/METTL3/PPWD1/S…
GOBP_MICROTUBULE_ORGANIZING_CENTER_ORGANIZATION	GOBP_MICROTUBULE_ORGANIZING_CENTER_ORGANIZATION	136	-0.429889099206467	-2.17727521189504	2.9338965159082e-08	2.13839143202338e-06	1.55474455970835e-06	3937	tags=41%, list=18%, signal=34%	CEP76/BRCA1/XRCC2/NEK2/CTNNB1/NDE1/CETN3/HAUS4/TRIM37/RBM14/SSX2IP/GEN1/NAT10/CEP63/CEP135/CROCC/NSFL1C/CENPJ/TUBE1/CCDC78/CNTLN/STIL/CKAP5/CEP250/GCC2/CEP192/CEP85/CETN2/OFD1/RTTN/MPDZ/CEP68/SPICE1/KIF3A/SDCCAG8/MDM1/FOXJ1/ODF2/CEP44/C2CD3/TMEM67/UVRAG/CCP110/KIAA0753/CEP120/MAP9/DZIP1/HEPACAM2/CDK5RAP2/BBS4/ALMS1/KIF3B/PCM1/BCAS3/CCDC57/KAT2A
GOBP_NEGATIVE_REGULATION_OF_CYTOKINE_PRODUCTION	GOBP_NEGATIVE_REGULATION_OF_CYTOKINE_PRODUCTION	264	0.362999489513945	1.91726165821705	3.75575294465803e-08	2.69885232727398e-06	1.96223474825425e-06	5201	tags=40%, list=24%, signal=31%	CDH3/RELB/KLF4/CD274/TGFB3/ARG2/IL1RL1/TSPO/NLRP3/ZFP36/CD83/LGALS7B/HOMER3/RPS6KA4/SLC11A1/N4BP1/ACP5/TLR4/POMC/IL10/TYROBP/SRGN/BANF1/HAVCR2/BTK/BCL3/THBS1/LAPTM5/IL1R2/NLRP12/CCR7/IL20RB/SERPINB1/JAK3/CD33/TRIB2/CARD8/SSC5D/LILRA5/PGLYRP1/CLEC4A/LILRB1/IL23A/FFAR4/TGFB1/ERRFI1/NPLOC4/ARRB2/FCGR2B/SIRPA/PRNP/KLF2/ARG1/CPTP/CR1/NDRG2/RARA/ZFPM1/OAS1/IFNB1/IL13/ANXA4/CEACAM1/NLRX1/NOD2/PSG9/ARRB1…
GOBP_T_CELL_DIFFERENTIATION	GOBP_T_CELL_DIFFERENTIATION	257	0.362627537830689	1.90690898515333	3.99312778936771e-08	2.82957471963251e-06	2.05727811838184e-06	4287	tags=35%, list=19%, signal=29%	ADAM8/KDELR1/RELB/GPR183/XBP1/SPI1/CD86/FCER1G/NLRP3/SRF/CD83/FGL2/DLL4/AP3D1/IL1RL2/RHOH/IRF4/SOX4/FZD5/IL4I1/EGR3/SPINK5/SASH3/NCAPH2/PRELID1/TGFBR2/ENTPD7/LFNG/BCL3/TCIRG1/LOXL3/STAT5B/RUNX2/SOCS1/PKNOX1/IL2RA/LILRB2/IL4R/JMJD6/RIPK2/CCR7/JAK3/ZBTB7B/FADD/NRARP/FZD7/IL1A/CD80/IL23A/EGR1/SYK/RHOA/IL12RB1/SEMA4A/CLEC4E/CR1/SOX12/RARA/ZFPM1/NFKBID/TESPA1/IFNB1/DUSP10/CLEC4D/IL7R/IL1B/ARMC5/FZD8/S…
GOBP_REGULATION_OF_LEUKOCYTE_DIFFERENTIATION	GOBP_REGULATION_OF_LEUKOCYTE_DIFFERENTIATION	276	0.357313433216414	1.89795098908413	5.11017748612713e-08	3.57152404578364e-06	2.59672176800461e-06	4646	tags=38%, list=21%, signal=30%	ADAM8/XBP1/SLC9B2/CCL3/CD86/NLRP3/CD83/FGL2/AP3D1/IL1RL2/RHOH/IRF4/SOX4/TNFAIP6/TRIB1/IL4I1/TFE3/TLR4/UBASH3B/IL10/EGR3/FSTL3/TYROBP/SPINK5/SASH3/PRELID1/TGFBR2/BTK/LOXL3/NFAM1/STAT5B/SOCS1/IL2RA/LILRB2/IL4R/RIPK2/LGALS1/JAK3/ZBTB7B/FADD/NRARP/CD80/CTNNBIP1/PGLYRP1/LILRB1/IL23A/SYK/TGFB1/RHOA/IL12RB1/KITLG/FCGR2B/IRF7/XRCC6/EVI2B/RASSF2/DCSTAMP/TESC/CR1/SOX12/RARA/BGLAP/ZFPM1/NFKBID/TESPA1/SFRP1/…
GOBP_NEGATIVE_REGULATION_OF_IMMUNE_SYSTEM_PROCESS	GOBP_NEGATIVE_REGULATION_OF_IMMUNE_SYSTEM_PROCESS	391	0.323928530814645	1.78250286854178	6.06849990596883e-08	4.18398466489905e-06	3.04201901403046e-06	4990	tags=34%, list=23%, signal=27%	CD55/TYRO3/DUSP3/SERPINB9/SAMSN1/CD274/TGFB3/HCK/CCL3/ARG2/SPI1/CD86/IL1RL1/SERPINB4/TTLL12/MMP12/LGALS7B/FGL2/PADI2/LST1/CLEC4G/NR1H2/CRK/CD300A/TNFAIP6/CCL2/TRIB1/IL4I1/TLR4/UBASH3B/IL10/FSTL3/TYROBP/SPINK5/DPP4/FGR/IL31RA/BANF1/MMP28/HAVCR2/DUSP22/BTK/LOXL3/THBS1/ADORA2A/SOCS1/ZPBP2/LAPTM5/IL2RA/LILRB2/IL4R/IL20RB/JAK3/ZBTB7B/SRC/FADD/NRARP/SOX9/FOXF1/CD80/PGLYRP1/LILRB1/ALOX15/SYK/TGFB1/MIF/A…
GOBP_DIVALENT_INORGANIC_CATION_HOMEOSTASIS	GOBP_DIVALENT_INORGANIC_CATION_HOMEOSTASIS	487	0.304604577157394	1.71125589444168	6.96118991824041e-08	4.73546546171501e-06	3.44298010833392e-06	4802	tags=32%, list=22%, signal=25%	CD55/C3AR1/GNA15/MCU/SLC39A8/CCR3/BDKRB1/VDR/LPAR2/CCL3/NPSR1/LPAR1/LETM1/TPT1/AP3D1/GNA13/P2RY6/CCR4/DIAPH1/CYP27B1/CASQ1/SLC11A1/SLC8B1/SLC39A7/BAK1/FPR3/GPR65/CALCR/P2RY8/SLC35G1/AGT/UBASH3B/SLC39A14/EDN1/EDN3/SLC39A4/BDKRB2/CALR/MICU1/DHRS7C/GPR12/CLN3/TCIRG1/VAPB/P2RX1/ADCYAP1/ADM/CD36/SLC39A5/PIK3CB/SLC30A1/SLC30A7/CNNM1/CCRL2/FKBP1A/TRPM4/TRPV5/CAV2/HRH4/KDR/CALB1/SLC8A1/P2RX5/CCR7/HERPUD1…
GOBP_REGULATION_OF_HORMONE_LEVELS	GOBP_REGULATION_OF_HORMONE_LEVELS	480	0.311083902907636	1.74787183678982	7.24751613907099e-08	4.86537201862371e-06	3.53743031497038e-06	5689	tags=36%, list=26%, signal=28%	SLC5A5/ANO1/LRRC8A/MCU/SLCO4A1/SDR16C5/SLC9B2/CDK16/BACE2/PCSK6/PAPSS2/AACS/TSPO/SLC7A5/DOC2B/DGAT1/ALDH1A3/PCSK7/CPA3/HCAR2/DAB2/CYP27B1/SLC8B1/SOX4/IL4I1/VAMP2/POMC/AGT/SLC39A14/EDN1/EDN3/IL1RN/DPP4/GCNT4/CYP11B1/TPO/TTR/NLGN2/BTK/FFAR2/TCIRG1/ADCYAP1/IRS2/FFAR3/ALDH1A2/ADM/RETSAT/STAT5B/PTPRN/UBE2Q1/ALOX5/VSNL1/PPARD/TRPM4/NNAT/PCSK2/FOXE1/CYP2C18/FKBP1B/TRPV6/PLEKHA1/ATP1A1/PLA2G7/PIM3/DIO3/S…
GOBP_AMEBOIDAL_TYPE_CELL_MIGRATION	GOBP_AMEBOIDAL_TYPE_CELL_MIGRATION	402	0.32062286630187	1.76768612285959	9.26231227003294e-08	6.13718405216988e-06	4.46211735332824e-06	5623	tags=40%, list=26%, signal=30%	TIMP1/FGFBP1/RRAS/CORO1C/KLF4/ILK/S100A2/SEMA7A/HBEGF/CAP1/GIPC1/SRF/RHOJ/FUT1/AKAP12/DLL4/ARSB/MARVELD3/PFN1/AMOT/HYAL1/ARF6/ZEB2/RAB25/MET/EFNA1/AGT/EGR3/PTEN/MYH9/EDN1/ADAM9/EDN3/DPP4/SMURF2/MAPRE2/CALR/NR4A1/TGFBR2/MAP2K3/CLN3/TESK1/S100P/THBS1/PIK3CB/PPARD/KDR/SLC8A1/HSPB1/SRC/LGMN/SOX9/SEMA6B/TPBG/TACSTD2/CORO1B/TGFB1/TGFBR1/AMOTL2/SERPINF1/GDNF/RHOA/PTPN11/KITLG/FGFR1/MMP9/KRT2/PPARG/ADAMT…
GOBP_NEGATIVE_REGULATION_OF_INFLAMMATORY_RESPONSE	GOBP_NEGATIVE_REGULATION_OF_INFLAMMATORY_RESPONSE	140	0.418560165824417	2.03783034988135	9.48860308252608e-08	6.2065196060318e-06	4.51252864545505e-06	4940	tags=43%, list=22%, signal=33%	TYRO3/SIGLEC10/KLF4/HCK/NLRP3/ZFP36/SOCS3/TNFAIP6/ACP5/OTULIN/IL10/FGR/TNFRSF1A/CXCL17/ADORA2A/WFDC1/ALOX5/PPARD/NLRP12/SMPDL3B/IL2RA/IL20RB/SRC/FOXF1/PGLYRP1/FFAR4/SYK/SERPINF1/LDLR/FCGR2B/FEM1A/SIRPA/PPARG/METRNL/DUSP10/FNDC4/IL13/SHARPIN/NLRX1/NOD2/TNFRSF1B/CDH5/FOXP3/HAMP/CST7/IGF1/PBK/ADORA1/FURIN/PTPRC/GHSR/MAPK7/NR1H4/PTGIS/CD200R1/RPS19/MFHAS1/MEFV/TNFAIP3/GPS2
GOBP_NEGATIVE_REGULATION_OF_INTRACELLULAR_SIGNAL_TRANSDUCTION	GOBP_NEGATIVE_REGULATION_OF_INTRACELLULAR_SIGNAL_TRANSDUCTION	468	0.308973785978074	1.7299841763159	1.08992038926548e-07	7.03895421016771e-06	5.11776076185418e-06	5010	tags=35%, list=23%, signal=28%	CD44/PLAUR/MYADM/EPHA4/TNFAIP1/DUSP3/XBP1/MCL1/TNIP3/HYOU1/SPI1/NLRP3/CREB3/DUSP5/CREB3L1/TPT1/SH2B3/LEMD2/HOMER3/LITAF/MARVELD3/RHOH/CD300A/DAB2/DUSP7/AKT1S1/MET/EFNA1/TLR4/AGT/DGKG/NDUFA13/PTEN/SEC14L1/PPP2CA/RTKN2/RCAN1/SYVN1/SERPINE2/BDKRB2/PPM1N/ENO1/RASIP1/CNKSR3/PTPN1/PPIF/MAP2K3/THBS1/PIK3CB/SMPD1/CBLC/NLRP12/CDC34/ARHGEF2/DUSP8/DUSP2/HERPUD1/HSPB1/PPP2R1A/PLEKHA1/SESN2/SRC/RASAL1/WWC2/PL…
GOBP_POSITIVE_REGULATION_OF_HEMOPOIESIS	GOBP_POSITIVE_REGULATION_OF_HEMOPOIESIS	156	0.410597773171794	2.02933863269281	1.1580299589351e-07	7.38533606310858e-06	5.36960207274642e-06	4843	tags=44%, list=22%, signal=35%	ADAM8/XBP1/SLC9B2/CD86/NLRP3/CD83/AP3D1/IL1RL2/RHOH/SOX4/TRIB1/IL4I1/IL10/EGR3/TYROBP/SASH3/TGFBR2/BTK/STAT5B/SOCS1/IL2RA/LILRB2/IL4R/RIPK2/LGALS1/ZBTB7B/FADD/CD80/CTNNBIP1/IL23A/SYK/TGFB1/RHOA/IL12RB1/KITLG/XRCC6/EVI2B/DCSTAMP/TESC/CR1/SOX12/RARA/NFKBID/TESPA1/DUSP10/POU4F2/IL7R/CCR1/SART1/MALT1/NCKAP1L/CCL19/ZBTB1/ROR2/FOXP3/PIK3R6/HLX/PTPRC/PLA2G3/RUNX3/LILRB4/RASGRP1/AMBRA1/FOS/PNP/IHH/NFKBIZ…
GOBP_NEGATIVE_REGULATION_OF_CELL_CELL_ADHESION	GOBP_NEGATIVE_REGULATION_OF_CELL_CELL_ADHESION	180	0.396319617603177	1.99131978896519	1.22467804671287e-07	7.71395974608525e-06	5.60853208137251e-06	6293	tags=49%, list=29%, signal=36%	MYADM/DUSP3/KLF4/CD274/ARG2/SPI1/CD86/LGALS7B/FGL2/SH2B3/CLEC4G/CD300A/IL4I1/UBASH3B/IL10/FXYD5/IL1RN/SERPINE2/HAVCR2/DUSP22/LOXL3/ADORA2A/SOCS1/LAPTM5/IL2RA/CD9/LILRB2/IL4R/IL20RB/JAK3/ZBTB7B/NRARP/CD80/LILRB1/BMP2/TGFB1/MAD2L2/ASS1/FCGR2B/SWAP70/BMP6/PRNP/ARG1/ADAMTS18/CR1/IFNB1/ALOX12/AKT1/CEACAM1/CTSG/NCKAP1L/FOXP3/ZC3H12A/B4GALNT2/MIA3/VEGFA/HLX/RC3H2/RUNX3/MAPK7/CTLA4/LILRB4/NF2/LGALS9C/PDC…
GOBP_SPECIFICATION_OF_SYMMETRY	GOBP_SPECIFICATION_OF_SYMMETRY	128	-0.427446014399244	-2.15105690982797	1.45724139863686e-07	9.06688489737228e-06	6.59219343876291e-06	3818	tags=41%, list=17%, signal=34%	MEGF8/CTNNB1/WNT8B/VANGL2/FOLR1/NPHP3/SUFU/ACVR2B/OVOL2/SMAD2/PKD1L1/DNAAF2/ENKUR/STIL/ARL13B/DYNC2LI1/ARL6/DRC1/OFD1/RTTN/TMEM107/IFT52/TBC1D32/CCDC103/IFT74/GALNT11/AHI1/CCDC40/DPCD/FOXJ1/C9orf116/DNAI2/CCDC39/C2CD3/DNAI1/DNAH5/RFX3/DNAH11/DAW1/RPGRIP1L/GAS8/BBS5/DYNC2H1/IFT172/NEK8/BBS4/CC2D2A/IFT140/KIF3B/MKS1/IFT57/DNAAF1
GOBP_RESPONSE_TO_FUNGUS	GOBP_RESPONSE_TO_FUNGUS	61	0.553732155239014	2.32030478762404	1.55153116475122e-07	9.5372433765792e-06	6.93417352515321e-06	6040	tags=62%, list=27%, signal=45%	SPI1/COTL1/CRK/BAK1/TRIM62/S100A12/BCL10/CLEC4C/TLR4/MYD88/BTK/GAPDH/CLEC4A/SYK/CLEC6A/ARG1/CLEC4E/S100A8/CLEC4D/CTSG/MALT1/SCIMP/HRG/HAMP/IL17RA/LTF/DEFB114/HTN3/RNASE7/IL25/ZBP1/DEFA1B/DEFA5/DEFA6/ELANE/CLEC7A/IL17A/C10orf99
GOBP_REGULATION_OF_ADAPTIVE_IMMUNE_RESPONSE	GOBP_REGULATION_OF_ADAPTIVE_IMMUNE_RESPONSE	178	0.399484365424711	2.00000921188309	1.84271904172833e-07	1.11923244653547e-05	8.13752118176771e-06	3850	tags=39%, list=17%, signal=32%	CD55/SAMSN1/CD274/CLC/IL1RL1/NLRP3/CD1C/PVR/CLEC4G/CLCF1/SLC11A1/FZD5/IL4I1/IL10/IL1R1/SASH3/IL6ST/HAVCR2/CD1B/DUSP22/BTK/ARID5A/LOXL3/AZGP1/FCER2/TRPM4/IL4R/RIPK2/IL20RB/JAK3/ZBTB7B/FADD/CD80/CD1E/LILRB1/IL23A/ALOX15/TGFB1/MAD2L2/WAS/IL12RB1/FCGR2B/IRF7/CLEC6A/TNFSF13/CD48/ARG1/CR1/NFKBID/IFNB1/CD1A/DUSP10/SIRT1/CEACAM1/IL7R/IL1B/NOD2/MALT1/NCKAP1L/TNFRSF1B/CCL19/ZBTB1/FOXP3/ZC3H12A/HLX/RC3H2/PT…
GOBP_GLYCOSYLATION	GOBP_GLYCOSYLATION	228	0.364397958122602	1.88370662899634	1.96223775275271e-07	1.17780435465228e-05	8.56337565411834e-06	4015	tags=34%, list=18%, signal=28%	FUT3/B4GALT2/ST3GAL4/PMM2/ST6GAL1/SLC39A8/MGAT1/GCNT3/B3GNT3/UBE2J1/B3GNT6/ST8SIA6/FUT1/GALNT18/GFPT1/GALNT5/B4GALT3/ST3GAL2/GALNT7/MPDU1/NAGPA/B3GNT2/GORASP1/GALNT6/DPM2/EDEM3/GCNT4/FUT6/PGM3/ABO/PLOD1/GMPPB/EXTL3/B3GNT9/SRD5A3/MOGS/ALG12/B3GALT6/FUT11/B3GNT7/EXTL1/ALG1/COG5/ST6GALNAC4/GALNT1/TMTC3/GALNT10/SLC35C1/ALG3/FUT4/SLC35C2/COG3/DOLK/FUOM/B4GALT1/DHDDS/ALG9/B3GAT1/GALNT14/GAL3ST1/GALNT3/…
GOBP_LEUKOCYTE_MEDIATED_CYTOTOXICITY	GOBP_LEUKOCYTE_MEDIATED_CYTOTOXICITY	123	0.441391358274494	2.10435734146067	2.17238641195662e-07	1.28878086904682e-05	9.3702444501042e-06	4231	tags=41%, list=19%, signal=33%	STXBP2/SERPINB9/RNF19B/SPI1/SERPINB4/CTSC/CEBPG/CD1C/ITGAM/PVR/CRK/VAMP2/MYD88/TYROBP/HAVCR2/CD1B/NKG7/GZMB/STAT5B/AZGP1/CXCL6/FADD/KIF5B/SLAMF7/CD1E/CORO1A/LILRB1/IL23A/UNC13D/ARRB2/IL12RB1/FCGR2B/ARG1/CD1A/NCR3/CEACAM1/CTSG/IL7R/NCKAP1L/F2/KIR2DL4/ICAM1/ULBP2/PIK3R6/PTPRC/DNASE1L3/RIPK3/RAB27A/AZU1/RASGRP1
GOBP_REGULATION_OF_ACTIN_FILAMENT_BASED_PROCESS	GOBP_REGULATION_OF_ACTIN_FILAMENT_BASED_PROCESS	365	0.322396293447613	1.7584884233332	2.35688217284662e-07	1.38216239607626e-05	1.00491866631718e-05	3546	tags=28%, list=16%, signal=24%	GSN/CDC42EP1/CDC42EP5/MYADM/ARF1/TWF2/TGFB3/CDC42EP2/CAPZB/RHOG/HCK/VASP/ARPC5/RANGRF/LPAR1/FLII/COTL1/ECT2/ARHGEF10/RHOC/ARHGAP40/TMSB10/CNN2/CRK/SLC9A1/RHOH/CYFIP1/GRHL3/PFN1/GPR65/ARF6/PHLDB2/GMFG/ARPC3/CCL26/MET/WHAMM/DAPK3/ARHGEF5/MYH9/DSC2/EDN1/FZD10/RHOD/ABRACL/SVIL/WDR1/TESK1/CFL2/TRPM4/RAC2/CAPG/ARHGDIA/CCR7/KANK3/CTTN/RHOBTB2/PLEK/SNX9/RAPGEF3/IL1A/TACSTD2/CORO1A/RHOF/CORO1B/ALOX15/ARPC…
GOBP_NEGATIVE_REGULATION_OF_PEPTIDASE_ACTIVITY	GOBP_NEGATIVE_REGULATION_OF_PEPTIDASE_ACTIVITY	239	0.360531808278714	1.88069772513938	2.60409363877212e-07	1.50978247102447e-05	1.09770645730059e-05	4921	tags=36%, list=22%, signal=28%	TIMP1/CD44/PLAUR/SERPINA1/SERPINB9/SFN/KLF4/CST1/AHSG/CSTA/TIMP2/CST2/SERPINB4/SERPINB8/SERPINA3/CD109/CSTB/FETUB/AGT/SERPINB13/SPINK5/SERPINE2/PIH1D1/SERPINB2/ECM1/NR4A1/THBS1/ADORA2A/WFDC1/SERPINB1/SRC/CARD8/SERPINB5/GAPDH/A2ML1/SPINT1/SERPINF1/SERPINB3/ARRB2/CST4/SERPINA9/MMP9/CSN2/PICALM/PRNP/COL4A3/SIAH2/WFDC10B/CR1/RNF34/UBE2Z/AKT1/WFDC12/AMBP/SERPINF2/GPI/VTN/DNAJB6/HRG/CST7/TIMP3/LTF/VEGF…
GOBP_POSITIVE_REGULATION_OF_SECRETION	GOBP_POSITIVE_REGULATION_OF_SECRETION	294	0.340805120364843	1.81346722360798	2.67002657991222e-07	1.53061523715867e-05	1.11285318363225e-05	5295	tags=37%, list=24%, signal=29%	ANO1/LRRC8A/MCU/ADAM8/RAB27B/XBP1/RAB3D/TGFB3/SLC12A2/AACS/DOC2B/ITGAM/NR1H2/HCAR2/SEC24A/DAB2/SOX4/ARF6/PTAFR/TLR4/AGT/EDN1/ADAM9/EDN3/FGR/NPR1/NLGN2/ADCYAP1/IRS2/ADORA2A/GOLPH3/VSNL1/PPARD/TRPM4/IL4R/NNAT/SDCBP/CD33/P2RY1/IL1A/NTSR1/TFR2/UNC13D/BMP2/FFAR4/SYK/ABCG1/TGFB1/MIF/OPRL1/GDNF/PTPN11/ALOX12B/BMP6/PPARG/SDC1/CASR/S100A8/TRPM2/IL13/NPPB/TACR1/IL1B/PCK2/SCT/SYTL4/GALR1/ATP13A2/STXBP5/RASL…
GOBP_ENDOPLASMIC_RETICULUM_TO_GOLGI_VESICLE_MEDIATED_TRANSPORT	GOBP_ENDOPLASMIC_RETICULUM_TO_GOLGI_VESICLE_MEDIATED_TRANSPORT	125	0.438890862352991	2.09770238558099	2.74205886466733e-07	1.55444270305919e-05	1.13017724433774e-05	5255	tags=45%, list=24%, signal=34%	SEC13/KDELR1/COPE/YKT6/YIF1A/HYOU1/KDELR2/TMED3/PREB/RANGRF/USE1/PEF1/SEC24A/TMED2/SEC24D/WHAMM/KDELR3/COPG1/SEC23A/TRAPPC5/RAB1B/LMAN1/TMED9/ARF4/VAPB/SEC23IP/ERGIC1/NRBP1/BCAP29/TRAPPC6B/STX5/CTAGE1/TFG/ARCN1/COG3/INSIG1/ANK1/COPA/PPP6C/LMAN2/GOSR2/SAR1A/SEC16A/MIA3/TMED1/ERGIC2/SEC23B/SEC24C/RAB29/CTAGE9/SORL1/CTAGE15/COPB1/SEC31A/ATL3/LMAN1L
GOBP_NEUTROPHIL_CHEMOTAXIS	GOBP_NEUTROPHIL_CHEMOTAXIS	98	0.470002049863569	2.1370640921692	2.95954753436054e-07	1.65929796926456e-05	1.20641359295391e-05	5604	tags=47%, list=25%, signal=35%	C3AR1/PPIB/MCU/CCL3/FCER1G/MPP1/S100A12/TNFAIP6/CCL2/CCL26/EDN1/EDN3/DPP4/CXCL5/CXCL6/RAC2/CXCL2/CCR7/CXCL1/IL23A/SYK/CXCL3/S100A8/CXCL8/CCL22/IL1B/NOD2/NCKAP1L/CCL19/PIP5K1C/CCL3L3/TGFB2/ITGB2/C5AR2/EDN2/PDE4B/CCL18/PPIA/LBP/DNM1L/RAC1/CCL20/CCL24/PREX1/LGALS3/JAM3
GOBP_HORMONE_TRANSPORT	GOBP_HORMONE_TRANSPORT	284	0.343239007748165	1.82296937676253	3.23197685306302e-07	1.79234194612256e-05	1.30314490047987e-05	5645	tags=39%, list=26%, signal=29%	ANO1/LRRC8A/MCU/SLCO4A1/SLC9B2/CDK16/AACS/SLC7A5/DOC2B/HCAR2/DAB2/SLC8B1/SOX4/VAMP2/POMC/AGT/EDN1/EDN3/IL1RN/TTR/NLGN2/BTK/FFAR2/TCIRG1/ADCYAP1/IRS2/FFAR3/ADM/PTPRN/UBE2Q1/ALOX5/VSNL1/PPARD/TRPM4/NNAT/FKBP1B/TRPV6/PIM3/NEUROD1/P2RY1/BMP8A/CYB5R4/SLC16A2/TFR2/CPE/FFAR4/HTR2C/RAB11FIP5/PTPN11/SNAP25/BMP6/PPARG/CASR/SFRP1/TRPM2/FOXA2/MIDN/HNF1A/TACR1/EXOC3L1/IL1B/PCK2/TBX3/SCT/KCNA5/RAPGEF4/SYTL4/FO…
GOBP_INTERLEUKIN_1_PRODUCTION	GOBP_INTERLEUKIN_1_PRODUCTION	107	0.455874854070308	2.12070449027497	3.43990504390292e-07	1.8871393047304e-05	1.37206852005816e-05	4215	tags=39%, list=19%, signal=32%	CCL3/ARG2/TRIM16/NLRP3/SPHK1/FZD5/ACP5/TLR4/IL10/MYD88/TYROBP/HAVCR2/LILRA2/CD36/IL1R2/NLRP12/RIPK2/CCR7/HSPB1/SERPINB1/CD33/CARD8/LPL/LILRA5/EGR1/FFAR4/ERRFI1/ARRB2/SIRPA/CPTP/CEACAM1/NOD2/MALT1/CCL19/IGF1/TMEM106A/TLR8/ZC3H12A/GHSR/LILRB4/AZU1/NR1H4
GOBP_IMPORT_INTO_CELL	GOBP_IMPORT_INTO_CELL	217	0.364836030639046	1.86933720196669	3.53375162172636e-07	1.91800008234552e-05	1.39450623907768e-05	4051	tags=32%, list=18%, signal=27%	LRRC8A/SLC7A1/ACTB/SLC39A8/SLC9A3/SLC6A14/SLC5A1/SLC12A2/SLC7A5/SLC38A1/IL10RA/SLC9A1/SLC12A8/CALCR/AGT/SLC39A14/SLC39A4/LRRC8E/P2RX1/IRS2/THBS1/LRRC8D/CD36/SLC39A5/SLC12A5/ATP12A/SLC12A6/SLC30A1/TRPM4/TRPV5/SLC8A1/TRPV6/SLC1A5/ATP1A1/TRPV2/NTSR1/SLC16A2/TFR2/SLC27A4/GDNF/SLC8A3/HCN2/SNAP25/PRNP/NOS1/KCNJ8/TRPM2/AKT1/SLC6A5/RAMP3/SLC24A4/SLC2A5/AKT2/SLC18A2/SLC15A1/FLOT1/SYNGR3/SLC12A3/ATP1B3/LRR…
GOBP_INNER_DYNEIN_ARM_ASSEMBLY	GOBP_INNER_DYNEIN_ARM_ASSEMBLY	10	-0.890800163391277	-2.40741290564498	3.89954370299569e-07	2.09426020765095e-05	1.52265839438857e-05	2417	tags=100%, list=11%, signal=89%	TEKT2/CCDC103/CCDC40/DNAH2/CCDC39/ZMYND10/DNAH1/DNAH7/DNAAF1
GOBP_POSITIVE_REGULATION_OF_INFLAMMATORY_RESPONSE	GOBP_POSITIVE_REGULATION_OF_INFLAMMATORY_RESPONSE	132	0.42843967424319	2.06093121252341	4.26161558028412e-07	2.26487111360516e-05	1.64670321325891e-05	5577	tags=44%, list=25%, signal=33%	ADAM8/OSMR/NFKBIA/MAPK13/CCL3/IL1RL1/CTSC/ALOX5AP/S100A12/TLR4/AGT/IL6ST/TNFRSF1A/BTK/FFAR2/NKG7/CDK19/FFAR3/STAT5B/NLRP12/CCR7/LGALS1/PLA2G7/LPL/LILRA5/IL23A/LDLR/FEM1A/C2CD4A/TRADD/S100A8/PTGER3/IL1B/CEBPA/OSM/IL17RA/DDT/HYAL2/SUCNR1/TLR10/DEFB114/PLA2G3/TNIP1/ABCC1/PDE2A/ZBP1/TLR7/RPS19/LTA/NFKBIZ/LBP/GPRC5B/PTGS2/AGTR1/CCL24/PLA2G2A/CEBPB/VAMP8
GOBP_ACTIN_FILAMENT_ORGANIZATION	GOBP_ACTIN_FILAMENT_ORGANIZATION	418	0.313884559235139	1.73760619567459	4.75059855413902e-07	2.49871688899147e-05	1.81672374441518e-05	3227	tags=27%, list=15%, signal=23%	GSN/MYO1C/CDC42EP1/MCU/CDC42EP5/CORO1C/MYADM/ARF1/TWF2/TNFAIP1/NEDD9/CFL1/TGFB3/CDC42EP2/GAS2L3/CAPZB/RHOG/HCK/ZYX/VASP/TPM4/DPYSL3/ARPC5/LPAR1/SRF/FLII/COTL1/ARHGEF10/RHOC/ARHGAP40/TMSB10/SLC9A1/TPM3/DIAPH1/RHOH/CYFIP1/PFN1/GPR65/ARF6/PHLDB2/GMFG/ARPC3/CCL26/MET/PSTPIP2/WHAMM/ARHGEF5/WIPF1/LCP1/RHOD/SVIL/WDR1/TESK1/AIF1/CFL2/RAC2/CAPG/ARHGEF2/CCR7/KANK3/SRC/CTTN/CORO6/CASS4/RHOBTB2/PLEK/SNX9/RAP…
GOBP_PROTEIN_CONTAINING_COMPLEX_LOCALIZATION	GOBP_PROTEIN_CONTAINING_COMPLEX_LOCALIZATION	146	-0.401591148534369	-2.04103396476478	4.81835327009056e-07	2.50849371265327e-05	1.82383210781946e-05	3667	tags=37%, list=17%, signal=31%	HNRNPU/IFT43/NOP9/TERF1/STAU2/SSX2IP/TTC30A/GRIPAP1/ATM/RRS1/TUB/OPHN1/NETO1/RALB/EZR/ARHGAP44/LSG1/DYNC2LI1/KIF17/IFT52/IFT46/ARL3/LCA5/DLG2/IFT74/MAK/IFT81/ATR/BBS12/IFT27/AKAP9/RPGR/RABL2B/WDR35/TTC21B/WDR19/TTC26/EXOC3/DZIP1/DYNC2H1/IFT172/IFT122/GPC4/LCA5L/TTC21A/IFT140/KIF3B/CLSTN1/IFT88/PCM1/IFT57/TRAF3IP1/CEP112/SFPQ
GOBP_NEGATIVE_REGULATION_OF_CELL_ACTIVATION	GOBP_NEGATIVE_REGULATION_OF_CELL_ACTIVATION	200	0.379239052535018	1.933277118769	5.20817778212987e-07	2.68405283277037e-05	1.95147458843442e-05	5836	tags=44%, list=26%, signal=33%	TYRO3/DUSP3/SAMSN1/CD274/ARG2/SPI1/CD86/LGALS7B/FGL2/SH2B3/LST1/CLEC4G/CD300A/IL4I1/UBASH3B/IL10/TYROBP/SERPINE2/FGR/IL31RA/HAVCR2/DUSP22/BTK/LOXL3/ADORA2A/SOCS1/LAPTM5/IL2RA/CD9/LILRB2/IL4R/IL20RB/JAK3/ZBTB7B/NRARP/FOXF1/CD80/PGLYRP1/LILRB1/LDLR/FCGR2B/PRNP/THBD/ARG1/ADAMTS18/RHBDD3/CR1/SFRP1/IFNB1/ALOX12/CEACAM1/CTSG/NCKAP1L/F2/FOXP3/CST7/BLK/ZC3H12A/HLX/RC3H2/PTPRC/RUNX3/CTLA4/LILRB4/HMGB3/LGA…
GOBP_NEGATIVE_REGULATION_OF_DEFENSE_RESPONSE	GOBP_NEGATIVE_REGULATION_OF_DEFENSE_RESPONSE	220	0.360272471724472	1.85019955746011	5.38525289727041e-07	2.72968254883455e-05	1.9846502511075e-05	3455	tags=31%, list=16%, signal=27%	TYRO3/SIGLEC10/SERPINB9/KLF4/HCK/ARG2/SERPINB4/TTLL12/MMP12/NLRP3/ZFP36/FGL2/SOCS3/NR1H2/CRK/TNFAIP6/ACP5/OTULIN/IL10/SEC14L1/SPINK5/FGR/BANF1/HAVCR2/TNFRSF1A/CXCL17/ADORA2A/WFDC1/ALOX5/PPARD/NLRP12/SMPDL3B/IL2RA/IL20RB/SRC/FOXF1/PGLYRP1/LILRB1/FFAR4/SYK/SERPINF1/NPLOC4/ARRB2/LDLR/FCGR2B/FEM1A/SIRPA/PPARG/ARG1/CR1/METRNL/OAS1/DUSP10/FNDC4/IL13/CEACAM1/SHARPIN/NLRX1/NOD2/TNFRSF1B/CDH5/FOXP3/HAMP/C…
GOBP_IMPORT_ACROSS_PLASMA_MEMBRANE	GOBP_IMPORT_ACROSS_PLASMA_MEMBRANE	171	0.393753313208137	1.95840682577239	5.42861242140303e-07	2.72968254883455e-05	1.9846502511075e-05	4284	tags=36%, list=19%, signal=29%	LRRC8A/SLC7A1/SLC39A8/SLC9A3/SLC6A14/SLC5A1/SLC12A2/SLC7A5/SLC9A1/SLC12A8/CALCR/AGT/SLC39A14/SLC39A4/LRRC8E/P2RX1/IRS2/THBS1/LRRC8D/CD36/SLC39A5/SLC12A5/ATP12A/SLC12A6/SLC30A1/TRPM4/TRPV5/SLC8A1/TRPV6/SLC1A5/ATP1A1/TRPV2/NTSR1/SLC16A2/SLC8A3/HCN2/PRNP/KCNJ8/TRPM2/AKT1/SLC6A5/RAMP3/SLC24A4/SLC2A5/AKT2/SLC15A1/SLC12A3/ATP1B3/LRRC8C/WNK4/SLC12A1/KCNJ2/SLC1A6/SLC27A5/TRPV3/KCNJ11/SLC19A1/SLC5A3/KCNJ9…
GOBP_REGULATION_OF_HEMOPOIESIS	GOBP_REGULATION_OF_HEMOPOIESIS	346	0.321312155352608	1.74555613947669	5.49568829044812e-07	2.72968254883455e-05	1.9846502511075e-05	4113	tags=32%, list=19%, signal=27%	ADAM8/SMAP1/XBP1/SLC9B2/NFKBIA/CCL3/SPI1/CD86/NLRP3/ZFP36/CD83/KLF13/FGL2/AP3D1/IL1RL2/RHOH/IRF4/SOX4/EIF6/TNFAIP6/TRIB1/IL4I1/TFE3/TLR4/UBASH3B/IL10/EGR3/FSTL3/PRMT1/TYROBP/SPINK5/SASH3/HOXB8/PRELID1/TGFBR2/BTK/ACVR2A/LOXL3/NFAM1/STAT5B/SOCS1/IL2RA/LILRB2/IL4R/RIPK2/LGALS1/JAK3/ZBTB7B/FADD/NRARP/CD80/CTNNBIP1/PGLYRP1/LEO1/LILRB1/IL23A/SYK/TGFB1/RHOA/IL12RB1/KITLG/FCGR2B/IRF7/XRCC6/EVI2B/HOXA5/RA…
GOBP_REGULATION_OF_ANATOMICAL_STRUCTURE_SIZE	GOBP_REGULATION_OF_ANATOMICAL_STRUCTURE_SIZE	465	0.296561037756316	1.65949383677637	5.51072721540491e-07	2.72968254883455e-05	1.9846502511075e-05	4870	tags=34%, list=22%, signal=27%	GSN/LRRC8A/CDC42EP1/NDEL1/CDC42EP5/MYADM/TWF2/CDC42EP2/SEMA7A/CAPZB/HRH1/HCK/AP2M1/VASP/SLC12A2/ARPC5/SRF/FLII/TBXAS1/COTL1/RAB22A/ARHGAP40/TMSB10/SLC12A8/CYFIP1/PFN1/ARF6/AKT1S1/ARPC3/CCL26/AGT/PTEN/EDN1/EDN3/BDKRB2/SVIL/NPR1/UTS2/OLFM1/LRRC8E/CLN3/P2RX1/WDR1/ADORA2A/GCH1/ADM/CFL2/SLC12A5/SLC12A6/PPARD/TRPM4/CAPG/SLC8A1/CCR7/KANK3/CTTN/GRIP2/PLEK/TRPV2/P2RY1/SEMA6B/PPP1CA/SNX9/CORO1A/SCTR/ALOX15…
GOBP_LYMPHOCYTE_ACTIVATION_INVOLVED_IN_IMMUNE_RESPONSE	GOBP_LYMPHOCYTE_ACTIVATION_INVOLVED_IN_IMMUNE_RESPONSE	191	0.378343634820111	1.91659002118943	6.18678514784625e-07	3.03509402156842e-05	2.20670352844233e-05	3748	tags=34%, list=17%, signal=28%	RELB/GAPT/GPR183/XBP1/SPI1/CD86/FCER1G/NLRP3/CD1C/FGL2/CLCF1/SLC11A1/IRF4/VAMP2/TLR4/IL10/LCP1/HAVCR2/ENTPD7/LFNG/BCL3/NKG7/LOXL3/APBB1IP/IRF8/IL4R/RIPK2/LGALS1/JAK3/ZBTB7B/CD180/CD80/PGLYRP1/CORO1A/LILRB1/IL23A/UNC13D/TGFB1/MAD2L2/IL12RB1/FCGR2B/TNFSF13/SWAP70/SEMA4A/CLEC4E/CR1/RARA/ZFPM1/NFKBID/IFNB1/IFNA13/CEACAM1/CLEC4D/MALT1/NCKAP1L/CCL19/ST3GAL1/FOXP3/ICAM1/ZC3H12A/HLX/RC3H2/PTPRC/IFNE
GOBP_POSITIVE_REGULATION_OF_LYMPHOCYTE_DIFFERENTIATION	GOBP_POSITIVE_REGULATION_OF_LYMPHOCYTE_DIFFERENTIATION	105	0.449958328169154	2.08869965025142	7.95936665792287e-07	3.86749416083071e-05	2.81191058671882e-05	4725	tags=50%, list=21%, signal=39%	ADAM8/XBP1/CD86/NLRP3/CD83/AP3D1/IL1RL2/RHOH/SOX4/IL4I1/IL10/EGR3/SASH3/TGFBR2/BTK/STAT5B/SOCS1/IL2RA/LILRB2/IL4R/RIPK2/ZBTB7B/CD80/IL23A/SYK/RHOA/IL12RB1/XRCC6/CR1/SOX12/RARA/NFKBID/TESPA1/DUSP10/IL7R/SART1/MALT1/NCKAP1L/CCL19/ZBTB1/FOXP3/PIK3R6/HLX/PTPRC/RUNX3/LILRB4/RASGRP1/AMBRA1/PNP/IHH/NFKBIZ/ANXA1
GOBP_REGULATION_OF_CD4_POSITIVE_ALPHA_BETA_T_CELL_ACTIVATION	GOBP_REGULATION_OF_CD4_POSITIVE_ALPHA_BETA_T_CELL_ACTIVATION	62	0.526910975774699	2.21997491668252	8.30617498164437e-07	3.99793441097637e-05	2.90674882177902e-05	4935	tags=53%, list=22%, signal=41%	CD55/CD274/ARG2/CD86/NLRP3/CD83/LGALS7B/IRF4/SASH3/TGFBR2/LOXL3/SOCS1/IL4R/RIPK2/JAK3/ZBTB7B/CD80/IL23A/IL12RB1/RARA/NFKBID/MALT1/NCKAP1L/CCL19/FOXP3/ZC3H12A/HLX/RC3H2/RUNX3/LGALS9C/NFKBIZ/ANXA1/IL27
GOBP_GRANULOCYTE_CHEMOTAXIS	GOBP_GRANULOCYTE_CHEMOTAXIS	119	0.434751829552536	2.05868081072398	8.55111557097962e-07	4.07736370496617e-05	2.96449889543848e-05	5604	tags=45%, list=25%, signal=33%	C3AR1/PPIB/MCU/HRH1/CCL3/FCER1G/MPP1/S100A12/TNFAIP6/CCL2/CCL26/EDN1/EDN3/DPP4/CXCL5/CXCL17/THBS1/CXCL6/RAC2/CXCL2/CCR7/CXCL1/IL23A/SYK/CXCL3/S100A8/S100A14/CXCL8/CCL22/IL1B/NOD2/NCKAP1L/CCL19/PIP5K1C/CCL3L3/IL17RA/CMKLR1/TGFB2/ITGB2/C5AR2/EDN2/PDE4B/CCL18/PPIA/LBP/ANXA1/DNM1L/RAC1/CCL20/CCL24/PREX1/LGALS3/JAM3
GOBP_DNA_RECOMBINATION	GOBP_DNA_RECOMBINATION	279	-0.322639236364794	-1.81296019005614	8.70598884863976e-07	4.11277362090371e-05	2.99024412306106e-05	5391	tags=39%, list=24%, signal=30%	TSN/RAD54B/POLN/MCM7/DMC1/RPA3/SUPV3L1/APLF/HMGB2/EXD2/ERCC6/BRCA2/YEATS4/HMGB1/ERCC1/WRN/RBBP8/ARID2/SPO11/CDC7/EME1/DMAP1/EPC2/CNTD1/SMARCAD1/HSPD1/XRCC1/FANCB/BRCA1/XRCC2/MSH2/RECQL/MMS22L/ANKRD31/ZFYVE26/FAN1/RNF138/INO80D/SWI5/PARP1/MSH6/HDAC10/NIPBL/LEF1/ERCC2/RAG1/ERCC5/ZRANB3/SETX/IL27RA/GEN1/MSH3/MLH3/ATM/RUVBL2/ATAD5/EXOSC3/RAD52/HSF2BP/FANCM/LIG3/MLH1/STAT6/RIF1/UBR2/PSMC3IP/MEAF6/BRIP…
GOBP_REGULATION_OF_CYTOSOLIC_CALCIUM_ION_CONCENTRATION	GOBP_REGULATION_OF_CYTOSOLIC_CALCIUM_ION_CONCENTRATION	335	0.324482001162641	1.75926399629689	8.97479185698112e-07	4.20086128938694e-05	3.05428937749894e-05	4779	tags=34%, list=22%, signal=27%	CD55/C3AR1/GNA15/CCR3/BDKRB1/LPAR2/CCL3/NPSR1/LPAR1/LETM1/GNA13/P2RY6/CCR4/DIAPH1/CASQ1/SLC8B1/BAK1/FPR3/GPR65/CALCR/P2RY8/SLC35G1/AGT/UBASH3B/EDN1/BDKRB2/DHRS7C/CLN3/P2RX1/ADCYAP1/ADM/CD36/CCRL2/FKBP1A/TRPM4/TRPV5/CAV2/HRH4/CALB1/SLC8A1/P2RX5/CCR7/FKBP1B/TRPV6/JAK3/CASQ2/TRPV2/P2RY1/GRIN2D/NTSR1/CORO1A/FFAR4/HTR2C/ACKR2/OPRL1/S1PR1/SLC8A3/CEMIP/SWAP70/HRC/PRNP/NOS1/BOK/GPR157/TRPM2/FPR1/PTGER3/I…
GOBP_SIGNAL_RELEASE	GOBP_SIGNAL_RELEASE	442	0.301660722136216	1.6771338540985	9.16363339037028e-07	4.25025977796993e-05	3.09020517393922e-05	5838	tags=37%, list=26%, signal=28%	ANO1/LRRC8A/STX3/MCU/STXBP2/SLC9B2/SYP/CDK16/AACS/GIPC1/RIMS3/DOC2B/HCAR2/DAB2/ERC2/SLC8B1/SOX4/VAMP2/POMC/AGT/APBA1/EDN1/EDN3/IL1RN/NR4A1/NLGN2/BTK/FFAR2/TCIRG1/BLOC1S6/P2RX1/ADCYAP1/IRS2/ADORA2A/FFAR3/ADM/PTPRN/KCNA2/UBE2Q1/ALOX5/VSNL1/SLC30A1/PPARD/TRPM4/NNAT/FKBP1B/TRPV6/PIM3/MCTP2/NEUROD1/P2RY1/BMP8A/CYB5R4/SYT2/IL1A/SLC16A2/TFR2/LILRB1/CPE/FFAR4/HTR2C/SYK/MIF/RAB11FIP5/GDNF/PTPN11/ADRA2C/SL…
GOBP_SMOOTHENED_SIGNALING_PATHWAY_INVOLVED_IN_DORSAL_VENTRAL_NEURAL_TUBE_PATTERNING	GOBP_SMOOTHENED_SIGNALING_PATHWAY_INVOLVED_IN_DORSAL_VENTRAL_NEURAL_TUBE_PATTERNING	12	-0.843601364355535	-2.40965393918998	9.45966682965676e-07	4.34803785269449e-05	3.16129596090189e-05	3029	tags=67%, list=14%, signal=58%	SUFU/TULP3/PTCH1/TBC1D32/CDK20/GLI3/WDR19/MKS1
GOBP_GOLGI_VESICLE_TRANSPORT	GOBP_GOLGI_VESICLE_TRANSPORT	276	0.339351108971551	1.80254004760368	1.04401097681751e-06	4.75584286046692e-05	3.45779575404598e-05	3380	tags=30%, list=15%, signal=26%	VAMP5/SURF4/SEC13/KDELR1/COPE/RAB6A/YKT6/YIF1A/ARFGAP3/HYOU1/KDELR2/TMED3/PREB/ARL1/RANGRF/EHD3/SCYL1/SNX8/GOLGA5/USE1/PEF1/AP3D1/RAB8A/SEC24A/NAPG/TMED2/SEC24D/BET1L/VAMP2/WHAMM/KDELR3/COPG1/LYPLA1/SEC23A/TRAPPC5/RAB1B/WIPI1/RABIF/LMAN1/TMED9/CLN3/ARF4/VAPB/KRT18/STX10/SEC23IP/GOLPH3/LAPTM5/ARF5/RAB34/ERGIC1/NRBP1/BCAP29/COG5/TRAPPC6B/AMN/STX5/SCAMP3/CTAGE1/TFG/OSBPL5/CCDC22/BNIP1/ARCN1/COG3/BIC…
GOBP_NEGATIVE_REGULATION_OF_CELL_ADHESION	GOBP_NEGATIVE_REGULATION_OF_CELL_ADHESION	273	0.336879274653459	1.7846087696771	1.07858465086464e-06	4.84872198450254e-05	3.52532469689636e-05	6079	tags=43%, list=28%, signal=32%	CORO1C/MYADM/EPHA4/DUSP3/KLF4/CD274/ARG2/SPI1/CD86/MMP12/LGALS7B/FGL2/SH2B3/CLEC4G/CD300A/PHLDB2/IL4I1/UBASH3B/IL10/PTEN/FXYD5/IL1RN/SERPINE2/HAVCR2/ACTN4/DUSP22/LOXL3/THBS1/ADORA2A/SOCS1/LAPTM5/IL2RA/CD9/LILRB2/IL4R/ARHGDIA/IL20RB/JAK3/ZBTB7B/SRC/NRARP/FZD7/CD80/TACSTD2/LILRB1/BMP2/TGFB1/MAD2L2/RHOA/ASS1/PTPN11/FCGR2B/PLXNC1/SWAP70/BMP6/PRNP/SEMA6A/ARG1/ADAMTS18/CR1/IFNB1/ALOX12/AKT1/CEACAM1/PLX…
GOBP_ERK1_AND_ERK2_CASCADE	GOBP_ERK1_AND_ERK2_CASCADE	307	0.325715161939449	1.74034954928493	1.08340710747411e-06	4.84872198450254e-05	3.52532469689636e-05	4015	tags=30%, list=18%, signal=25%	CD44/RRAS/EPHA4/DUSP3/FAM83D/GPR183/SEMA7A/CCL3/NPSR1/DUSP5/AKAP12/P2RY6/DAB2/SHC1/DUSP7/CALCR/CCL2/CCL26/TLR4/AGT/PTEN/ARHGEF5/EDN1/APIP/HAVCR2/CNKSR3/PTPN1/MAP2K1/CXCL17/ADCYAP1/CD36/NLRP12/KDR/RIPK2/MAP2K2/CCR7/SRC/SOX9/P2RY1/TRAF7/IL1A/TPBG/BMP2/FFAR4/HTR2C/ALOX15/SYK/TGFB1/MIF/FGF21/ERRFI1/ARRB2/SPRED3/PTPN11/SIRPA/FGF19/SEMA6A/FGF1/CASR/NDRG2/NTRK2/SPRED2/DUSP10/CEACAM1/RAMP3/NDRG4/NODAL/CC…
GOBP_LEUKOCYTE_DEGRANULATION	GOBP_LEUKOCYTE_DEGRANULATION	76	0.494945014876554	2.18034095376023	1.19553961300659e-06	5.30403748309533e-05	3.85636759380799e-05	4231	tags=41%, list=19%, signal=33%	STXBP2/HCK/CCL3/SPI1/CBL/ITGAM/CD300A/LAT2/PTAFR/VAMP2/FGR/BTK/NKG7/RAC2/IL4R/FOXF1/NR4A3/CORO1A/UNC13D/SYK/FCGR2B/IL13/CEACAM1/NCKAP1L/BLK/GATA2/ITGB2/PLA2G3/CPLX2/RAB27A/RASGRP1
GOBP_REGULATION_OF_ACTIN_FILAMENT_ORGANIZATION	GOBP_REGULATION_OF_ACTIN_FILAMENT_ORGANIZATION	246	0.349447940984712	1.82891250731085	1.26238819914224e-06	5.55233154484802e-05	4.03689293446211e-05	3083	tags=29%, list=14%, signal=25%	GSN/CDC42EP1/CDC42EP5/MYADM/ARF1/TWF2/TGFB3/CDC42EP2/CAPZB/HCK/VASP/ARPC5/LPAR1/FLII/COTL1/ARHGEF10/RHOC/ARHGAP40/TMSB10/SLC9A1/CYFIP1/PFN1/GPR65/ARF6/PHLDB2/GMFG/ARPC3/CCL26/MET/WHAMM/ARHGEF5/SVIL/WDR1/TESK1/CFL2/CAPG/CCR7/KANK3/CTTN/PLEK/SNX9/RAPGEF3/TACSTD2/CORO1A/CORO1B/ALOX15/ARPC2/TGFBR1/TMSB15A/S1PR1/WASF1/WAS/RHOA/SWAP70/TMEFF2/GRB2/TENM1/C15orf62/INPP5K/SFRP1/PLEKHG2/SPTB/CAPZA3/TACR1/WA…
GOBP_INTERFERON_GAMMA_PRODUCTION	GOBP_INTERFERON_GAMMA_PRODUCTION	111	0.43271094490142	2.02135702547275	1.51400921587553e-06	6.60211540119397e-05	4.80015157601922e-05	4520	tags=41%, list=21%, signal=33%	CD274/IL1RL1/SLC7A5/CEBPG/LGALS7B/SLC11A1/FZD5/TLR4/IL10/IL1R1/SASH3/HAVCR2/BCL3/ARID5A/CD276/IRF8/LAPTM5/RIPK2/CCR7/IL20RB/FADD/PGLYRP1/LILRB1/IL23A/IL12RB1/SIRPA/PRNP/CR1/RARA/ZFPM1/IL1B/NOD2/CD14/FOXP3/TLR8/ZC3H12A/RIPK3/LILRB4/EBI3/NR1H4/RASGRP1/LGALS9C/TLR7/PDCD1LG2/PDE4B/LTA
GOBP_LYMPHOCYTE_MEDIATED_IMMUNITY	GOBP_LYMPHOCYTE_MEDIATED_IMMUNITY	286	0.335627427365654	1.78343889909788	1.63331248085726e-06	7.06200023502859e-05	5.13451666595984e-05	3850	tags=29%, list=17%, signal=24%	CD55/SH2D1B/SERPINB9/GAPT/RNF19B/CLC/FCER1G/SERPINB4/CTSC/NLRP3/CEBPG/CD1C/PVR/CLEC4G/CRK/CLCF1/BCL10/FZD5/IL4I1/VAMP2/IGKC/IL10/MYD88/IL1R1/SASH3/CSF2RB/HAVCR2/CD1B/DUSP22/BTK/BCL3/NKG7/GZMB/ARID5A/TCIRG1/STAT5B/AZGP1/FCER2/TRPM4/IL4R/IL20RB/FADD/KIF5B/SLAMF7/CD1E/CORO1A/LILRB1/IL23A/UNC13D/TGFB1/MAD2L2/WAS/ARRB2/IL12RB1/FCGR2B/IRF7/TNFSF13/SWAP70/ARG1/CR1/IFNB1/CD1A/NCR3/CEACAM1/C7/IL7R/IL1B/C8…
GOBP_ADAPTIVE_IMMUNE_RESPONSE_BASED_ON_SOMATIC_RECOMBINATION_OF_IMMUNE_RECEPTORS_BUILT_FROM_IMMUNOGLOBULIN_SUPERFAMILY_DOMAINS	GOBP_ADAPTIVE_IMMUNE_RESPONSE_BASED_ON_SOMATIC_RECOMBINATION_OF_IMMUNE_RECEPTORS_BUILT_FROM_IMMUNOGLOBULIN_SUPERFAMILY_DOMAINS	293	0.332612122863475	1.76682884193086	1.69695090870445e-06	7.27549876992447e-05	5.28974347834984e-05	5310	tags=37%, list=24%, signal=28%	CD55/RELB/GAPT/CD274/NFKB2/CLC/FCER1G/IL1RL1/CTSC/NLRP3/CD1C/PVR/CLEC4G/CLCF1/SLC11A1/IRF4/BCL10/FZD5/IL4I1/TLR4/IGKC/IL10/MYD88/IL1R1/SASH3/CSF2RB/HAVCR2/CD1B/DUSP22/BTK/ENTPD7/BCL3/ARID5A/TCIRG1/LOXL3/AZGP1/FCER2/TRPM4/IL4R/RIPK2/IL20RB/JAK3/ZBTB7B/FADD/CD80/CD1E/LILRB1/IL23A/UNC13D/TGFB1/MAD2L2/WAS/IL12RB1/FCGR2B/IRF7/CLEC6A/TNFSF13/SWAP70/ARG1/SEMA4A/CR1/NFKBID/IFNB1/CD1A/CEACAM1/C7/IL7R/IL1B…
GOBP_NEGATIVE_REGULATION_OF_PROTEIN_MODIFICATION_PROCESS	GOBP_NEGATIVE_REGULATION_OF_PROTEIN_MODIFICATION_PROCESS	468	0.295283146657927	1.65332851663744	1.77857457129204e-06	7.56190621894332e-05	5.4979796396782e-05	4401	tags=30%, list=20%, signal=24%	CORO1C/MYADM/PMEPA1/PTPRH/DUSP3/SFN/SAMSN1/SDR16C5/BDKRB1/GPRC5A/DCUN1D3/SPI1/PPP4C/SIRT7/CBL/TSPO/SH2B3/SOCS3/JARID2/PPP1R15B/TMED2/CD300A/CD109/BAK1/SOX4/TINF2/DUSP7/N4BP1/TRIB1/DKK1/AKT1S1/AGT/UBASH3B/PTEN/LATS2/PPP2CA/YWHAG/BDKRB2/PKIA/CDKN1A/PIH1D1/RASIP1/CNKSR3/DUSP22/PTPN1/TESK1/ADORA2A/GADD45B/SOCS1/PIK3CB/CTDSP1/SMPD1/FKBP1A/CBLC/NLRP12/SLC8A1/HMG20B/HSPB1/FKBP1B/PPP2R1A/NXN/TRIB2/RPS15/…
GOBP_RESPONSE_TO_PEPTIDE	GOBP_RESPONSE_TO_PEPTIDE	465	0.290739530724142	1.62691789519708	1.84881166290434e-06	7.73989179115031e-05	5.62738630300062e-05	5181	tags=33%, list=24%, signal=26%	TIMP1/ANO1/MYO1C/NDEL1/CA2/EPHA4/CYBB/XBP1/GJB2/NFKBIA/SOCS2/AHSG/TRIM16/MMP12/AREG/SOCS3/CRK/SLC9A1/RAB8A/CYFIP1/EIF6/SHC1/CALCR/GRB7/GOT1/VAMP2/TLR4/POMC/AGT/IL10/YWHAG/PLAT/SLC39A14/EDN1/CYP11B1/NR4A1/PTPN1/IRS2/FFAR3/ADM/CD36/STAT5B/SOCS1/CAV2/RIPK2/ARHGEF2/JAK3/ZBTB7B/SESN2/SRC/CDC6/LGMN/OSBPL8/RANGAP1/LPL/NR4A3/CCND3/EGR1/SLC27A4/FGF21/ERRFI1/SERPINF1/ASS1/CRHR2/SLC2A8/PTPN11/GDF15/FCGR2B/B…
GOBP_REGULATION_OF_PRODUCTION_OF_MOLECULAR_MEDIATOR_OF_IMMUNE_RESPONSE	GOBP_REGULATION_OF_PRODUCTION_OF_MOLECULAR_MEDIATOR_OF_IMMUNE_RESPONSE	160	0.391881174290578	1.94474856227393	1.85077773132171e-06	7.73989179115031e-05	5.62738630300062e-05	4193	tags=36%, list=19%, signal=30%	CD55/XBP1/TGFB3/SEMA7A/CLC/CD86/TICAM1/SLC7A5/NLRP3/CLCF1/BCL10/FZD5/TLR4/IL10/IL1R1/SPINK5/SASH3/BTK/FFAR2/ARID5A/FFAR3/CD36/ZPBP2/LAPTM5/TRPM4/IL4R/JAK3/NR4A3/LILRB1/TGFB1/MIF/MAD2L2/KLK3/DNAJB9/FCGR2B/TNFSF13/ARG1/CR1/IFNB1/IL13/SIRT1/IL1B/NOD2/MALT1/GPI/TNFRSF1B/FOXP3/SCIMP/KLK7/KIR2DL4/MZB1/PHB/TGFB2/PTPRC/TNFRSF4/CUEDC2/LILRB4/CD22
GOBP_PROTEIN_LOCALIZATION_TO_EXTRACELLULAR_REGION	GOBP_PROTEIN_LOCALIZATION_TO_EXTRACELLULAR_REGION	333	0.32035043135409	1.73556364262967	1.87599879525973e-06	7.78158199464644e-05	5.65769769319236e-05	5591	tags=37%, list=25%, signal=28%	ANO1/LRRC8A/MCU/ADAM8/SLC9B2/RAB3D/CDK16/TGFB3/ARFGAP3/PREB/SLC12A2/AACS/DOC2B/HPS6/NR1H2/RAB8A/HCAR2/SEC24A/SLC8B1/SOX4/TMEM167A/NAGPA/ARF6/TLR4/COPG1/ADAM9/IL1RN/NLGN2/TCIRG1/BLOC1S6/ADCYAP1/IRS2/ADORA2A/PTPRN/GOLPH3/UBE2Q1/ALOX5/RHBDF1/VSNL1/PPARD/TRPM4/NNAT/FKBP1B/PIM3/CD33/PLEK/NEUROD1/BMP8A/CYB5R4/IL1A/PDIA4/ABCG1/TGFB1/CTAGE1/RAB11FIP5/PTPN11/SNAP25/NRROS/BMP6/PPARG/RHBDD3/CASR/SFRP1/TRPM2…
GOBP_POSITIVE_REGULATION_OF_VASCULATURE_DEVELOPMENT	GOBP_POSITIVE_REGULATION_OF_VASCULATURE_DEVELOPMENT	152	0.389170415601375	1.92217457981344	1.98900591222409e-06	8.18379690658656e-05	5.95013313639873e-05	4498	tags=37%, list=20%, signal=30%	HK2/C3AR1/EMILIN2/RRAS/ITGA5/KLF4/CYBB/XBP1/CCR3/FUT1/SPHK1/HYAL1/IL10/ECM1/TGFBR2/THBS1/ADM/KDR/HSPB1/LRG1/RAPGEF3/IL1A/SIRT6/ANGPTL4/PAK4/CAMP/ZNF304/HIPK2/FGF1/PKM/PGF/FLT1/SIRT1/F3/HMGA2/CXCL8/NODAL/IL1B/CDH5/AGO2/ADM2/GATA2/ZC3H12A/PIK3R6/VEGFA/STIM1/TMIGD2/JUP/HIF1A/ITGAX/GHSR/CXCR4/PTGIS/RHOB/EMC10/TBXA2R
GOBP_NEGATIVE_REGULATION_OF_TUMOR_NECROSIS_FACTOR_SUPERFAMILY_CYTOKINE_PRODUCTION	GOBP_NEGATIVE_REGULATION_OF_TUMOR_NECROSIS_FACTOR_SUPERFAMILY_CYTOKINE_PRODUCTION	60	0.523461470658977	2.19173134090361	2.02814753944889e-06	8.27808699701459e-05	6.01868794022559e-05	4952	tags=52%, list=22%, signal=40%	CD274/ARG2/TSPO/ACP5/TLR4/POMC/IL10/HAVCR2/BCL3/CD33/CLEC4A/LILRB1/ERRFI1/ARRB2/SIRPA/RARA/NOD2/FOXP3/CACTIN/IGF1/ZC3H12A/LTF/LILRA4/DEFB114/GHSR/C5AR2/LILRB4/NR1H4/LBP/TNFAIP3/IRAK3
GOBP_NEGATIVE_REGULATION_OF_WOUND_HEALING	GOBP_NEGATIVE_REGULATION_OF_WOUND_HEALING	69	0.501209118375873	2.16428097663485	2.14487349648697e-06	8.68503538021947e-05	6.31456491363416e-05	3255	tags=38%, list=15%, signal=32%	PLAU/SLC12A2/SH2B3/CRK/CD109/PHLDB2/MMRN1/UBASH3B/PTEN/PLAT/EDN1/SERPINE2/SERPINB2/THBS1/WFDC1/ALOX5/CD9/THBD/ADAMTS18/TSPAN8/ALOX12/CEACAM1/SERPINF2/VTN/F2/HRG
GOBP_LIPOPOLYSACCHARIDE_MEDIATED_SIGNALING_PATHWAY	GOBP_LIPOPOLYSACCHARIDE_MEDIATED_SIGNALING_PATHWAY	61	0.524093170994559	2.19610850176262	2.21356314758844e-06	8.89259777873719e-05	6.4654757829272e-05	3700	tags=48%, list=17%, signal=40%	CD55/NFKBIA/HCK/CCL3/SPI1/TICAM1/BCL10/CCL2/TRIB1/PTAFR/TLR4/MYD88/LILRA2/CD36/RIPK2/CD180/CARD8/TGFB1/MIF/BMP6/AKT1/IRAK2/IL1B/MALT1/CD14/SCIMP/CACTIN/LTF/DEFB114
GOBP_REGULATION_OF_CELL_KILLING	GOBP_REGULATION_OF_CELL_KILLING	99	0.444973149724117	2.03050415540845	2.24005022798694e-06	8.92870020561668e-05	6.49172450939635e-05	3850	tags=38%, list=17%, signal=32%	CD55/SERPINB9/SPI1/SERPINB4/CD1C/ITGAM/PVR/CRK/IL10/TYROBP/HAVCR2/CD1B/STAT5B/AZGP1/FCER2/CXCL6/FADD/CD1E/LILRB1/IL23A/SYK/ARRB2/IL12RB1/FCGR2B/ARG1/CD1A/NCR3/IL13/CEACAM1/IL7R/NCKAP1L/KIR2DL4/ICAM1/PIK3R6/TGFB2/PTPRC/DNASE1L3/RIPK3
GOBP_REGULATION_OF_NEUTROPHIL_MIGRATION	GOBP_REGULATION_OF_NEUTROPHIL_MIGRATION	44	0.575210548633953	2.25530962054074	2.28889471879496e-06	9.05266732968362e-05	6.58185637620027e-05	3106	tags=45%, list=14%, signal=39%	C3AR1/MCU/ADAM8/RHOG/MPP1/RHOH/TNFAIP6/MYD88/IL1R1/EDN1/DPP4/RAC2/CCR7/IL1A/IL23A/FUT4/CXCL8/NOD2/NCKAP1L/CCL19
GOBP_PLATELET_ACTIVATION	GOBP_PLATELET_ACTIVATION	130	0.421092600855424	2.01507637371222	2.31755901752972e-06	9.09552777495127e-05	6.61301860548563e-05	5767	tags=45%, list=26%, signal=34%	EMILIN2/TYRO3/ACTB/ILK/VWF/FCER1G/SRF/SH2B3/GNA13/TLR4/MMRN1/DGKG/UBASH3B/FERMT3/MYH9/DGKK/SERPINE2/IL6ST/P2RX1/PIK3CB/DGKA/CD9/HSPB1/SRC/PLEK/P2RY1/ENTPD2/CSRP1/SYK/ADRA2C/THBD/MYL9/ADAMTS18/ALOX12/CEACAM1/VCL/CTSG/GP9/ACTG1/F2/HRG/BLK/GP5/DGKI/RAP2B/FLNA/P2RY12/VAV2/F2RL3/PPIA/COMP/ADRA2A/MYL12A/CELA2A/PDGFB/TXK/DGKD/GP1BB/IL6
GOBP_CYTOKINE_PRODUCTION_INVOLVED_IN_IMMUNE_RESPONSE	GOBP_CYTOKINE_PRODUCTION_INVOLVED_IN_IMMUNE_RESPONSE	100	0.448560262366034	2.04978996129506	2.52081835885264e-06	9.81772157776042e-05	7.13809875178521e-05	3325	tags=35%, list=15%, signal=30%	CD55/TGFB3/SEMA7A/CLC/TICAM1/SLC7A5/NLRP3/BCL10/FZD5/TLR4/IL10/IL1R1/SASH3/BTK/FFAR2/ARID5A/FFAR3/CD36/LAPTM5/TRPM4/JAK3/NR4A3/LILRB1/TGFB1/MIF/ARG1/IFNB1/SIRT1/IL1B/NOD2/MALT1/TNFRSF1B/FOXP3/SCIMP/KIR2DL4
GOBP_KERATINOCYTE_DIFFERENTIATION	GOBP_KERATINOCYTE_DIFFERENTIATION	134	0.407110183191711	1.96802142590593	2.63641976654032e-06	0.000101901618552187	7.4088861700862e-05	5959	tags=45%, list=27%, signal=33%	UGCG/CDH3/SFN/SPRR1B/VDR/CLIC4/CSTA/SPRR3/SPRR2A/TRIM16/ZFP36/TMEM79/CYP27B1/CD109/LCE4A/ST14/SPRR1A/ADAM9/LCE1F/MAP2K1/KRT10/OPN3/SCEL/FOSL2/EVPL/IL1A/ERRFI1/EREG/KRT2/PRKCH/KDF1/CERS3/CASP14/SHARPIN/LCE1A/KRTAP6-1/SPRR2B/SPRR2E/HRNR/LCE3C/KRTAP6-3/DSG4/LCE3D/SGPP1/SPRR2D/KRT17/ALOX15B/ANXA1/LCE3A/KAZN/PIP5K1A/BCL11B/LCE3E/EPHA2/KLK5/POU3F1/GRHL1/KRT36/TCHH/KRT84
GOBP_EPIDERMAL_CELL_DIFFERENTIATION	GOBP_EPIDERMAL_CELL_DIFFERENTIATION	194	0.360077450967976	1.82471880349623	2.67652327882938e-06	0.000102673847884117	7.46503208119885e-05	6215	tags=43%, list=28%, signal=31%	UGCG/CDH3/SFN/KLF4/SPRR1B/VDR/MAFF/CLIC4/CSTA/SPRR3/SPRR2A/TRIM16/ZFP36/TMEM79/CYP27B1/CD109/FA2H/LCE4A/ST14/SPINK5/SPRR1A/ADAM9/TMC1/LCE1F/MAP2K1/KRT10/OPN3/SCEL/FOSL2/EVPL/IL1A/OVOL1/ERRFI1/PLS1/EREG/KRT2/PRKCH/KDF1/CERS3/CASP14/SHARPIN/LCE1A/KRTAP6-1/PDZD7/GLI1/SPRR2B/SPRR2E/TPRN/EZH2/HRNR/LHFPL5/LCE3C/KRTAP6-3/SULT2B1/DSG4/KCNQ1/LCE3D/SLITRK6/PITX2/SGPP1/SPRR2D/ESRP1/KRT17/ALOX15B/HES5/POU4F3…
GOBP_REGULATION_OF_CELLULAR_RESPONSE_TO_GROWTH_FACTOR_STIMULUS	GOBP_REGULATION_OF_CELLULAR_RESPONSE_TO_GROWTH_FACTOR_STIMULUS	277	0.331024590810359	1.75532025314239	2.91816632951835e-06	0.000111108094128378	8.07825463096832e-05	5506	tags=36%, list=25%, signal=27%	FGFBP1/MYO1C/ITGA5/PMEPA1/PPP2R5B/ILK/TGFB3/PCSK6/VASN/GIPC1/CREB3L1/LEMD2/NEDD4/IL17RD/CYFIP1/DAB2/CD109/SOST/TNFAIP6/DKK1/ZEB2/AGT/LATS2/FSTL3/SMURF2/PTPN1/THBS1/RUNX2/PIK3CB/RBPMS2/FKBP1A/CAV2/KDR/EID2/SDCBP/LRG1/HTRA3/ZBTB7A/BMP2/TGFB1/WASF1/SPRED3/FGFR1/NRROS/PPARG/SEMA6A/HIPK2/FGF1/LOX/SFRP1/FAM20C/SPRED2/SULF2/SIRT1/NKX2-1/CADM4/CDKN2B/NBL1/TMEM108/SPRY4/IL1B/FGF16/PTP4A3/VTN/FOXD1/FBN2/CD…
GOBP_KERATINIZATION	GOBP_KERATINIZATION	56	0.540017079722111	2.23362599950078	3.01547093022053e-06	0.000113962464340631	8.2857852304851e-05	5569	tags=52%, list=25%, signal=39%	CDH3/SFN/SPRR1B/SPRR3/SPRR2A/TMEM79/LCE4A/SPRR1A/LCE1F/EVPL/IL1A/KRT2/CERS3/CASP14/SHARPIN/LCE1A/KRTAP6-1/SPRR2B/SPRR2E/HRNR/LCE3C/KRTAP6-3/LCE3D/SPRR2D/KRT17/LCE3A/KAZN/LCE3E/KLK5
GOBP_NEGATIVE_REGULATION_OF_HYDROLASE_ACTIVITY	GOBP_NEGATIVE_REGULATION_OF_HYDROLASE_ACTIVITY	336	0.314953768079588	1.70745317123002	3.24253848632008e-06	0.000121642877626508	8.84419940076778e-05	4921	tags=33%, list=22%, signal=26%	TIMP1/CD44/PLAUR/SERPINA1/SERPINB9/SFN/KLF4/EGLN1/CST1/AHSG/CSTA/TIMP2/CST2/SERPINB4/SERPINB8/SERPINA3/TMED2/CD109/AMOT/CSTB/FETUB/AGT/SERPINB13/SPINK5/SLC39A14/AIP/FZD10/SERPINE2/PIH1D1/SERPINB2/ECM1/NR4A1/THBS1/ADORA2A/WFDC1/FKBP1A/SERPINB1/FKBP1B/FICD/SRC/CARD8/SERPINB5/GAPDH/A2ML1/SPINT1/ANGPTL4/SLC27A4/SERPINF1/SERPINB3/ARRB2/CST4/SERPINA9/MMP9/CSN2/PICALM/PRNP/NOS1/COL4A3/SIAH2/WFDC10B/CR1/…
GOBP_DEFENSE_RESPONSE_TO_BACTERIUM	GOBP_DEFENSE_RESPONSE_TO_BACTERIUM	270	0.331798482676935	1.75646907626452	3.28785346516617e-06	0.000122442542914436	8.90234007779146e-05	6668	tags=44%, list=30%, signal=31%	EMILIN2/ARG2/FCER1G/GSDMC/MPEG1/SLC11A1/SHC1/S100A12/ACP5/TLR4/IGKC/IL10/MYD88/SPINK5/FGR/HAVCR2/TNFRSF1A/KRT6A/BCL3/CD36/IRF8/DEFB1/CXCL6/RIPK2/DEFB113/SSC5D/PGLYRP1/IL23A/SYK/KLK3/CAMP/CFP/DEFB118/CEBPE/WFDC10B/CLEC4E/S100A8/OAS1/DEFB121/WFDC12/S100A14/SEMG2/SHARPIN/CLEC4D/CTSG/IL7R/NOD2/F2/HAMP/KLK7/DEFB136/LTF/LYZL4/EPX/SLPI/LCN2/IGHV3-73/LYZL6/DEFB114/IFNE/WFDC9/LCE3C/PI3/LYG1/TNFSF8/LYZ/ZG1…
GOBP_REGULATION_OF_RESPONSE_TO_WOUNDING	GOBP_REGULATION_OF_RESPONSE_TO_WOUNDING	151	0.387240517554805	1.91174495131097	3.35559054131064e-06	0.000124059586534543	9.01990928114317e-05	4034	tags=36%, list=18%, signal=30%	NDEL1/ST3GAL4/EPHA4/SIGLEC10/PLAU/KLF4/XBP1/HBEGF/SLC12A2/SH2B3/CRK/CD109/PHLDB2/MMRN1/UBASH3B/IL10/PTEN/PLAT/EDN1/SERPINE2/SERPINB2/MAP2K1/TNFRSF12A/THBS1/WFDC1/CD36/ALOX5/CD9/FKBP1B/THBD/ADAMTS18/TSPAN8/STK24/KREMEN1/FOXA2/ALOX12/CADM4/CEACAM1/F3/SERPINF2/ACTG1/VKORC1/VTN/CLDN4/F2/RREB1/HRG/RTN4R/CAV1/RGMA/CLDN1/KLK8/CXCR4/FLNA/F11
GOBP_LEUKOCYTE_APOPTOTIC_PROCESS	GOBP_LEUKOCYTE_APOPTOTIC_PROCESS	107	0.430115080764627	2.00087145620857	3.65590961141061e-06	0.000134190293794366	9.75647517653236e-05	4031	tags=37%, list=18%, signal=31%	ADAM8/KDELR1/ST6GAL1/CD274/CLC/ARG2/HCAR2/AURKB/BAK1/BCL10/EFNA1/IL10/PTEN/PRELID1/HSH2D/BTK/IRS2/PIK3CB/IL2RA/CCR7/JAK3/FADD/LILRB1/MIF/KITLG/IRF7/AKT1/SIRT1/PLEKHO2/BAX/IL7R/NOD2/CCL19/ST3GAL1/BLK/HIF1A/RIPK3/GIMAP8/GHSR/FASLG
GOBP_POSITIVE_REGULATION_OF_TUMOR_NECROSIS_FACTOR_SUPERFAMILY_CYTOKINE_PRODUCTION	GOBP_POSITIVE_REGULATION_OF_TUMOR_NECROSIS_FACTOR_SUPERFAMILY_CYTOKINE_PRODUCTION	102	0.442153191881768	2.04277705989042	3.71970204812904e-06	0.00013555657035396	9.85581204331334e-05	3358	tags=36%, list=15%, signal=31%	ADAM8/CYBB/MAPKAPK2/CCL3/CD86/TICAM1/AKAP12/BCL10/FZD5/PTAFR/TLR4/MYD88/TYROBP/SASH3/HAVCR2/LILRA2/ARID5A/THBS1/CD36/FRMD8/RIPK2/ARHGEF2/HSPB1/FADD/LPL/IL1A/LILRA5/IL23A/SYK/MIF/PTPN11/OAS1/NOD2/CD14/CCL19/DDT/TMEM106A
GOBP_MYELOID_CELL_ACTIVATION_INVOLVED_IN_IMMUNE_RESPONSE	GOBP_MYELOID_CELL_ACTIVATION_INVOLVED_IN_IMMUNE_RESPONSE	92	0.442872382159335	2.00844148909461	3.88053983821399e-06	0.000140414994713247	0.000102090499364435	4825	tags=40%, list=22%, signal=32%	STXBP2/CCL3/SPI1/FCER1G/CBL/TICAM1/ITGAM/CD300A/LAT2/PTAFR/VAMP2/MYD88/TYROBP/FGR/HAVCR2/BTK/LILRA2/RAC2/IL4R/FOXF1/NR4A3/UNC13D/SYK/IL13/BLK/GATA2/SUCNR1/DYSF/ITGB2/PLA2G3/DNASE1L3/DOCK2/CPLX2/RASGRP1/LBP/HMOX1/SBNO2
GOBP_NEGATIVE_REGULATION_OF_LYMPHOCYTE_ACTIVATION	GOBP_NEGATIVE_REGULATION_OF_LYMPHOCYTE_ACTIVATION	150	0.38261169070845	1.88609075693453	4.06488809962634e-06	0.000146049711861222	0.000106187291794538	5836	tags=47%, list=26%, signal=35%	TYRO3/DUSP3/SAMSN1/CD274/ARG2/CD86/LGALS7B/FGL2/LST1/CLEC4G/CD300A/IL4I1/IL10/TYROBP/FGR/HAVCR2/DUSP22/BTK/LOXL3/ADORA2A/SOCS1/LAPTM5/IL2RA/LILRB2/IL4R/IL20RB/JAK3/ZBTB7B/NRARP/CD80/PGLYRP1/LILRB1/FCGR2B/PRNP/ARG1/RHBDD3/CR1/SFRP1/IFNB1/CEACAM1/CTSG/NCKAP1L/FOXP3/BLK/ZC3H12A/HLX/RC3H2/RUNX3/CTLA4/LILRB4/HMGB3/LGALS9C/PDCD1LG2/PAWR/DLG1/IHH/ANXA1/TNFAIP3/IFNL1/IFNA2/INHA/CEBPB/SHH/LGALS3/SPN/RAG2/…
GOBP_NEGATIVE_REGULATION_OF_IMMUNE_EFFECTOR_PROCESS	GOBP_NEGATIVE_REGULATION_OF_IMMUNE_EFFECTOR_PROCESS	112	0.427150063564883	2.00084436165055	4.18806689826741e-06	0.000148634924366438	0.000108066903271643	5084	tags=46%, list=23%, signal=36%	CD55/SERPINB9/TGFB3/SPI1/SERPINB4/FGL2/CLEC4G/CRK/CD300A/IL4I1/IL10/SPINK5/HAVCR2/DUSP22/LOXL3/ZPBP2/IL4R/IL20RB/JAK3/ZBTB7B/FOXF1/PGLYRP1/LILRB1/TGFB1/ARRB2/FCGR2B/ARG1/CR1/IFNB1/DUSP10/CEACAM1/IL7R/NOD2/NCKAP1L/FOXP3/KIR2DL4/ZC3H12A/HLX/TGFB2/RC3H2/PTPRC/CR2/CUEDC2/LILRB4/CD22/C4BPA/RPS19/HMOX1/ANXA1/IRAK3/IFNL1/IFNA2
GOBP_NEGATIVE_REGULATION_OF_RESPONSE_TO_WOUNDING	GOBP_NEGATIVE_REGULATION_OF_RESPONSE_TO_WOUNDING	85	0.46710065452565	2.10685552324849	4.19510566616366e-06	0.000148634924366438	0.000108066903271643	4189	tags=40%, list=19%, signal=33%	EPHA4/SIGLEC10/PLAU/SLC12A2/SH2B3/CRK/CD109/PHLDB2/MMRN1/UBASH3B/PTEN/PLAT/EDN1/SERPINE2/SERPINB2/THBS1/WFDC1/ALOX5/CD9/THBD/ADAMTS18/TSPAN8/KREMEN1/ALOX12/CEACAM1/SERPINF2/VTN/F2/HRG/RTN4R/RGMA/KLK8/F11/INPP5F
GOBP_RESPONSE_TO_OXYGEN_LEVELS	GOBP_RESPONSE_TO_OXYGEN_LEVELS	300	0.319707939923314	1.70574406696831	4.28363849720836e-06	0.000150724990432807	0.000109586512262521	6720	tags=43%, list=30%, signal=30%	HK2/ADAM8/PDK1/EPHA4/PGK1/PLAU/CYBB/P4HB/TGFB3/MIEF1/EGLN1/HYOU1/VASN/CBL/SRF/TMEM199/APAF1/NDRG1/SLC9A1/ATP6V1G1/PTEN/PLAT/EDN1/DPP4/ENO1/ACTN4/TGFBR2/THBS1/ADM/PLOD1/PIK3CB/PPARD/SUV39H2/SLC8A1/DIO3/SRC/LMNA/KCND2/ENDOG/CYB5R4/IL1A/TBL2/ANGPTL4/PLEKHN1/EGR1/BMP2/AK4/SLC8A3/RHOA/SLC2A8/PPARG/NOS1/HIPK2/CASR/BACH1/SFRP1/PGF/CYP1A1/TM9SF4/AKT1/SIRT1/POU4F2/CLCA1/KCNA5/MYOD1/LOXL2/HMOX2/ADORA1/TXN2…
GOBP_T_CELL_ACTIVATION_INVOLVED_IN_IMMUNE_RESPONSE	GOBP_T_CELL_ACTIVATION_INVOLVED_IN_IMMUNE_RESPONSE	112	0.42683289145478	1.9993586729376	4.36136352544317e-06	0.000152099144678554	0.000110585608501769	3748	tags=38%, list=17%, signal=31%	RELB/GPR183/CD86/FCER1G/NLRP3/CD1C/FGL2/SLC11A1/IRF4/LCP1/HAVCR2/ENTPD7/BCL3/LOXL3/APBB1IP/IL4R/RIPK2/JAK3/ZBTB7B/CD80/LILRB1/IL23A/IL12RB1/FCGR2B/SEMA4A/CLEC4E/RARA/ZFPM1/NFKBID/IFNB1/IFNA13/CEACAM1/CLEC4D/MALT1/NCKAP1L/CCL19/FOXP3/ICAM1/ZC3H12A/HLX/RC3H2/IFNE
GOBP_NEGATIVE_REGULATION_OF_PROTEOLYSIS	GOBP_NEGATIVE_REGULATION_OF_PROTEOLYSIS	316	0.320211582916032	1.72065219483089	4.38231561500343e-06	0.000152099144678554	0.000110585608501769	4921	tags=33%, list=22%, signal=26%	TIMP1/CD44/PLAUR/SERPINA1/EPHA4/SERPINB9/SFN/KLF4/CST1/AHSG/CSTA/TIMP2/CST2/SERPINB4/SERPINB8/SERPINA3/GIPC1/NR1H2/CD109/CSTB/N4BP1/FETUB/EFNA1/AGT/IL10/SERPINB13/SPINK5/PLAT/SERPINE2/PIH1D1/SERPINB2/ECM1/NR4A1/CLN3/THBS1/ADORA2A/WFDC1/IL1R2/SERPINB1/SDCBP/SRC/CARD8/SERPINB5/GAPDH/A2ML1/SPINT1/RPS7/SERPINF1/SERPINB3/ARRB2/CST4/SERPINA9/MMP9/CSN2/PICALM/RYBP/PRNP/COL4A3/SIAH2/WFDC10B/HIPK2/CR1/RNF…
GOBP_REGULATION_OF_LEUKOCYTE_APOPTOTIC_PROCESS	GOBP_REGULATION_OF_LEUKOCYTE_APOPTOTIC_PROCESS	83	0.458934405098492	2.06555598633037	4.46192177509302e-06	0.000153815708760301	0.000111833658146713	6446	tags=54%, list=29%, signal=39%	ADAM8/ST6GAL1/CD274/ARG2/HCAR2/AURKB/BCL10/EFNA1/IL10/PTEN/PRELID1/HSH2D/BTK/IRS2/PIK3CB/CCR7/JAK3/FADD/LILRB1/MIF/KITLG/IRF7/SIRT1/BAX/IL7R/NOD2/CCL19/ST3GAL1/BLK/HIF1A/RIPK3/GIMAP8/GHSR/FNIP1/ANXA1/ITPKB/LGALS3/BIRC7/SLC46A2/CCL21/LGALS9/BMP4/IL2/ADA/SLC39A10
GOBP_REGULATION_OF_LYMPHOCYTE_DIFFERENTIATION	GOBP_REGULATION_OF_LYMPHOCYTE_DIFFERENTIATION	176	0.367157819234377	1.83584299757682	4.60704974910617e-06	0.000157752804160669	0.000114696173195691	6324	tags=50%, list=29%, signal=36%	ADAM8/XBP1/CD86/NLRP3/CD83/FGL2/AP3D1/IL1RL2/RHOH/IRF4/SOX4/IL4I1/IL10/EGR3/SPINK5/SASH3/PRELID1/TGFBR2/BTK/LOXL3/NFAM1/STAT5B/SOCS1/IL2RA/LILRB2/IL4R/RIPK2/JAK3/ZBTB7B/NRARP/CD80/PGLYRP1/IL23A/SYK/RHOA/IL12RB1/XRCC6/CR1/SOX12/RARA/NFKBID/TESPA1/SFRP1/IFNB1/DUSP10/IL7R/SART1/MALT1/PSG9/TCF7/NCKAP1L/CCL19/ZBTB1/FOXP3/ZC3H12A/PIK3R6/HLX/RC3H2/PTPRC/PRDM1/RUNX3/CTLA4/LILRB4/HMGB3/RASGRP1/AMBRA1/CLPT…
GOBP_MYELOID_LEUKOCYTE_DIFFERENTIATION	GOBP_MYELOID_LEUKOCYTE_DIFFERENTIATION	206	0.354012952213438	1.80400297363546	4.69482566544178e-06	0.00015968667030056	0.00011610221505275	3727	tags=30%, list=17%, signal=25%	RELB/GPR183/SLC9B2/CCL3/SPI1/OSCAR/CD109/IRF4/TNFAIP6/TRIB1/BATF3/TFE3/TLR4/UBASH3B/FSTL3/TYROBP/MYH9/IL31RA/TGFBR2/TCIRG1/SH3PXD2A/CCR7/SRC/FADD/CTNNBIP1/LILRB1/IL23A/TGFB1/LTBR/KITLG/IRF7/JUNB/MMP9/EVI2B/NRROS/CEBPE/PPARG/RASSF2/DCSTAMP/TESC/RARA/BGLAP/ZFPM1/SFRP1/FAM20C/SIRT1/CEACAM1/POU4F2/CCR1/ESRRA/CCL19/CEBPA/ROR2/FASN/EFNA2/GATA2/LTF/VEGFA/LILRB3/MT1G/PLA2G3
GOBP_TRANSPORT_ALONG_MICROTUBULE	GOBP_TRANSPORT_ALONG_MICROTUBULE	144	-0.366144420212904	-1.87120035328723	4.97606510679139e-06	0.00016813168327715	0.000122242268639476	3239	tags=35%, list=15%, signal=30%	STAU2/LAMP1/SSX2IP/TTC30A/HTT/TUB/DYNC1H1/SPG7/DST/SUN1/LRPPRC/DYNC2LI1/TRAK2/KIF17/IFT52/IFT46/ARL3/LCA5/DLG2/IFT74/MAK/IFT81/KIF3A/BBS12/IFT27/SYNE2/RPGR/AP3M2/RABL2B/WDR35/TTC21B/WDR19/SPG11/TTC26/DYNC2H1/IFT172/IFT122/SOD1/MAP1A/LCA5L/TTC21A/KIFAP3/IFT140/KIF3B/IFT88/PCM1/IFT57/TRAF3IP1/KIF13A/SFPQ
GOBP_HISTONE_MODIFICATION	GOBP_HISTONE_MODIFICATION	468	-0.267701722465625	-1.60438219029994	5.32984312444631e-06	0.000178591631392461	0.000129847306325081	5409	tags=36%, list=25%, signal=28%	BRMS1L/ACTL6B/COPRS/SET/CDC73/PINK1/VRK3/KDM2A/ATXN7/PHF1/PRKCD/JMJD1C/PRDM2/DYDC2/BRCA2/SUPT7L/EP300/YEATS4/PRMT6/GTF3C4/MLLT6/HAT1/TBL1Y/BRCC3/SUPT20H/USP16/JAK2/ING4/HSF4/AASS/MED24/ZNF451/KMT2B/FMR1/TADA2A/CREBBP/KDM8/ZMPSTE24/UBE2E1/SETDB2/MUC1/DMAP1/HDAC6/JADE2/EPC2/SMARCAD1/BAZ1B/KAT8/PER1/PPARGC1A/GLYR1/DNMT1/CDK9/BRCA1/KDM4C/PARP2/CUL4B/KMT2C/CTNNB1/LDB1/HDAC10/REST/PRKCA/NIPBL/SNW1/LEF1…
GOBP_NEGATIVE_REGULATION_OF_KINASE_ACTIVITY	GOBP_NEGATIVE_REGULATION_OF_KINASE_ACTIVITY	214	0.347753452791971	1.77689365993156	5.37599928527203e-06	0.000178591631392461	0.000129847306325081	5089	tags=36%, list=23%, signal=28%	CORO1C/PTPRH/DUSP3/SFN/GPRC5A/CBL/SH2B3/CD300A/DUSP7/TRIB1/AKT1S1/AGT/UBASH3B/PTEN/LATS2/YWHAG/PKIA/CDKN1A/RASIP1/DUSP22/PTPN1/TESK1/IRS2/ADORA2A/GADD45B/PIK3CB/SMPD1/CBLC/SLC8A1/HSPB1/TRIB2/ZFYVE28/BMP2/ERRFI1/SERPINB3/SLC8A3/PPARG/PRKAR2A/INPP5K/SFRP1/FOXA2/MIDN/DUSP10/AKT1/HEXIM1/SIRT1/CEACAM1/CDKN2B/SPRY4/ZGPAT/IL1B/GCKR/CSK/CEBPA/MYCNOS/HYAL2/CDKN1C/CHP1/DEFB114/PTPRC/CAV1/MVP/SPRED1/LILRB4/…
GOBP_PURINERGIC_NUCLEOTIDE_RECEPTOR_SIGNALING_PATHWAY	GOBP_PURINERGIC_NUCLEOTIDE_RECEPTOR_SIGNALING_PATHWAY	33	0.602435456193928	2.1930887982145	5.39065292717346e-06	0.000178591631392461	0.000129847306325081	4742	tags=55%, list=22%, signal=43%	P2RY14/P2RY6/P2RY8/PTAFR/P2RX1/ADORA2A/P2RX5/P2RY1/CTSG/ADORA3/ADORA1/P2RY13/CNTN2/GPR87/P2RY12/GNAI2/P2RX2/GNAT1
GOBP_PROTEIN_EXIT_FROM_ENDOPLASMIC_RETICULUM	GOBP_PROTEIN_EXIT_FROM_ENDOPLASMIC_RETICULUM	47	0.55020039382751	2.20071204467253	5.54652346961288e-06	0.000182570082206225	0.000132739889350871	3643	tags=45%, list=17%, signal=37%	HM13/SURF4/SEC13/UBE2J1/PREB/EDEM1/RANGRF/EDEM2/SEC61B/SYVN1/LMAN1/AUP1/TMED9/HERPUD1/TMEM30B/NPLOC4/INSIG1/TM9SF4/SAR1A/SEC16A/DERL1
GOBP_EXOCYTOSIS	GOBP_EXOCYTOSIS	341	0.309804433698952	1.68177105689123	5.77533471509576e-06	0.000188883062284734	0.000137329821430482	4362	tags=30%, list=20%, signal=24%	STX3/STXBP2/RAB27B/SYNGR2/YKT6/RAB3D/SYP/CDK16/HCK/CCL3/SPI1/CBL/GIPC1/RIMS3/DOC2B/TMEM79/ITGAM/RAB8A/CD300A/ERC2/TMEM167A/SDF4/RAB25/LAT2/PTAFR/VAMP2/SLC17A9/APBA1/MYH9/FGR/BTK/NKG7/BLOC1S6/P2RX1/ADORA2A/VSNL1/RAC2/IL4R/TRPV6/SDCBP/PLEK/P2RY1/FOXF1/NR4A3/SYT2/CORO1A/UNC13D/SYK/RAB11FIP5/FCGR2B/SNAP25/SDC1/RALA/ANK1/NSF/IL13/CEACAM1/TPCN2/EXOC3L1/CCR1/DNAJC5/RAPGEF4/SYTL4/NCKAP1L/IL1RAPL1/SYNGR3/…
GOBP_REGULATION_OF_T_CELL_MEDIATED_IMMUNITY	GOBP_REGULATION_OF_T_CELL_MEDIATED_IMMUNITY	85	0.462396409093596	2.08563704415793	6.10571669075875e-06	0.00019747418377167	0.000143576105059185	3226	tags=41%, list=15%, signal=35%	CD55/CLC/NLRP3/CD1C/PVR/CLEC4G/FZD5/IL4I1/IL1R1/SASH3/CD1B/DUSP22/ARID5A/AZGP1/TRPM4/IL20RB/FADD/CD1E/LILRB1/IL23A/WAS/IL12RB1/FCGR2B/ARG1/IFNB1/CD1A/CEACAM1/IL7R/IL1B/NOD2/MALT1/NCKAP1L/TNFRSF1B/ZBTB1/FOXP3
GOBP_REGULATION_OF_MUSCLE_SYSTEM_PROCESS	GOBP_REGULATION_OF_MUSCLE_SYSTEM_PROCESS	215	0.344792078218833	1.76896596631137	6.11542944647663e-06	0.00019747418377167	0.000143576105059185	5766	tags=40%, list=26%, signal=30%	C12orf57/RANGRF/SRF/EHD3/FBXO32/SPHK1/JARID2/SLC9A1/CASQ1/PTAFR/AGT/DAPK3/DSC2/EDN1/ENO1/IL6ST/NR4A1/TNFRSF1A/P2RX1/AIF1/TRPM4/SLC8A1/FKBP1B/ATP1A1/CASQ2/LMNA/CTTN/NR4A3/ERRFI1/SLC8A3/RHOA/ADRA2C/GSK3A/HRC/PPARG/NOS1/MYL9/TACR1/GLRX3/FGF13/CHRNB4/TNFRSF1B/KBTBD13/TNNC2/HAMP/YY1/IGF1/CHRM2/ADORA1/ZC3H12A/KCNJ2/CAV1/MYL3/HAND2/JUP/GHSR/MYL2/UCN/KCNQ1/CALM3/NEUROG1/EDN2/PDE9A/OXT/TBXA2R/PDE4B/DLG1/C…
GOBP_MYELOID_LEUKOCYTE_MEDIATED_IMMUNITY	GOBP_MYELOID_LEUKOCYTE_MEDIATED_IMMUNITY	105	0.42632715790201	1.97900412072794	6.5766645267478e-06	0.000211032342235643	0.00015343373579781	4231	tags=34%, list=19%, signal=28%	STXBP2/SERPINB9/CCL3/SPI1/CBL/TICAM1/ITGAM/CD300A/LAT2/PTAFR/VAMP2/MYD88/TYROBP/FGR/BTK/WDR1/CXCL6/RAC2/IL4R/FOXF1/NR4A3/UNC13D/SYK/FCGR2B/ARG1/IL13/CTSG/F2/BLK/GATA2/ITGB2/PLA2G3/DNASE1L3/CPLX2/AZU1/RASGRP1
GOBP_MUSCLE_SYSTEM_PROCESS	GOBP_MUSCLE_SYSTEM_PROCESS	405	0.297628044246928	1.64496953123738	6.67153383100599e-06	0.000212738535036203	0.000154674244871481	6352	tags=40%, list=29%, signal=29%	GSN/ARG2/SLC6A8/TPM4/C12orf57/RANGRF/SRF/EHD3/FBXO32/KCNN2/SPHK1/JARID2/SLC9A1/TPM3/CASQ1/PTAFR/AGT/DAPK3/DSC2/EDN1/EDN3/PDLIM5/BDKRB2/ENO1/IL6ST/NR4A1/UTS2/TNFRSF1A/MAP2K3/P2RX1/AIF1/TRPM4/PPP1R13L/SLC8A1/FKBP1B/ATP1A1/CASQ2/LMNA/CTTN/GRIP2/P2RY1/NR4A3/SCN3B/ERRFI1/GDNF/SLC8A3/SCN1A/MYL6/RHOA/ADRA2C/MYOZ2/GSK3A/HRC/PPARG/NOS1/KCNJ8/MYL9/PTGER3/SULF2/TACR1/GLRX3/GAMT/TPCN2/FGF13/IL1B/TBX3/KCNA5/C…
GOBP_NEGATIVE_REGULATION_OF_IMMUNE_RESPONSE	GOBP_NEGATIVE_REGULATION_OF_IMMUNE_RESPONSE	170	0.375576057624889	1.86891100902999	7.27520469831624e-06	0.000230547170005028	0.000167622238358067	3798	tags=34%, list=17%, signal=28%	CD55/TYRO3/SERPINB9/SAMSN1/HCK/ARG2/SPI1/IL1RL1/SERPINB4/TTLL12/MMP12/FGL2/CLEC4G/NR1H2/CRK/CD300A/IL4I1/IL10/SPINK5/FGR/BANF1/HAVCR2/DUSP22/LOXL3/IL4R/IL20RB/JAK3/ZBTB7B/SRC/FOXF1/PGLYRP1/LILRB1/ALOX15/SYK/ARRB2/FCGR2B/PPARG/ARG1/CR1/OAS1/IFNB1/DUSP10/CEACAM1/AMBP/IL7R/NLRX1/NOD2/NCKAP1L/FOXP3/CACTIN/KIR2DL4/ZC3H12A/HLX/FURIN/RC3H2/PTPRC/CR2
GOBP_METHYLATION	GOBP_METHYLATION	333	-0.288339243313585	-1.65875122766988	7.64521370930627e-06	0.00024077703916593	0.00017505999422739	5000	tags=34%, list=23%, signal=27%	PRDM2/DYDC2/METTL17/NDUFAF7/MRM1/PRMT6/HNMT/MLLT6/TDRD5/FAM86C2P/AASS/KMT2B/ZCCHC4/NSUN3/CREBBP/TYW3/METTL18/ZMPSTE24/PRDM8/SETDB2/ZC3H13/DMAP1/TRMT5/METTL4/KAT8/DNMT1/FBXO11/BRCA1/COQ5/KDM4C/KMT2C/MTRR/DPH5/CTNNB1/METTL16/PIWIL4/PARP1/TRDMT1/RBM15/SNW1/HELLS/TRMT12/HENMT1/RRP8/HEMK1/SUZ12/DPY30/WDR5B/METTL21A/ALKBH8/GNMT/PRMT5/KDM1B/KANSL2/RIF1/TRMT61B/NSUN5/METTL3/CMTR1/ATRX/FTSJ3/ZNF335/NDUFAF…
GOBP_DIGESTIVE_SYSTEM_PROCESS	GOBP_DIGESTIVE_SYSTEM_PROCESS	100	0.435540224802086	1.99029217575006	8.27751858835204e-06	0.000257719939978012	0.000187378544736329	4972	tags=43%, list=23%, signal=33%	UGCG/VSIG1/GCNT3/VDR/SLC5A1/NPSR1/TFF3/SERPINA3/NR1H2/TLR4/SGK1/CD36/SLC26A6/NEUROD1/SOX9/MUC2/MUC6/OPRL1/PLS1/TFF2/LDLR/ABCG8/HRH2/TFF1/PTGER3/COPA/TACR1/SLC2A5/SCT/NOD2/HAMP/WNK4/SOAT2/CHRM1/GHSR/UCN/KCNQ1/NEUROG1/OXT/EPB41/KCNN4/ADRA2A/APOA5
GOBP_REGULATION_OF_T_CELL_DIFFERENTIATION	GOBP_REGULATION_OF_T_CELL_DIFFERENTIATION	147	0.389923529017047	1.92534844623236	8.28421602438141e-06	0.000257719939978012	0.000187378544736329	5084	tags=46%, list=23%, signal=35%	ADAM8/XBP1/CD86/NLRP3/CD83/FGL2/AP3D1/IL1RL2/RHOH/IRF4/SOX4/IL4I1/EGR3/SPINK5/SASH3/PRELID1/TGFBR2/LOXL3/STAT5B/SOCS1/IL2RA/LILRB2/IL4R/RIPK2/JAK3/ZBTB7B/NRARP/CD80/IL23A/SYK/RHOA/IL12RB1/CR1/SOX12/RARA/NFKBID/TESPA1/IFNB1/DUSP10/IL7R/SART1/MALT1/PSG9/TCF7/NCKAP1L/CCL19/ZBTB1/FOXP3/ZC3H12A/PIK3R6/HLX/RC3H2/PTPRC/PRDM1/RUNX3/CTLA4/LILRB4/RASGRP1/AMBRA1/CLPTM1/PNP/IHH/NFKBIZ/ANXA1/IL27/IFNL1/IFNA2
GOBP_EXTRINSIC_APOPTOTIC_SIGNALING_PATHWAY	GOBP_EXTRINSIC_APOPTOTIC_SIGNALING_PATHWAY	213	0.351491227858208	1.79589307214425	8.56571851064679e-06	0.000264862399038303	0.000192571560009693	4047	tags=34%, list=18%, signal=28%	TMBIM1/MCL1/SPI1/PEA15/ZDHHC3/GABARAP/TNFRSF10A/BAK1/BCL10/AGT/BAG3/NDUFA13/PTEN/SRPX/TNFRSF1A/TNFRSF12A/KRT18/THBS1/DAXX/MAL/ARHGEF2/FAIM2/IL19/PPP2R1A/DEDD2/SRC/FADD/LMNA/CTTN/PPP1CA/IL1A/ITGA6/TGFB1/TGFBR1/GDNF/DEDD/LTBR/KITLG/FGFR1/GSK3A/BCL2L10/GFRAL/TRADD/BOK/SIAH2/DBH/RNF34/HTRA2/SFRP1/MLLT11/MOAP1/AKT1/BAX/ITPRIP/RELA/TNFRSF10B/IL1B/PELI3/SCRT2/TNFRSF1B/ICAM1/TIMP3/IGF1/HYAL2/MKNK2/BID/TG…
GOBP_CD4_POSITIVE_ALPHA_BETA_T_CELL_ACTIVATION	GOBP_CD4_POSITIVE_ALPHA_BETA_T_CELL_ACTIVATION	97	0.439677000290591	2.0031971728481	9.28548244855492e-06	0.000285388743689923	0.000207495498723573	3703	tags=39%, list=17%, signal=33%	CD55/RELB/GPR183/CD274/ARG2/CD86/NLRP3/CD83/LGALS7B/IRF4/SASH3/TGFBR2/ENTPD7/BCL3/NKG7/TCIRG1/LOXL3/SOCS1/IL4R/RIPK2/JAK3/ZBTB7B/CD80/IL23A/IL12RB1/CDH26/SEMA4A/RARA/ZFPM1/NFKBID/ARMC5/MALT1/NCKAP1L/CCL19/FOXP3/ZC3H12A/HLX/RC3H2
GOBP_REGULATION_OF_PROTEIN_SERINE_THREONINE_KINASE_ACTIVITY	GOBP_REGULATION_OF_PROTEIN_SERINE_THREONINE_KINASE_ACTIVITY	356	0.303184788138616	1.64531260106549	9.4651836900163e-06	0.000289169863391995	0.000210244609666672	3763	tags=28%, list=17%, signal=23%	ADAM8/EPHA4/ACTB/SFN/CDC37/MAP3K11/SH2B3/CD300A/DAB2/DUSP7/S100A12/TRIB1/DKK1/FZD5/TLR4/AGT/PTEN/LATS2/PPP2CA/ARHGEF5/EDN1/ADAM9/FZD10/EDN3/PKIA/CDKN1A/PIH1D1/RASIP1/CNPPD1/PTPN1/MAP2K1/TESK1/CCNE2/THBS1/SERTAD1/PIK3CB/SMPD1/CBLC/SLC8A1/MAP2K2/CKS2/SESN2/SRC/TRIB2/CDC6/TGFA/CCND3/BMP2/SYK/TGFB1/MIF/CDK5R1/SERPINB3/SLC8A3/RHOA/KITLG/CEMIP/FGFR1/SPATC1L/PPARG/PRKAR2A/PIK3R5/TENM1/FGF1/INPP5K/SFRP1/…
GOBP_REGULATION_OF_HORMONE_SECRETION	GOBP_REGULATION_OF_HORMONE_SECRETION	228	0.337960862863703	1.74704359211444	9.9560688084149e-06	0.000302356327741267	0.000219831995494073	5645	tags=39%, list=26%, signal=29%	ANO1/LRRC8A/MCU/SLC9B2/CDK16/AACS/DOC2B/HCAR2/DAB2/SLC8B1/SOX4/VAMP2/POMC/AGT/EDN1/EDN3/NLGN2/FFAR2/TCIRG1/ADCYAP1/IRS2/FFAR3/ALOX5/VSNL1/PPARD/TRPM4/NNAT/FKBP1B/PIM3/NEUROD1/P2RY1/BMP8A/TFR2/FFAR4/HTR2C/RAB11FIP5/PTPN11/SNAP25/BMP6/PPARG/CASR/SFRP1/TRPM2/FOXA2/MIDN/TACR1/IL1B/PCK2/SCT/KCNA5/SYTL4/GALR1/OSM/RASL10B/BLK/ENSA/ADORA1/ICA1/CRHBP/PLA2G3/HIF1A/KCNJ11/GHSR/UCN/CRHR1/NR1H4/RAB8B/NOS2/PAX…
GOBP_CENTRIOLE_ASSEMBLY	GOBP_CENTRIOLE_ASSEMBLY	42	-0.551524443308611	-2.17925225129945	1.01567233502412e-05	0.000306624867058762	0.000222935491038618	4257	tags=60%, list=19%, signal=48%	CNTROB/CEP76/BRCA1/TRIM37/RBM14/CEP63/CEP135/CENPJ/CCDC78/STIL/CEP192/CETN2/OFD1/RTTN/SPICE1/MDM1/CEP44/C2CD3/CCP110/KIAA0753/CEP120/CDK5RAP2/ALMS1/CCDC57/KAT2A
GOBP_PROTEIN_LOCALIZATION_TO_ENDOPLASMIC_RETICULUM	GOBP_PROTEIN_LOCALIZATION_TO_ENDOPLASMIC_RETICULUM	64	0.484857828593958	2.05139872530171	1.02492815884891e-05	0.000307599027438066	0.000223643766673904	3647	tags=36%, list=17%, signal=30%	KDELR1/SEC61A1/SPCS3/KDELR2/EDEM1/SEC61B/SSR3/KDELR3/UBL4A/CHMP4B/HERPUD1/SEC61G/SGTB/BCAP29/GET4/SRP19/SRPRB/SRP72/INSIG1/SGTA/SEC16A/MIA3/ZFAND2A
GOBP_B_CELL_ACTIVATION	GOBP_B_CELL_ACTIVATION	259	0.325299848819721	1.71459553495504	1.08831531698623e-05	0.000324712558319518	0.000236086375934717	6792	tags=44%, list=31%, signal=31%	LRRC8A/GAPT/GPR183/SAMSN1/XBP1/SPI1/CD86/SKAP2/TICAM1/CEBPG/CLCF1/CD300A/BAK1/IL4I1/LAT2/TLR4/IGKC/IL10/TYROBP/SASH3/SYVN1/CDKN1A/BTK/LFNG/BCL3/TCIRG1/NFAM1/IRS2/STAT5B/IRF8/THEMIS2/LAPTM5/LGALS1/JAK3/TPD52/KLF6/CD180/ZBTB7A/SYK/TGFB1/MIF/MAD2L2/DNAJB9/FCGR2B/TNFSF13/SWAP70/LYL1/CR1/SFRP1/IFNB1/IL13/IFNA13/BAX/IL7R/NOD2/MALT1/NCKAP1L/ST3GAL1/FOXP3/YY1/BLK/MZB1/PHB/EZH2/IGHV3-73/PTPRC/IFNE/CR2/TNF…
GOBP_REGULATED_EXOCYTOSIS	GOBP_REGULATED_EXOCYTOSIS	228	0.337148980779398	1.74284667599547	1.10561762727218e-05	0.000327957042694342	0.000238445319370084	4362	tags=31%, list=20%, signal=25%	STX3/STXBP2/SYNGR2/RAB3D/SYP/HCK/CCL3/SPI1/CBL/GIPC1/RIMS3/DOC2B/TMEM79/ITGAM/CD300A/ERC2/SDF4/LAT2/PTAFR/VAMP2/APBA1/MYH9/FGR/BTK/NKG7/BLOC1S6/P2RX1/ADORA2A/RAC2/IL4R/TRPV6/PLEK/P2RY1/FOXF1/NR4A3/SYT2/CORO1A/UNC13D/SYK/RAB11FIP5/FCGR2B/SNAP25/IL13/CEACAM1/DNAJC5/RAPGEF4/NCKAP1L/SYNGR3/PPFIA3/RIMS4/PIP5K1C/UNC13A/STXBP5/BLK/GATA2/CTBP2/STX11/CRHBP/ITGB2/WNT7A/PLA2G3/NAPA/STX1B/HTR1B/CPLX2/RAB27A/…
GOBP_NEUTROPHIL_ACTIVATION_INVOLVED_IN_IMMUNE_RESPONSE	GOBP_NEUTROPHIL_ACTIVATION_INVOLVED_IN_IMMUNE_RESPONSE	21	0.698183396710863	2.24694493902428	1.13468889046965e-05	0.000334634839258736	0.000243300495893826	1872	tags=48%, list=8%, signal=44%	STXBP2/SPI1/FCER1G/ITGAM/PTAFR/VAMP2/MYD88/TYROBP/LILRA2/SYK
GOBP_LEUKOCYTE_PROLIFERATION	GOBP_LEUKOCYTE_PROLIFERATION	318	0.311405839309194	1.67572367002181	1.16599836067549e-05	0.000341892162998065	0.000248577024986111	4725	tags=33%, list=21%, signal=26%	CD55/SLC7A1/ST6GAL1/GAPT/GPR183/CD274/CLC/ARG2/CD86/TICAM1/LGALS7B/LST1/CLEC4G/CLCF1/CD300A/SLC11A1/DHPS/IL4I1/TLR4/IL10/MYD88/TYROBP/SASH3/IL6ST/CSF2RB/CDKN1A/HAVCR2/CD209/TGFBR2/BTK/TCIRG1/IRS2/CD276/AIF1/STAT5B/RAC2/IL2RA/LILRB2/RIPK2/IL20RB/FKBP1B/JAK3/ZBTB7B/FADD/CD180/CD151/IL1A/CCND3/CD80/CORO1A/LILRB1/IL23A/SYK/MIF/IL12RB1/KITLG/FCGR2B/ELF4/PRNP/ARG1/CR1/IFNB1/IL13/IFNA13/TACR1/BAX/IL7R/L…
GOBP_NEGATIVE_REGULATION_OF_LEUKOCYTE_CELL_CELL_ADHESION	GOBP_NEGATIVE_REGULATION_OF_LEUKOCYTE_CELL_CELL_ADHESION	126	0.397496876679188	1.89862789262713	1.24427390042823e-05	0.000361302220678291	0.000262689353126802	6007	tags=49%, list=27%, signal=36%	DUSP3/KLF4/CD274/ARG2/CD86/LGALS7B/FGL2/CLEC4G/CD300A/IL4I1/IL10/HAVCR2/DUSP22/LOXL3/ADORA2A/SOCS1/LAPTM5/IL2RA/LILRB2/IL4R/IL20RB/JAK3/ZBTB7B/NRARP/CD80/LILRB1/ASS1/FCGR2B/PRNP/ARG1/CR1/IFNB1/AKT1/CEACAM1/CTSG/NCKAP1L/FOXP3/ZC3H12A/MIA3/HLX/RC3H2/RUNX3/CTLA4/LILRB4/LGALS9C/PDCD1LG2/PAWR/DLG1/IHH/ANXA1/IFNL1/IFNA2/CEBPB/SHH/LGALS3/SPN/RAG2/LAX1/VTCN1/NDFIP1/CCL21/LGALS9
GOBP_CELLULAR_RESPONSE_TO_INTERLEUKIN_1	GOBP_CELLULAR_RESPONSE_TO_INTERLEUKIN_1	102	0.428036466762836	1.9775568539455	1.24635811131672e-05	0.000361302220678291	0.000262689353126802	6005	tags=49%, list=27%, signal=36%	MAPK13/CCL3/AKAP12/IL1RL2/RPS6KA4/HYAL1/CCL2/CCL26/MYD88/IL1R1/EDN1/IL1RN/TOLLIP/IL1R2/SOX9/EGR1/CAMP/SIRPA/KLF2/SFRP1/IRAK2/UPF1/CXCL8/RELA/CCL22/IL1B/ADAMTS7/CCL19/CCL3L3/YY1/CACTIN/HYAL2/ANKRD1/ZC3H12A/HIF1A/MAPK11/ST18/ZBP1/PTGIS/CCL18/IRAK3/TNIP2/CCL20/CCL24/CEBPB/IRAK1/IL6/HAS2/CCL21/IL17A
GOBP_NEGATIVE_REGULATION_OF_TRANSFERASE_ACTIVITY	GOBP_NEGATIVE_REGULATION_OF_TRANSFERASE_ACTIVITY	249	0.328932040361771	1.71827557942004	1.29145023533475e-05	0.000372258706252989	0.000270655404657727	5089	tags=35%, list=23%, signal=27%	CORO1C/PTPRH/DUSP3/SFN/GPRC5A/CBL/ZFP36/SH2B3/TEN1/CD300A/DUSP7/TRIB1/AKT1S1/AGT/UBASH3B/PTEN/LATS2/YWHAG/PKIA/CDKN1A/RASIP1/DUSP22/PTPN1/TESK1/IRS2/ADORA2A/GADD45B/PIK3CB/SMPD1/CBLC/SLC8A1/HSPB1/SRC/TRIB2/RPS15/RPS7/ZFYVE28/BMP2/MAD2L2/ERRFI1/SERPINB3/SLC8A3/GSK3A/PPARG/PRKAR2A/INPP5K/SFRP1/FOXA2/MIDN/DUSP10/AKT1/HEXIM1/SIRT1/CEACAM1/CDKN2B/SPRY4/ZGPAT/IL1B/GCKR/CSK/CEBPA/MYCNOS/HYAL2/CDKN1C/CHP…
GOBP_TISSUE_MIGRATION	GOBP_TISSUE_MIGRATION	290	0.317158646522542	1.68621780188054	1.30656651151649e-05	0.00037450013155939	0.000272285061300066	5623	tags=40%, list=26%, signal=30%	FGFBP1/RRAS/CORO1C/KLF4/S100A2/HBEGF/GIPC1/SRF/RHOJ/FUT1/DLL4/ARSB/MARVELD3/PFN1/AMOT/HYAL1/ARF6/ZEB2/RAB25/MET/EFNA1/AGT/EGR3/PTEN/MYH9/EDN1/ADAM9/DPP4/MAPRE2/CALR/NR4A1/TGFBR2/MAP2K3/TESK1/S100P/THBS1/PIK3CB/PPARD/KDR/HSPB1/SRC/LGMN/SOX9/FOXF1/TACSTD2/CORO1B/TGFB1/TGFBR1/SERPINF1/RHOA/PTPN11/FGFR1/MMP9/KRT2/PPARG/ADAMTS9/SEMA4A/FGF1/DUSP10/AKT1/SIRT1/CEACAM1/TACR1/CSNK2B/FGF16/GPI/PTP4A3/VASH1/…
GOBP_NEGATIVE_REGULATION_OF_INTERLEUKIN_1_PRODUCTION	GOBP_NEGATIVE_REGULATION_OF_INTERLEUKIN_1_PRODUCTION	37	0.58559348725365	2.21707491846225	1.32399813853717e-05	0.000377376452671322	0.000274376326974713	4844	tags=54%, list=22%, signal=42%	NLRP3/ACP5/IL10/IL1R2/NLRP12/SERPINB1/CD33/CARD8/FFAR4/ERRFI1/ARRB2/CPTP/CEACAM1/IGF1/ZC3H12A/GHSR/LILRB4/NR1H4/MEFV/TNFAIP3
GOBP_RECOMBINATIONAL_REPAIR	GOBP_RECOMBINATIONAL_REPAIR	148	-0.361373987281757	-1.83833553793086	1.34082148848255e-05	0.000380048401902108	0.000276319001486111	5669	tags=43%, list=26%, signal=32%	FIGNL1/KDM4D/MEIOB/RAD54B/POLN/MCM7/DMC1/RPA3/EXD2/ERCC6/BRCA2/YEATS4/WRN/RBBP8/ARID2/CDC7/DMAP1/EPC2/XRCC1/FANCB/BRCA1/XRCC2/RECQL/MMS22L/ZFYVE26/FAN1/RNF138/SWI5/PARP1/NIPBL/ERCC5/GEN1/ATM/RUVBL2/RAD52/FANCM/LIG3/RIF1/MEAF6/KDM1A/MBTD1/WRAP53/SFR1/NUCKS1/POLQ/RAD51B/REV3L/TRRAP/SPIDR/RUVBL1/SETD2/MCMDC2/EP400/MCM8/MCM9/TP53BP1/POGZ/USP51/INTS3/ERCC4/BRD8/REC8/SAMHD1/SFPQ
GOBP_MYELOID_CELL_DIFFERENTIATION	GOBP_MYELOID_CELL_DIFFERENTIATION	365	0.295925469012937	1.61410513087445	1.36078836643677e-05	0.000383576919644221	0.000278884454976631	4874	tags=32%, list=22%, signal=25%	RELB/GPR183/SMAP1/SLC9B2/NFKBIA/CCL3/SPI1/SRF/ZFP36/CEBPG/KLF13/SH2B3/OSCAR/CD109/IRF4/EIF6/SFXN1/TNFAIP6/TRIB1/BATF3/TFE3/TLR4/UBASH3B/FSTL3/PRMT1/TYROBP/MYH9/HOXB8/IL31RA/TGFBR2/ACVR2A/TCIRG1/WDR1/STAT5B/IRF8/PKNOX1/JMJD6/SH3PXD2A/CCR7/JAK3/SRC/FADD/CTNNBIP1/LEO1/ZBTB7A/LILRB1/IL23A/TGFB1/LTBR/PTPN11/KITLG/IRF7/JUNB/MMP9/EVI2B/NRROS/HOXA5/CEBPE/PPARG/KLF2/RASSF2/DCSTAMP/HIPK2/TESC/RARA/FLI1/BGL…
GOBP_POSITIVE_REGULATION_OF_DEFENSE_RESPONSE	GOBP_POSITIVE_REGULATION_OF_DEFENSE_RESPONSE	266	0.320690958212873	1.69678741756407	1.45547617711889e-05	0.000408013156904428	0.000296651130605378	4654	tags=31%, list=21%, signal=25%	SH2D1B/EMILIN2/ADAM8/OSMR/NFKBIA/MAPK13/HCK/CCL3/SPI1/IL1RL1/MMP12/CTSC/ALOX5AP/PVR/TRIM62/S100A12/TLR4/AGT/TYROBP/IL6ST/HAVCR2/TNFRSF1A/BTK/FFAR2/LILRA2/NKG7/CDK19/FFAR3/STAT5B/NLRP12/RIPK2/CCR7/LGALS1/PLA2G7/SRC/FADD/LPL/LILRA5/IL23A/SYK/KLK3/LDLR/IRF7/XRCC6/CLEC6A/FEM1A/C2CD4A/EREG/TRADD/ARG1/S100A8/IFNB1/NCR3/PTGER3/HEXIM1/IL1B/NOD2/CEBPA/OSM/KLK7/IL17RA/KIR2DL4/DDT/TLR8/HYAL2/SUCNR1/TLR10/DE…
GOBP_REGULATION_OF_SPROUTING_ANGIOGENESIS	GOBP_REGULATION_OF_SPROUTING_ANGIOGENESIS	37	0.584328214229162	2.21228455595198	1.46712938932999e-05	0.000409032466905007	0.000297392232844343	4409	tags=51%, list=20%, signal=41%	ITGA5/KLF4/RHOJ/FUT1/CREB3L1/IL10/THBS1/ALOX5/PIK3CB/ADAMTS9/KLF2/SEMA6A/FGF1/PKM/CEACAM1/FGF16/VEGFA/GHSR/E2F2
GOBP_DIGESTION	GOBP_DIGESTION	126	0.394468520086663	1.88416306879399	1.47684222377502e-05	0.000409502664440227	0.00029773409591437	5104	tags=41%, list=23%, signal=32%	UGCG/VSIG1/GCNT3/VDR/SLC5A1/NPSR1/TFF3/SERPINA3/NR1H2/TLR4/SGK1/CD36/SLC26A6/NEUROD1/SOX9/SST/MUC2/MUC6/OPRL1/PLS1/TFF2/LDLR/ABCG8/HRH2/TFF1/PTGER3/COPA/TACR1/CLPSL2/SLC2A5/SCT/NOD2/CCK/HAMP/ADM2/CTRB2/WNK4/SOAT2/CHRM1/PGA3/GHSR/UCN/KCNQ1/NEUROG1/OXT/UCN2/AKR1D1/EPB41/KCNN4/ADRA2A/APOA5/PRSS1
GOBP_EARLY_ENDOSOME_TO_GOLGI_TRANSPORT	GOBP_EARLY_ENDOSOME_TO_GOLGI_TRANSPORT	11	0.825055989761872	2.22516683014574	1.50948728805361e-05	0.000416292115872946	0.000302670452523523	1880	tags=73%, list=9%, signal=67%	SURF4/RAB6A/EHD3/SNX8/LMAN1/TMED9/STX10/STX5
GOBP_T_CELL_PROLIFERATION	GOBP_T_CELL_PROLIFERATION	196	0.353823026004519	1.79974697939047	1.59797198679971e-05	0.000438325434228609	0.000318690055545115	4725	tags=37%, list=21%, signal=30%	CD55/SLC7A1/CD274/CLC/ARG2/CD86/LGALS7B/CLEC4G/SLC11A1/DHPS/IL4I1/IL10/SASH3/IL6ST/HAVCR2/CD209/TGFBR2/CD276/AIF1/STAT5B/RAC2/IL2RA/LILRB2/RIPK2/IL20RB/FKBP1B/JAK3/ZBTB7B/FADD/CD151/IL1A/CCND3/CD80/CORO1A/LILRB1/IL23A/SYK/IL12RB1/ELF4/PRNP/ARG1/CR1/BAX/LMO1/IL1B/ARMC5/MALT1/NCKAP1L/NCK1/TNFRSF1B/CCL19/FOXP3/IGF1/MSN/RC3H2/PTPRC/TMIGD2/RIPK3/TNFSF8/TNFRSF4/DOCK2/CTLA4/LILRB4/EBI3/RASGRP1/LGALS9C/C…
GOBP_PLATELET_AGGREGATION	GOBP_PLATELET_AGGREGATION	69	0.476360950390742	2.05698361251524	1.64667359419487e-05	0.000449268913239691	0.000326646650489317	5173	tags=46%, list=23%, signal=36%	EMILIN2/TYRO3/ACTB/ILK/SH2B3/MMRN1/UBASH3B/FERMT3/MYH9/SERPINE2/IL6ST/PIK3CB/CD9/HSPB1/PLEK/CSRP1/SYK/MYL9/ADAMTS18/ALOX12/CEACAM1/VCL/CTSG/ACTG1/BLK/RAP2B/FLNA/P2RY12/PPIA/COMP/MYL12A/CELA2A
GOBP_POSITIVE_REGULATION_OF_LEUKOCYTE_MIGRATION	GOBP_POSITIVE_REGULATION_OF_LEUKOCYTE_MIGRATION	137	0.382476568907299	1.85578019022214	1.67304086942897e-05	0.000454034814671629	0.000330111759455079	6949	tags=49%, list=32%, signal=34%	C3AR1/MCU/ADAM8/BDKRB1/CCL3/SPI1/CREB3/PTAFR/IL1R1/EDN1/EDN3/OXSR1/CALR/CXCL17/THBS1/AIF1/RAC2/CCR7/PLA2G7/FADD/LGMN/IL1A/IL23A/RHOA/KITLG/TNFRSF18/SWAP70/FUT4/PGF/S100A14/TACR1/CXCL8/CCR1/NCKAP1L/CCL19/ICAM1/MIA3/VEGFA/CMKLR1/P2RY12/ADAM10/EDN2/LBP/DNM1L/RAC1/TMEM102/CCL20/CCL24/P2RX4/ZNF580/LGALS3/SPN/JAM3/IL6/MMP14/CCL21/MADCAM1/LGALS9/FPR2/IL6R/FUT7/S100A7/ADAM17/CCR6/PLVAP/F7/TNF
GOBP_REGULATION_OF_LYMPHOCYTE_MEDIATED_IMMUNITY	GOBP_REGULATION_OF_LYMPHOCYTE_MEDIATED_IMMUNITY	165	0.362182228474554	1.80413694481553	1.70277818243652e-05	0.000459660015174133	0.000334201632687624	3850	tags=34%, list=17%, signal=28%	CD55/SH2D1B/SERPINB9/CLC/SERPINB4/NLRP3/CD1C/PVR/CLEC4G/CRK/CLCF1/FZD5/IL4I1/IL10/IL1R1/SASH3/HAVCR2/CD1B/DUSP22/BTK/ARID5A/STAT5B/AZGP1/FCER2/TRPM4/IL20RB/FADD/CD1E/LILRB1/IL23A/TGFB1/MAD2L2/WAS/ARRB2/IL12RB1/FCGR2B/TNFSF13/ARG1/CR1/IFNB1/CD1A/NCR3/CEACAM1/IL7R/IL1B/NOD2/MALT1/NCKAP1L/TNFRSF1B/ZBTB1/FOXP3/KIR2DL4/PIK3R6/PTPRC/CR2/RIPK3
GOBP_PROTEIN_N_LINKED_GLYCOSYLATION	GOBP_PROTEIN_N_LINKED_GLYCOSYLATION	67	0.48680750202755	2.06745835837421	1.8051143235026e-05	0.000483965724769127	0.000351873406525078	5669	tags=54%, list=26%, signal=40%	FUT3/PMM2/ST6GAL1/SLC39A8/MGAT1/UBE2J1/GFPT1/MPDU1/GORASP1/FUT6/PGM3/SRD5A3/MOGS/ALG12/ALG1/ALG3/DOLK/B4GALT1/DHDDS/ALG9/GAL3ST1/DOLPP1/KRTCAP2/ST3GAL1/OSTC/B4GALNT2/NUS1/ALG2/MGAT5B/FUT5/STT3B/RPN2/MAGT1/STT3A/MGAT2/TMEM165
GOBP_REGULATION_OF_CELLULAR_COMPONENT_SIZE	GOBP_REGULATION_OF_CELLULAR_COMPONENT_SIZE	334	0.30270154671456	1.64249258374482	1.81178858155435e-05	0.000483965724769127	0.000351873406525078	4843	tags=34%, list=22%, signal=27%	GSN/LRRC8A/CDC42EP1/NDEL1/CDC42EP5/MYADM/TWF2/CDC42EP2/SEMA7A/CAPZB/HCK/AP2M1/VASP/SLC12A2/ARPC5/SRF/FLII/COTL1/RAB22A/ARHGAP40/TMSB10/SLC12A8/CYFIP1/PFN1/ARF6/AKT1S1/ARPC3/CCL26/PTEN/EDN1/SVIL/OLFM1/LRRC8E/CLN3/WDR1/CFL2/SLC12A5/SLC12A6/CAPG/CCR7/KANK3/CTTN/PLEK/TRPV2/SEMA6B/PPP1CA/SNX9/CORO1A/SCTR/ALOX15/ARPC2/TMSB15A/CDK5R1/PLS1/WAS/RHOA/PICALM/SWAP70/SEMA6A/GRB2/SEMA4A/TENM1/BARHL2/C15orf62/P…
GOBP_UDP_N_ACETYLGLUCOSAMINE_METABOLIC_PROCESS	GOBP_UDP_N_ACETYLGLUCOSAMINE_METABOLIC_PROCESS	12	0.803330306762138	2.22361795585638	1.87420134511267e-05	0.000498029961602336	0.000362098987948303	3566	tags=67%, list=16%, signal=56%	MGAT1/GFPT1/GNE/PGM3/UAP1/UAP1L1/GNPNAT1/B4GALNT2
GOBP_ENDOTHELIUM_DEVELOPMENT	GOBP_ENDOTHELIUM_DEVELOPMENT	123	0.396804582515426	1.89178745955939	1.93609928192386e-05	0.000510014372731443	0.000370812405765666	6989	tags=53%, list=32%, signal=36%	MYADM/CLIC4/CCM2/DLL4/MET/MYD88/RAB1B/TNFRSF1A/KDR/RAPGEF3/S1PR1/RHOA/BMP6/FOXJ2/FGF1/CEACAM1/VCL/RAP2C/CSNK2B/TMEM100/IL1B/COL22A1/CDH5/FASN/FOXP3/ICAM1/VEGFA/KDM6B/MSN/ITGAX/RAP2B/CLDN1/CXCR4/ETV2/HOXB5/PECAM1/PDE2A/COL15A1/RHOB/EDNRB/MESP1/NOTCH4/EDNRA/S1PR2/FSTL1/COL18A1/FOXC2/SOX17/SCUBE1/STARD13/HAPLN2/RAP1A/ATOH8/HOXA13/HPSE/BMP4/RAB1A/TIE1/ZEB1/PDPN/GDF2/GPX1/TNF/PROX1/NRP1
GOBP_MEMBRANE_INVAGINATION	GOBP_MEMBRANE_INVAGINATION	80	0.45233350549399	2.0218564426471	1.93929416522736e-05	0.000510014372731443	0.000370812405765666	3704	tags=35%, list=17%, signal=29%	GSN/ARF1/RHOG/ITGAM/AURKB/RHOH/CD300A/IGKC/MYH9/THBS1/AIF1/CD36/RAC2/RHOBTB2/SNX9/FCHO2/SNX18/ALOX15/RHOA/ARHGAP25/FCGR2B/XKR7/NCKAP1L/GATA2/XKR6/SH3BP1/IGHV3-73/ITGB2
GOBP_INTERLEUKIN_8_PRODUCTION	GOBP_INTERLEUKIN_8_PRODUCTION	83	0.440888230338965	1.98433439149939	1.96523789987923e-05	0.000514186859753017	0.000373846065272573	6007	tags=47%, list=27%, signal=34%	KLF4/BCL10/TLR4/IL10/MYD88/FFAR2/BCL3/LILRA2/FADD/CD33/SSC5D/SYK/ANXA4/F3/RELA/IL1B/NOD2/ARRB1/CD14/CACTIN/TLR8/HYAL2/CD58/LAMTOR5/PTPRC/C5AR2/TMSB4X/TLR7/NOS2/LBP/CRP/ANXA1/STAT3/FCN1/ZNF580/IL6/ELANE/CLEC7A/LGALS9
GOBP_MONONUCLEAR_CELL_MIGRATION	GOBP_MONONUCLEAR_CELL_MIGRATION	187	0.353341213145142	1.79227459055786	1.98529895271738e-05	0.000516785472283881	0.000375735419407951	6949	tags=45%, list=32%, signal=31%	C3AR1/SPNS2/ADAM8/GPR183/CCL3/SPI1/SLC12A2/CREB3/PADI2/CRK/CXCL16/SLC8B1/S100A12/CCL2/CCL26/ARHGEF5/OXSR1/STK10/CALR/ECM1/CXCL17/THBS1/AIF1/ALOX5/TRPM4/NLRP12/CCR7/PLA2G7/FADD/LGMN/S1PR1/RHOA/SIRPA/FUT4/TRPM2/FLT1/AKT1/S100A14/NBL1/CTSG/CCL22/CCR1/CCL19/CCL3L3/ICAM1/MIA3/CMKLR1/MSN/ASB2/RIPK3/CXCR4/PECAM1/LRCH1/CD200R1/ADAM10/RPS19/CCL18/ANXA1/DEFA1B/TMEM102/CCL20/CCL24/PDGFB/LGALS3/SPN/IL6/SLAMF…
GOBP_REGULATION_OF_LEUKOCYTE_MEDIATED_CYTOTOXICITY	GOBP_REGULATION_OF_LEUKOCYTE_MEDIATED_CYTOTOXICITY	81	0.449936337192861	2.01570599924205	2.04799164616011e-05	0.000530398648665425	0.000385633051619996	3850	tags=40%, list=17%, signal=33%	SERPINB9/SPI1/SERPINB4/CD1C/ITGAM/PVR/CRK/TYROBP/HAVCR2/CD1B/STAT5B/AZGP1/CXCL6/FADD/CD1E/LILRB1/IL23A/ARRB2/IL12RB1/FCGR2B/ARG1/CD1A/NCR3/CEACAM1/IL7R/NCKAP1L/KIR2DL4/ICAM1/PIK3R6/PTPRC/DNASE1L3/RIPK3
GOBP_RESPONSE_TO_ENDOPLASMIC_RETICULUM_STRESS	GOBP_RESPONSE_TO_ENDOPLASMIC_RETICULUM_STRESS	243	0.327124080533081	1.70596147502583	2.09164849360493e-05	0.000535681964033269	0.000389474352937597	3296	tags=26%, list=15%, signal=23%	HM13/P4HB/XBP1/UBE2J1/AGR2/MANF/HYOU1/EDEM1/CREB3/EDEM2/NRBF2/CREB3L1/APAF1/SEC61B/NR1H2/CREB3L4/RNF103/PPP1R15B/TMED2/EIF2AK3/BAK1/EDEM3/SRPX/SYVN1/SDF2L1/GORASP2/CALR/ERP27/PTPN1/AUP1/VAPB/TMUB1/THBS1/ALOX5/HERPUD1/SESN2/FICD/SGTB/TBL2/GET4/PDIA4/ALOX15/FGF21/DNAJC3/EIF2S1/DNAJB9/TMTC3/NPLOC4/FCGR2B/BOK/UBE2J2/SGTA/SIRT1/NCCRP1/BAX/CXCL8/TNFRSF10B/BBC3/CHAC1/SERP2/FLOT1/NCK1/RCN3/SEC16A
GOBP_CELLULAR_RESPONSE_TO_PEPTIDE	GOBP_CELLULAR_RESPONSE_TO_PEPTIDE	341	0.300411907742868	1.63078379981604	2.09788648928623e-05	0.000535681964033269	0.000389474352937597	5181	tags=35%, list=24%, signal=27%	ANO1/MYO1C/NDEL1/CA2/EPHA4/XBP1/GJB2/SOCS2/AHSG/SOCS3/CRK/SLC9A1/RAB8A/CYFIP1/SHC1/GRB7/GOT1/VAMP2/TLR4/AGT/YWHAG/PLAT/SLC39A14/EDN1/CYP11B1/NR4A1/PTPN1/IRS2/FFAR3/CD36/STAT5B/SOCS1/CAV2/RIPK2/ARHGEF2/JAK3/ZBTB7B/SRC/CDC6/LGMN/OSBPL8/RANGAP1/LPL/NR4A3/CCND3/SLC27A4/FGF21/ERRFI1/ASS1/CRHR2/SLC2A8/PTPN11/GDF15/FCGR2B/GSK3A/KLF3/PTPRE/PRNP/PPARG/KLF2/ARG1/GRB2/CASR/INPP5K/BGLAP/PKM/INSIG1/AKT1/SIRT1…
GOBP_OSSIFICATION	GOBP_OSSIFICATION	386	0.292443379174461	1.60562818165446	2.0998900981312e-05	0.000535681964033269	0.000389474352937597	4946	tags=32%, list=22%, signal=26%	ILK/TGFB3/SEMA7A/AHSG/CCL3/TPM4/SIRT7/ALPL/CREB3L1/AREG/OSR2/BMP1/EIF2AK3/CYP27B1/SND1/KAZALD1/SOST/TNFAIP6/DKK1/FSTL3/TUFT1/SRGN/IL6ST/FGR/ALYREF/ECM1/ACVR2A/RRBP1/TCIRG1/RUNX2/ALOX5/PDLIM7/TRPM4/SP7/SLC8A1/CHSY1/TP53INP2/PTHLH/MEF2D/SOX9/BMP8A/COL6A1/RPS15/BCAP29/CTNNBIP1/BMP2/FFAR4/ALOX15/TGFB1/S1PR1/RHOA/PTPN11/JUNB/PHOSPHO1/MMP9/TNC/EBP/FHL2/BMP6/PPARG/RASSF2/SMOC1/PKDCC/CASR/LRP3/BGLAP/JUND…
GOBP_POSITIVE_REGULATION_OF_CILIUM_ASSEMBLY	GOBP_POSITIVE_REGULATION_OF_CILIUM_ASSEMBLY	22	-0.664942398880517	-2.26331588263643	2.1335957596402e-05	0.000541572416203198	0.00039375708075266	3008	tags=55%, list=14%, signal=47%	HTT/CEP135/CROCC/CENPJ/ARHGAP35/MNS1/CCP110/CEP120/DZIP1/ZMYND10/BBS4/RP1
GOBP_NCRNA_METABOLIC_PROCESS	GOBP_NCRNA_METABOLIC_PROCESS	465	-0.256532210849067	-1.53496073824699	2.18801609638581e-05	0.000552059448429	0.000401381810283645	6304	tags=41%, list=29%, signal=30%	BMS1/NHP2/POLR1B/RPP30/WBP11/RPL7/DIMT1/WDR43/ZCCHC8/TCOF1/NARS2/RPS14/TDRKH/GTPBP4/RARS2/WDR12/DTWD2/UTP15/NOL11/METTL6/EXOSC8/C1D/THUMPD3/INTS1/RSL1D1/RIOK3/WDR74/XPO5/CDK7/PNPT1/UTP3/NCL/UTP23/RPUSD4/HNRNPA2B1/DDX11/RPS6/MAK16/TRNT1/NSUN2/THG1L/DTWD1/LARP7/TYW1B/TAF1B/SPIN1/KRR1/XRN2/EXD1/MYBL1/OSGEP/RC3H1/MRM1/DDX1/SMAD3/NSA2/GTF3C4/ESF1/INTS9/RPS25/XRN1/NOL8/DARS2/SRFBP1/TDRD5/ERI3/GTF3C3/OS…
GOBP_ALPHA_BETA_T_CELL_ACTIVATION	GOBP_ALPHA_BETA_T_CELL_ACTIVATION	153	0.369667965437291	1.82600293090092	2.19655170582295e-05	0.000552059448429	0.000401381810283645	4725	tags=38%, list=21%, signal=30%	CD55/RELB/GPR183/CD274/ARG2/CD86/NLRP3/CD83/LGALS7B/AP3D1/CD300A/IRF4/SASH3/TGFBR2/ENTPD7/BCL3/NKG7/TCIRG1/LOXL3/ADORA2A/SOCS1/IL4R/RIPK2/JAK3/ZBTB7B/CD80/CLEC4A/LILRB1/IL23A/SYK/RHOA/IL12RB1/CDH26/ELF4/SEMA4A/RARA/ZFPM1/NFKBID/ARMC5/MALT1/NCKAP1L/CCL19/FOXP3/ZC3H12A/HLX/RC3H2/PTPRC/TNFSF8/PRDM1/DOCK2/RUNX3/LILRB4/EBI3/LGALS9C/PNP/IHH/NFKBIZ/ANXA1
GOBP_NUCLEOTIDE_EXCISION_REPAIR	GOBP_NUCLEOTIDE_EXCISION_REPAIR	58	-0.478470343032215	-2.02314981853641	2.28929333425199e-05	0.000572547774085963	0.000416278106806192	6765	tags=64%, list=31%, signal=44%	ATXN3/HUS1/POLL/CETN1/COMMD1/RPA1/POLR2I/USP45/DDB2/OGG1/RPA3/ERCC6/BRCA2/ERCC1/MNAT1/POLE/XPA/GTF2H2C_2/FAN1/GTF2H1/GTF2H3/POLD3/ERCC2/ERCC5/XAB2/PNKP/RAD52/BRIP1/XPC/ERCC3/CETN2/ERCC8/UVSSA/KAT7/DDB1/ERCC4/POLA1
GOBP_B_CELL_DIFFERENTIATION	GOBP_B_CELL_DIFFERENTIATION	137	0.379492279837186	1.8413003893966	2.40187861385815e-05	0.000597774862824599	0.000434619781013408	6340	tags=45%, list=29%, signal=32%	LRRC8A/GPR183/XBP1/SPI1/CEBPG/CLCF1/BAK1/IL4I1/IL10/SYVN1/BTK/LFNG/BCL3/TCIRG1/NFAM1/STAT5B/IRF8/LGALS1/JAK3/TPD52/KLF6/ZBTB7A/SYK/DNAJB9/FCGR2B/LYL1/CR1/SFRP1/IFNB1/IFNA13/BAX/MALT1/NCKAP1L/ST3GAL1/YY1/EZH2/PTPRC/IFNE/CR2/HMGB3/DOCK11/MFNG/ITM2A/FLT3/FNIP1/ONECUT1/GPS2/IFNA2/INHA/AICDA/TCF3/CMTM7/RAG2/IL6/MMP14/SLAMF8/NTRK1/NKX2-3/BAD/IL2/ADA/IL11
GOBP_RNA_LOCALIZATION	GOBP_RNA_LOCALIZATION	185	-0.337604538696212	-1.79910902206819	2.43105491771447e-05	0.000599278433362475	0.000435712971006078	5646	tags=46%, list=26%, signal=34%	SRSF7/DHX36/XPO5/NUP93/PNPT1/FYTTD1/HNRNPA2B1/ZC3H11A/TSC1/NSUN2/SMG7/MRPL18/KPNB1/THOC2/TOMM20L/SENP2/CPSF6/RANBP2/HHEX/LUZP4/FMR1/CCT8/YTHDC1/NUP205/PHAX/UPF2/SIDT2/NUP37/GLE1/THOC3/NRDE2/NAF1/TCP1/RANBP17/HNRNPU/NXF3/PARP11/DHX9/CASC3/CETN3/TERF1/NUP160/HNRNPA1L2/TST/AAAS/ATM/RUVBL2/DDX25/NUP85/NUP62CL/ZFP36L1/NUP155/EXOSC10/PABPN1/ZNHIT6/PARN/TOMM20/MCM3AP/CKAP5/WRAP53/CCT2/LRPPRC/IGF2BP2/SSB…
GOBP_VESICLE_ORGANIZATION	GOBP_VESICLE_ORGANIZATION	283	0.310359245039891	1.64996595983228	2.4410475127705e-05	0.000599278433362475	0.000435712971006078	4867	tags=34%, list=22%, signal=26%	STX3/VPS37B/SEC13/CORO1C/SYP/ARFGAP3/AP2M1/PREB/PLEKHJ1/DOC2B/RAB22A/PEF1/AP3D1/SPHK1/RAB8A/SEC24A/RAB38/TMED2/SEC24D/CHMP7/ZEB2/VAMP2/SRPX/SEC23A/SERPINE2/SRGN/MVB12A/TMED9/CLN3/BLOC1S6/VAPB/TYRP1/STX10/PTPRN/GOLPH3/ZPBP2/CAV2/CHMP4C/CHMP4B/RAB39A/PI4K2B/SDCBP/RAB34/SNX11/CORO1A/LAMTOR1/UNC13D/STX5/PI4K2A/TFG/PICALM/SNAP25/SDC1/HPS1/INSIG1/PPP6C/AKT2/GOSR2/RILP/ATP13A2/PLEKHF1/UNC13A/SAR1A/SEC16…
GOBP_REGULATION_OF_PEPTIDYL_TYROSINE_PHOSPHORYLATION	GOBP_REGULATION_OF_PEPTIDYL_TYROSINE_PHOSPHORYLATION	247	0.323544012721069	1.69121072742881	2.44315786239504e-05	0.000599278433362475	0.000435712971006078	4990	tags=35%, list=23%, signal=28%	CD44/ITGA5/EPHA4/PPP2R5B/SAMSN1/NEDD9/GPRC5A/HBEGF/CBL/AREG/SH2B3/SOCS3/CLCF1/CD300A/SHC1/EFNA1/AGT/PPP2CA/IL6ST/IL31RA/TNFRSF1A/DUSP22/NCF1/PTPN1/CD36/SOCS1/CBLC/RIPK2/ARHGEF2/PPP2R1A/SRC/CASS4/TGFA/CD80/LILRA5/IL23A/ZFYVE28/SYK/TGFB1/MIF/ERRFI1/ARRB2/PTPN11/KITLG/TNFRSF18/CLEC6A/EREG/BMP6/PRNP/UNC119/SFRP1/IL13/CADM4/RAP2C/EHD4/ZGPAT/CRLF1/NOD2/VTN/OSM/HRG/IGF1/HYAL2/ADORA1/VEGFA/GH2/ITGB2/PTPR…
GOBP_POSITIVE_REGULATION_OF_P38MAPK_CASCADE	GOBP_POSITIVE_REGULATION_OF_P38MAPK_CASCADE	29	0.609453604362062	2.14704040376076	2.52079102230791e-05	0.000614960397809062	0.000447114741768787	4747	tags=52%, list=22%, signal=41%	RELL1/SPI1/SPHK1/PRMT1/NCF1/GADD45G/GADD45B/BMP2/IL1B/ZC3H12A/VEGFA/HAND2/EMC10/GDF6/MFHAS1
GOBP_REGULATION_OF_LEUKOCYTE_PROLIFERATION	GOBP_REGULATION_OF_LEUKOCYTE_PROLIFERATION	243	0.324715819490128	1.69340232452126	2.53119724696007e-05	0.000614960397809062	0.000447114741768787	4725	tags=34%, list=21%, signal=27%	CD55/SLC7A1/ST6GAL1/GPR183/CD274/CLC/ARG2/CD86/TICAM1/LGALS7B/LST1/CLEC4G/CLCF1/CD300A/DHPS/IL4I1/TLR4/IL10/MYD88/TYROBP/SASH3/IL6ST/CSF2RB/CDKN1A/HAVCR2/CD209/TGFBR2/BTK/IRS2/CD276/AIF1/STAT5B/RAC2/IL2RA/LILRB2/RIPK2/IL20RB/JAK3/ZBTB7B/FADD/IL1A/CD80/CORO1A/LILRB1/IL23A/SYK/MIF/IL12RB1/KITLG/FCGR2B/PRNP/ARG1/CR1/IL13/TACR1/LMO1/IL1B/NCKAP1L/NCK1/TNFRSF1B/CCL19/FOXP3/BLK/IGF1/MZB1/PTPRC/TMIGD2/RI…
GOBP_INTERLEUKIN_6_PRODUCTION	GOBP_INTERLEUKIN_6_PRODUCTION	141	0.378423324862266	1.84337320682816	2.57224387746338e-05	0.0006219710077165	0.000452211894446543	4952	tags=38%, list=22%, signal=30%	XBP1/MAPK13/MAPKAPK2/TICAM1/IL1RL2/BCL10/PTAFR/TLR4/IL10/MYD88/TYROBP/HAVCR2/LILRA2/ARID5A/AIF1/CD36/NLRP12/LILRB2/RIPK2/ARHGEF2/LPL/IL1A/LILRA5/SYK/ARRB2/PTPN11/SIRPA/EREG/KLF2/IL1B/NLRX1/NOD2/ARRB1/NCKAP1L/CSK/FOXP3/SCIMP/IL17RA/TMEM106A/TLR8/HYAL2/ZC3H12A/GHSR/C5AR2/LILRB4/UCN/NR1H4/CD200R1/POU2F2/TLR7/NOS2/LBP/TNFAIP3/IRAK3
GOBP_POSITIVE_REGULATION_OF_CHEMOTAXIS	GOBP_POSITIVE_REGULATION_OF_CHEMOTAXIS	137	0.378606681704113	1.83700345827596	2.63062234340368e-05	0.000630975560654293	0.000458758768645057	6989	tags=50%, list=32%, signal=34%	C3AR1/STX3/MCU/CCL3/SPI1/CREB3/CCR4/CCL26/MET/EDN1/EDN3/OXSR1/CALR/CXCL17/THBS1/AIF1/RAC2/KDR/CCR7/HSPB1/PLA2G7/LGMN/TPBG/IL23A/TGFB1/S1PR1/FGFR1/SWAP70/CASR/PGF/S100A14/F3/CXCL8/CCR1/FGF16/NCKAP1L/CCL19/SUCNR1/VEGFA/CMKLR1/NTF3/CXCR4/AZU1/P2RY12/TMSB4X/ADAM10/EDN2/LBP/PPM1F/DNM1L/RAC1/TMEM102/P2RX4/PDGFB/ZNF580/IL6/CCL21/LGALS9/FPR2/FGF2/IL6R/S100A7/PRKD1/ADAM17/CCR6/F7/SMOC2/NRP1
GOBP_REGULATION_OF_PLATELET_ACTIVATION	GOBP_REGULATION_OF_PLATELET_ACTIVATION	47	0.527562437789639	2.11016390425275	2.63665733015445e-05	0.000630975560654293	0.000458758768645057	3506	tags=45%, list=16%, signal=38%	EMILIN2/FCER1G/SH2B3/TLR4/MMRN1/UBASH3B/SERPINE2/IL6ST/CD9/PLEK/SYK/THBD/ADAMTS18/ALOX12/CEACAM1/CTSG/GP9/F2/HRG/BLK/GP5
GOBP_PEPTIDE_TRANSPORT	GOBP_PEPTIDE_TRANSPORT	242	0.318214210250996	1.66059379631577	2.64658506428888e-05	0.000630975560654293	0.000458758768645057	5591	tags=38%, list=25%, signal=29%	ANO1/LRRC8A/CA2/MCU/SLC9B2/CDK16/AACS/DOC2B/SLC8B1/SOX4/EDN1/EDN3/IL1RN/CD209/NLGN2/FFAR2/TCIRG1/ADCYAP1/IRS2/FFAR3/PTPRN/UBE2Q1/ALOX5/VSNL1/PPARD/TRPM4/NNAT/SLC26A6/FKBP1B/PIM3/NEUROD1/BMP8A/CYB5R4/SLC16A2/TFR2/CPE/FFAR4/HTR2C/RAB11FIP5/PTPN11/SNAP25/CASR/S100A8/SFRP1/TRPM2/FOXA2/MIDN/HNF1A/EXOC3L1/IL1B/PCK2/SCT/ABCB9/KCNA5/RAPGEF4/SYTL4/SLC15A1/RASL10B/BLK/ENSA/ADORA1/ICA1/CRHBP/HIF1A/KCNJ11/GH…
GOBP_REGULATION_OF_MRNA_METABOLIC_PROCESS	GOBP_REGULATION_OF_MRNA_METABOLIC_PROCESS	272	-0.294559299369282	-1.65053990633519	2.69247186571696e-05	0.000637184818103887	0.000463273287874331	5864	tags=41%, list=27%, signal=31%	ELAVL1/RBMX/EXOSC8/HNRNPA0/SRRM1/FXR1/SRSF7/DHX36/PNPT1/NCL/HNRNPA2B1/HNRNPD/CDC73/CNOT6L/LARP7/CSDE1/ROCK2/PRKCD/AHCYL1/SRPK2/TAF15/DHX34/CPSF6/RC3H1/MBNL1/PAPOLA/CPSF7/SMU1/SRSF2/FMR1/EXOSC2/YTHDC1/CWC22/MAGOH/HNRNPM/CDK11A/CNOT6/CDK9/CELF1/CIRBP/RBM23/KHDRBS3/METTL16/HNRNPU/ANGEL2/RBM15/REST/PRKCA/DHX9/MBNL3/SNW1/CASC3/PTCD2/TARDBP/CELF6/FAM172A/SLTM/SAP18/FASTKD2/RBM39/ZC3HAV1/NUDT21/TIA1/EIF…
GOBP_PEPTIDYL_TYROSINE_MODIFICATION	GOBP_PEPTIDYL_TYROSINE_MODIFICATION	361	0.293072971052388	1.59919614646296	2.69760722678243e-05	0.000637184818103887	0.000463273287874331	5084	tags=33%, list=23%, signal=26%	CD44/TYRO3/ITGA5/EPHA4/PPP2R5B/SAMSN1/NEDD9/GPRC5A/HBEGF/HCK/CBL/SCYL1/AREG/CAMKK2/SH2B3/SOCS3/CLCF1/CD300A/SHC1/MET/EFNA1/AGT/PPP2CA/IL6ST/FGR/IL31RA/TNFRSF1A/DUSP22/NCF1/PTPN1/BTK/MAP2K3/MAP2K1/TESK1/TPST2/DYRK4/CD36/SOCS1/CBLC/KDR/RIPK2/MAP2K2/ARHGEF2/PPP2R1A/JAK3/SRC/CASS4/TGFA/CD80/LILRA5/IL23A/ZFYVE28/SYK/TGFB1/MIF/ERRFI1/ARRB2/PTPN11/KITLG/TNFRSF18/CLEC6A/FGFR1/EREG/BMP6/PRNP/HIPK2/UNC119/…
GOBP_REGULATION_OF_ALPHA_BETA_T_CELL_ACTIVATION	GOBP_REGULATION_OF_ALPHA_BETA_T_CELL_ACTIVATION	101	0.422846875119195	1.94786718948757	2.76694208989853e-05	0.000647565988195519	0.0004708210490006	4725	tags=44%, list=21%, signal=34%	CD55/CD274/ARG2/CD86/NLRP3/CD83/LGALS7B/AP3D1/CD300A/IRF4/SASH3/TGFBR2/LOXL3/ADORA2A/SOCS1/IL4R/RIPK2/JAK3/ZBTB7B/CD80/LILRB1/IL23A/SYK/RHOA/IL12RB1/RARA/NFKBID/MALT1/NCKAP1L/CCL19/FOXP3/ZC3H12A/HLX/RC3H2/PTPRC/PRDM1/RUNX3/LILRB4/EBI3/LGALS9C/PNP/IHH/NFKBIZ/ANXA1
GOBP_INORGANIC_ION_IMPORT_ACROSS_PLASMA_MEMBRANE	GOBP_INORGANIC_ION_IMPORT_ACROSS_PLASMA_MEMBRANE	101	0.422746087413111	1.94740290542321	2.76694208989853e-05	0.000647565988195519	0.0004708210490006	4814	tags=40%, list=22%, signal=31%	SLC39A8/SLC9A3/SLC5A1/SLC12A2/SLC9A1/SLC12A8/CALCR/SLC39A14/SLC39A4/P2RX1/SLC39A5/SLC12A5/ATP12A/SLC12A6/SLC30A1/TRPM4/TRPV5/SLC8A1/TRPV6/ATP1A1/TRPV2/SLC8A3/HCN2/PRNP/KCNJ8/TRPM2/RAMP3/SLC24A4/SLC12A3/ATP1B3/WNK4/SLC12A1/KCNJ2/TRPV3/KCNJ11/KCNJ9/KCNQ1/DLG1/SLC12A4/KCNK9
GOBP_SKIN_DEVELOPMENT	GOBP_SKIN_DEVELOPMENT	266	0.315363173529066	1.66859791678939	2.79531494635722e-05	0.00065121903453491	0.000473477042584131	6008	tags=39%, list=27%, signal=29%	GJB3/UGCG/CDH3/SFN/SPRR1B/VDR/CLIC4/CSTA/SPRR3/SPRR2A/TRIM16/LSR/SRF/ZFP36/DKK4/TMEM79/GRHL3/CYP27B1/CD109/DKK1/FA2H/MET/LCE4A/ST14/SPINK5/SPRR1A/ADAM9/LTB/SOX21/LCE1F/MAP2K1/KRT10/OPN3/SCEL/FOSL2/FOXE1/EVPL/SOX9/IL1A/ITGA6/OVOL1/SLC27A4/ERRFI1/KRT71/ALOX12B/EREG/KRT2/TRADD/PRKCH/COL5A1/KDF1/ALOX12/CERS3/CASP14/SHARPIN/RELA/LCE1A/KRTAP6-1/CLDN4/SPRR2B/SPRR2E/COL1A1/TGFB2/HRNR/JUP/LCE3C/KRTAP6-3/C…
GOBP_REGULATION_OF_DNA_METABOLIC_PROCESS	GOBP_REGULATION_OF_DNA_METABOLIC_PROCESS	363	-0.272828338697865	-1.59234827377348	2.81806822096906e-05	0.000653535639244734	0.000475161359363395	4823	tags=34%, list=22%, signal=27%	TNKS2/XRN1/BRCC3/HMBOX1/HMGB1/ING4/ERCC1/WRN/RBBP8/ARID2/ZNF93/CCT8/ZMPSTE24/RGCC/DMAP1/JADE2/EPC2/SMARCAD1/XRCC1/PPARGC1A/FANCB/CDK9/BRCA1/MSH2/SPIRE2/NEK2/CTNNB1/INO80D/NAF1/TCP1/TICRR/HNRNPU/PARP1/MSH6/HDAC10/HSP90AB1/DHX9/NOX4/USP9X/POLH/TERF1/POLG2/NVL/ZNF91/ERCC2/RFC4/ZRANB3/POT1/IL27RA/MSH3/NAT10/ATM/HGF/RUVBL2/PNKP/ATAD5/WDR70/KCNK2/EXOSC3/RAD52/PRMT5/EXOSC10/MLH1/KDM1B/STAT6/RIF1/PTK2B/R…
GOBP_SMALL_GTPASE_MEDIATED_SIGNAL_TRANSDUCTION	GOBP_SMALL_GTPASE_MEDIATED_SIGNAL_TRANSDUCTION	481	0.271547362407146	1.52432501522504	2.87813509483116e-05	0.000664445486598578	0.000483093501985473	3965	tags=26%, list=18%, signal=22%	CDC42EP1/CDC42EP5/RRAS/TNFAIP1/TIAM1/CFL1/LRRC59/TAX1BP3/CDC42EP2/RHOG/EPS8L1/CBL/NKIRAS2/RANGRF/ARHGAP10/LPAR1/RHOJ/ECT2/ARHGEF10/RHOC/ARHGAP40/GABARAP/CDC42SE1/GNA13/CRK/SH2D3A/RAB38/RHOH/CYFIP1/CDK2/AMOT/GPR65/P2RY8/ARF6/MET/RAB42/ARHGEF5/RHOD/MAPRE2/ARHGAP31/CDKN1A/RAB35/RASIP1/RABIF/AIF1/PIK3CB/RUNDC3A/RAP2A/RAC2/ARHGAP1/ARHGDIA/ARHGEF2/RAB39A/SDCBP/ARHGAP22/SRC/RASAL1/RHOBTB2/RAPGEF3/PLEKHG…
GOBP_RESPONSE_TO_TOPOLOGICALLY_INCORRECT_PROTEIN	GOBP_RESPONSE_TO_TOPOLOGICALLY_INCORRECT_PROTEIN	150	0.361157350709072	1.7803312274909	3.03453021255165e-05	0.000697395186686419	0.000507049998531626	3083	tags=27%, list=14%, signal=24%	XBP1/AGR2/MANF/EDEM1/CREB3/EDEM2/CREB3L1/DNAJB1/CREB3L4/HSPB8/PPP1R15B/TMED2/EIF2AK3/BAK1/BAG3/EDEM3/SDF2L1/ERP27/PTPN1/AUP1/VAPB/THBS1/DAXX/HSPA13/HERPUD1/HSPB1/FICD/TBL2/FGF21/DNAJC3/EIF2S1/DNAJB9/TOR1B/BOK/RNF126/UBE2J2/BAX/CHAC1/MFN2/SERP2/NCK1
GOBP_REGULATION_OF_MEMBRANE_POTENTIAL	GOBP_REGULATION_OF_MEMBRANE_POTENTIAL	402	0.28683060656532	1.58137967102928	3.05671056435826e-05	0.000699342479791741	0.000508465802633868	6675	tags=39%, list=30%, signal=27%	GNA15/KCNK6/PYCR1/SLC39A8/TSPO/RANGRF/RIMS3/EHD3/KCNN2/SLC9A1/NEDD4/KCNK1/HTR3A/SLC8B1/BAK1/GABRP/HTR3D/PTEN/DSC2/EDN1/PRELID1/HSH2D/NLGN2/CLN3/SEZ6/P2RX1/WDR1/ADORA2A/CD36/KCNA2/TRPM4/KDR/SLC8A1/P2RX5/GABRA4/FKBP1B/ATP1A1/SRC/CASQ2/KCND2/KIF5B/GRIN2D/SCN3B/NTSR1/RNF122/SLC8A3/SCN1A/HCN2/ARRB2/GSK3A/GABRA5/KCNK10/NPAS4/KCNK15/BOK/KCNJ8/NTRK2/CHCHD10/MLLT11/KCNH8/AKT1/TACR1/BAX/SLC24A4/MPP2/KCNK18…
GOBP_POSITIVE_REGULATION_OF_PRODUCTION_OF_MOLECULAR_MEDIATOR_OF_IMMUNE_RESPONSE	GOBP_POSITIVE_REGULATION_OF_PRODUCTION_OF_MOLECULAR_MEDIATOR_OF_IMMUNE_RESPONSE	115	0.396580702173909	1.86930141724598	3.07762141789274e-05	0.000699389179385779	0.000508499756164865	3497	tags=34%, list=16%, signal=29%	CD55/XBP1/SEMA7A/CD86/TICAM1/SLC7A5/NLRP3/CLCF1/BCL10/FZD5/TLR4/IL10/IL1R1/SASH3/FFAR2/ARID5A/FFAR3/CD36/LAPTM5/IL4R/NR4A3/LILRB1/TGFB1/MIF/MAD2L2/KLK3/DNAJB9/TNFSF13/IL13/SIRT1/IL1B/NOD2/MALT1/GPI/SCIMP/KLK7/KIR2DL4/MZB1/PHB
GOBP_REGULATION_OF_CELL_MORPHOGENESIS	GOBP_REGULATION_OF_CELL_MORPHOGENESIS	292	0.308233046658969	1.64043910956736	3.08433095573893e-05	0.000699389179385779	0.000508499756164865	4397	tags=30%, list=20%, signal=24%	CD44/CDC42EP1/CDC42EP5/CORO1C/MYADM/ST6GAL1/EPHA4/ILK/P4HB/NEDD9/CFL1/CDC42EP2/CAPZB/RHOG/HCK/CCL3/PLEKHO1/LPAR1/RHOJ/RHOC/LST1/CDC42SE1/GNA13/CRK/DIAPH1/RHOH/CYFIP1/DAB2/CCL2/DAPK3/MYH9/RHOD/FGR/CALR/ACTN4/WDR1/TESK1/FBLIM1/RAC2/KDR/SRC/RASAL1/CASS4/RHOBTB2/P2RY1/SYT2/TACSTD2/CORO1A/RHOF/CORO1B/UNC13D/ARPC2/MYO10/RHOA/PLXNC1/CPNE5/ITSN2/PLAA/SEMA4A/C15orf62/FGD6/PLXNA4/RND1/SPRY4/FGD3/DBNL/IL1RA…
GOBP_REGULATION_OF_MYELOID_LEUKOCYTE_MEDIATED_IMMUNITY	GOBP_REGULATION_OF_MYELOID_LEUKOCYTE_MEDIATED_IMMUNITY	59	0.489300804966001	2.04515927504228	3.17649149238471e-05	0.000717099982041892	0.000521376619430075	3796	tags=39%, list=17%, signal=32%	STXBP2/SPI1/TICAM1/ITGAM/CD300A/PTAFR/TYROBP/FGR/BTK/CXCL6/RAC2/IL4R/FOXF1/UNC13D/SYK/FCGR2B/ARG1/IL13/BLK/GATA2/ITGB2/PLA2G3/DNASE1L3
GOBP_RESPONSE_TO_PEPTIDE_HORMONE	GOBP_RESPONSE_TO_PEPTIDE_HORMONE	384	0.289020364940484	1.58518819526392	3.25480934901522e-05	0.000731319998976658	0.000531715462748096	5181	tags=34%, list=24%, signal=26%	TIMP1/MYO1C/NDEL1/CA2/CYBB/XBP1/GJB2/SOCS2/AHSG/TRIM16/AREG/SOCS3/CRK/SLC9A1/RAB8A/CYFIP1/EIF6/SHC1/GRB7/GOT1/VAMP2/POMC/AGT/IL10/YWHAG/PLAT/SLC39A14/EDN1/CYP11B1/NR4A1/PTPN1/IRS2/FFAR3/ADM/STAT5B/SOCS1/CAV2/JAK3/ZBTB7B/SESN2/SRC/CDC6/OSBPL8/RANGAP1/LPL/NR4A3/CCND3/EGR1/SLC27A4/FGF21/ERRFI1/ASS1/CRHR2/SLC2A8/PTPN11/GDF15/BTG2/GSK3A/PTPRE/EREG/PPARG/ARG1/GRB2/INPP5K/BGLAP/JUND/PKM/INSIG1/CDO1/TFF1…
GOBP_REGULATION_OF_WOUND_HEALING	GOBP_REGULATION_OF_WOUND_HEALING	121	0.39213677112143	1.86402967214062	3.26814895661854e-05	0.000731319998976658	0.000531715462748096	6949	tags=54%, list=32%, signal=37%	ST3GAL4/PLAU/XBP1/HBEGF/SLC12A2/SH2B3/CRK/CD109/PHLDB2/MMRN1/UBASH3B/PTEN/PLAT/EDN1/SERPINE2/SERPINB2/TNFRSF12A/THBS1/WFDC1/CD36/ALOX5/CD9/THBD/ADAMTS18/TSPAN8/FOXA2/ALOX12/CADM4/CEACAM1/F3/SERPINF2/ACTG1/VKORC1/VTN/CLDN4/F2/RREB1/HRG/CAV1/CLDN1/CXCR4/F11/TBXA2R/ANXA1/INSL3/TNFAIP3/ADRA2A/CPB2/FOXC2/PDGFB/ABCC8/CLEC7A/PLG/HRAS/HPSE/PRKG1/FGF2/APCS/PRDX2/SERPINC1/NFE2L2/VIL1/F7/SMOC2/TNF
GOBP_CENTRIOLE_CENTRIOLE_COHESION	GOBP_CENTRIOLE_CENTRIOLE_COHESION	13	-0.768503185744463	-2.24601521828667	3.35076726268002e-05	0.00074387906590638	0.000540846691339636	4215	tags=100%, list=19%, signal=81%	NIN/NEK2/CTNNB1/CEP135/CROCC/CNTLN/CEP250/RTTN/CEP68/KIF3A/ODF2/CEP44
GOBP_VASCULAR_ASSOCIATED_SMOOTH_MUSCLE_CELL_PROLIFERATION	GOBP_VASCULAR_ASSOCIATED_SMOOTH_MUSCLE_CELL_PROLIFERATION	53	0.500022079043828	2.04560890339267	3.35343365657521e-05	0.00074387906590638	0.000540846691339636	5766	tags=53%, list=26%, signal=39%	TGFB3/GNA13/P2RY6/AGT/IL10/PTEN/EDN1/POLDIP2/CDKN1A/ADAMTS1/MEF2D/NR4A3/RHOA/MMP9/PPARG/FOXJ2/MFN2/IGF1/GNAI3/HTR1B/GNAI2/GNA12/SOD2/HMOX1/S1PR2/PDGFB/EFEMP2/MYOCD
GOBP_REGULATION_OF_ERBB_SIGNALING_PATHWAY	GOBP_REGULATION_OF_ERBB_SIGNALING_PATHWAY	72	0.460110832252774	2.00613149238612	3.46467412332711e-05	0.000763923532409883	0.000555420274446022	4031	tags=40%, list=18%, signal=33%	PLAUR/DUSP3/SHKBP1/GPRC5A/HBEGF/AGR2/CBL/AREG/PTPN18/AGT/MVB12A/NCF1/RHBDF1/CBLC/LGMN/TGFA/ZFYVE28/ERRFI1/MMP9/EREG/PDE6G/RNF126/PTPN12/CEACAM1/ZGPAT/SH3TC2/ADORA1/MVP/FASLG
GOBP_PRODUCTION_OF_MOLECULAR_MEDIATOR_INVOLVED_IN_INFLAMMATORY_RESPONSE	GOBP_PRODUCTION_OF_MOLECULAR_MEDIATOR_INVOLVED_IN_INFLAMMATORY_RESPONSE	79	0.446094636536457	1.98663433980419	3.48244884943657e-05	0.000763923532409883	0.000555420274446022	6176	tags=52%, list=28%, signal=37%	TICAM1/ALOX5AP/VAMP2/TLR4/MYD88/NCF1/BTK/P2RX1/BAP1/CD36/ALOX5/IL1R2/IL4R/SYK/SIRPA/DUSP10/H19/NOD2/PSG9/F2/IL17RA/PLD4/ZC3H12A/EZH2/PLA2G3/HIF1A/CUEDC2/LILRB4/RPS19/NOS2/LBP/MEFV/STAT3/VAMP8/IL6/SNAP23/SLAMF8/CLEC7A/IL17A/ADCY7/CHIA
GOBP_SECOND_MESSENGER_MEDIATED_SIGNALING	GOBP_SECOND_MESSENGER_MEDIATED_SIGNALING	286	0.312451990912068	1.66029051638282	3.48871389752063e-05	0.000763923532409883	0.000555420274446022	5066	tags=36%, list=23%, signal=28%	MCU/CCR3/HRH1/CCL3/INPP5A/CAP1/CAMKK2/HOMER3/SPHK1/SLC9A1/CCR4/EIF2AK3/CASQ1/LAT2/POMC/AGT/PPP2CA/EDN1/EDN3/RCAN1/NPR1/BTK/ADCYAP1/THBS1/ADM/CD36/RUNDC3A/DEFB1/CCRL2/TRPM4/CDC34/KDR/SLC8A1/P2RX5/CCR7/FKBP1B/PPP2R1A/CASQ2/MCTP2/PLEK/NEUROD1/SOX9/RAPGEF3/GRIN2D/SCTR/FFAR4/HTR2C/SYK/ACKR2/OPRL1/MYOZ2/RASD1/FHL2/HRC/UBE2B/PRNP/NOS1/GPR61/TRPM2/FPR1/NPPB/CXCL8/TPCN2/GUCA1A/SLC24A4/TMEM100/CCR1/PDE3B/S…
GOBP_POSITIVE_REGULATION_OF_CD4_POSITIVE_ALPHA_BETA_T_CELL_ACTIVATION	GOBP_POSITIVE_REGULATION_OF_CD4_POSITIVE_ALPHA_BETA_T_CELL_ACTIVATION	38	0.551932583173735	2.08321237473994	3.53066046022565e-05	0.000769804686669712	0.000559696242097849	3614	tags=53%, list=16%, signal=44%	CD55/CD86/NLRP3/CD83/SASH3/TGFBR2/SOCS1/IL4R/RIPK2/ZBTB7B/CD80/IL23A/IL12RB1/RARA/NFKBID/MALT1/NCKAP1L/CCL19/FOXP3/HLX
GOBP_POSITIVE_REGULATION_OF_PROTEOLYSIS	GOBP_POSITIVE_REGULATION_OF_PROTEOLYSIS	349	0.289353059353106	1.57209546191925	3.63389424170941e-05	0.000788941634944741	0.000573610002588307	5233	tags=33%, list=24%, signal=25%	GSN/ADAM8/EPHA4/RNF19B/PRSS22/RNF144B/CTSC/NLRP3/APAF1/GABARAP/PSMC4/EIF2AK3/DAB2/BAK1/BCL10/TRIB1/EFNA1/NDUFA13/PTEN/MYH9/ADAM9/PACSIN3/PRELID1/ENO1/FZR1/P2RX1/TBC1D10A/LAPTM5/NLRP12/RIPK2/HERPUD1/SRC/FADD/TRIB2/LGMN/CARD8/SNX9/EFNA3/CYCS/SIRT6/AURKAIP1/ADRM1/SYK/SERPINB3/TMTC3/RHOA/CCDC22/GSK3A/SOX7/BCL2L10/PICALM/PPARG/BOK/COL4A3/CR1/PSMC3/HTRA2/S100A8/CHFR/ASTL/AKT1/ANP32B/DDA1/SGTA/SIRT1/F3/…
GOBP_ENDOTHELIAL_CELL_MIGRATION	GOBP_ENDOTHELIAL_CELL_MIGRATION	206	0.336018181731892	1.71230401387812	3.6780316622095e-05	0.000795140573753935	0.000578117019519459	5623	tags=41%, list=26%, signal=31%	FGFBP1/RRAS/KLF4/S100A2/GIPC1/SRF/RHOJ/FUT1/DLL4/AMOT/MET/EFNA1/AGT/EGR3/PTEN/MYH9/EDN1/DPP4/CALR/NR4A1/MAP2K3/S100P/THBS1/PIK3CB/KDR/HSPB1/LGMN/CORO1B/TGFB1/TGFBR1/SERPINF1/RHOA/FGFR1/PPARG/ADAMTS9/SEMA4A/FGF1/AKT1/SIRT1/CEACAM1/CSNK2B/FGF16/GPI/PTP4A3/VASH1/CDH5/HRG/GATA2/LGALS12/LOXL2/SH3BP1/ZC3H12A/MIA3/VEGFA/WNT7A/JUP/HIF1A/NUS1/RAB13/SPRED1/TMSB4X/RHOB/AGTR2/EDN2/CARD10/EMC10/TBXA2R/HMOX1/A…
GOBP_ENDOMEMBRANE_SYSTEM_ORGANIZATION	GOBP_ENDOMEMBRANE_SYSTEM_ORGANIZATION	490	0.267854085632446	1.5061390508501	3.70930727335802e-05	0.000798518384332179	0.000580572899458746	6497	tags=39%, list=29%, signal=28%	GSN/UGCG/STX3/NDEL1/VPS37B/SURF4/CORO1C/A4GALT/SYNGR2/SYP/SEC61A1/TMED3/ARL1/ATP8B1/PLEKHJ1/EHD3/RAB22A/GOLGA5/VMP1/LEMD2/NDRG1/AP3D1/RAB43/RAB38/TMED2/EIF2AK3/CASQ1/CHMP7/REEP4/FA2H/GORASP1/WHAMM/PTEN/MYH9/SERPINE2/PACSIN3/SRGN/GORASP2/BANF1/OSBPL2/MVB12A/LMAN1/TMED9/MAP2K1/CLN3/BLOC1S6/VAPB/EHD2/SEC23IP/PTPRN/GOLPH3/CAMSAP3/UBL4A/ZPBP2/SMPD1/CD9/FAM174B/CAV2/LMNB1/CHMP4C/CHMP4B/MAP2K2/PI4K2B/AT…
GOBP_REGULATION_OF_APOPTOTIC_SIGNALING_PATHWAY	GOBP_REGULATION_OF_APOPTOTIC_SIGNALING_PATHWAY	339	0.297810818457148	1.61786098583911	3.82715213378241e-05	0.000820425638090666	0.00059650084561916	3750	tags=28%, list=17%, signal=23%	CD44/PLAUR/TMBIM1/P4HB/XBP1/MCL1/HYOU1/CTSC/PEA15/CREB3/CREB3L1/APAF1/TPT1/EIF2AK3/BCL10/AGT/NDUFA13/PTEN/RTKN2/SRPX/SYVN1/BDKRB2/PRELID1/ENO1/PIH1D1/PTPN1/PPIF/TNFRSF12A/THBS1/ADORA2A/PIK3CB/MAL/ARHGEF2/FAIM2/HERPUD1/HSPB1/IL19/PPP2R1A/DEDD2/SRC/FADD/LMNA/CTTN/PPP1CA/TRAF7/IL1A/IVNS1ABP/ITGA6/RPS7/MIF/TGFBR1/GDNF/ARRB2/PCGF2/MNT/LTBR/FGFR1/MMP9/EEF1E1/BCL2L10/PLAGL2/GFRAL/BOK/SIAH2/DBH/RNF34/HTR…
GOBP_CELL_FATE_COMMITMENT	GOBP_CELL_FATE_COMMITMENT	258	0.314488853910059	1.65655798289443	3.99640670203168e-05	0.000850921153303978	0.000618672995985726	5983	tags=40%, list=27%, signal=29%	SPDEF/KLF4/MCL1/DLL4/PRRX1/IRF4/DKK1/EDN1/LOXL3/DBX1/RUNX2/TBX22/KDR/ARHGEF2/TEAD4/NEUROD1/SOX9/TBX15/FZD7/LEO1/IL23A/BMP2/TGFBR1/OLIG3/RHOA/IL12RB1/SOX1/PPARG/BARHL2/SOX12/RARA/ZFPM1/POU3F2/SFRP1/FOXA2/ETS2/NODAL/FGF13/TBX3/TLX3/DMRTA2/MYOD1/PTF1A/ROR2/FOXP3/GATA2/EBF2/SOX8/NKX6-3/KDM6B/WNT7A/TGFB1I1/FEV/ASCL1/MYT1L/EYA2/PRDM1/MYL2/LBX1/ETV2/IFRD1/DHH/GDF7/HOXD10/NEUROG1/SMO/GSX1/MESP1/ESRP1/ONE…
GOBP_REGULATION_OF_ACTIN_FILAMENT_LENGTH	GOBP_REGULATION_OF_ACTIN_FILAMENT_LENGTH	146	0.370204724582738	1.82083377363895	4.00276512726293e-05	0.000850921153303978	0.000618672995985726	3083	tags=31%, list=14%, signal=27%	GSN/CDC42EP1/CDC42EP5/MYADM/TWF2/CDC42EP2/CAPZB/HCK/VASP/ARPC5/FLII/COTL1/ARHGAP40/TMSB10/CYFIP1/PFN1/ARF6/ARPC3/CCL26/SVIL/WDR1/CFL2/CAPG/CCR7/KANK3/CTTN/PLEK/SNX9/CORO1A/ALOX15/ARPC2/TMSB15A/WAS/RHOA/SWAP70/GRB2/TENM1/C15orf62/PLEKHG2/SPTB/CAPZA3/PFN3/DBNL/NCKAP1L/NCK1
GOBP_DEFENSE_RESPONSE_TO_FUNGUS	GOBP_DEFENSE_RESPONSE_TO_FUNGUS	50	0.517499069945488	2.09588794673765	4.08435249572068e-05	0.000864662507600288	0.000628663821573256	6317	tags=60%, list=29%, signal=43%	SPI1/COTL1/TRIM62/S100A12/BCL10/CLEC4C/GAPDH/CLEC4A/CLEC6A/ARG1/CLEC4E/S100A8/CLEC4D/CTSG/HRG/HAMP/IL17RA/LTF/DEFB114/HTN3/RNASE7/ZBP1/DEFA1B/DEFA5/DEFA6/ELANE/CLEC7A/IL17A/C10orf99/FAM3A
GOBP_POSITIVE_REGULATION_OF_MACROPHAGE_ACTIVATION	GOBP_POSITIVE_REGULATION_OF_MACROPHAGE_ACTIVATION	25	0.616108518181879	2.08129347315392	4.2197847774287e-05	0.000889642228695918	0.000646825644004295	3264	tags=48%, list=15%, signal=41%	CCL3/IL1RL1/CTSC/TLR4/IL10/HAVCR2/THBS1/IL4R/JUND/IL13/CEBPA/HAMP
GOBP_DNA_TEMPLATED_TRANSCRIPTION_TERMINATION	GOBP_DNA_TEMPLATED_TRANSCRIPTION_TERMINATION	18	-0.680967691897328	-2.19000890109912	4.32681779289762e-05	0.000908453678163114	0.000660502746466156	5628	tags=78%, list=26%, signal=58%	PCF11/XRN2/SSU72/SCAF4/ZMPSTE24/SMN1/DHX9/SETX/POLR2A/PRMT5/SCAF8/TTF1/MTERF2/TTF2
GOBP_REGULATION_OF_WATER_LOSS_VIA_SKIN	GOBP_REGULATION_OF_WATER_LOSS_VIA_SKIN	29	0.599305714973674	2.11129046582648	4.36765963054828e-05	0.000913270468649889	0.000664004854963422	4820	tags=55%, list=22%, signal=43%	UGCG/SFN/LSR/SRF/TMEM79/GRHL3/FA2H/MET/ALOX12B/KDF1/ALOX12/CLDN4/HRNR/CLDN1/ALOXE3/ELOVL1
GOBP_CELLULAR_RESPONSE_TO_PEPTIDE_HORMONE_STIMULUS	GOBP_CELLULAR_RESPONSE_TO_PEPTIDE_HORMONE_STIMULUS	277	0.307134710298389	1.62863966121067	4.4124848062458e-05	0.000918877448223104	0.000668081480438676	5856	tags=40%, list=27%, signal=30%	MYO1C/NDEL1/CA2/XBP1/GJB2/SOCS2/AHSG/SOCS3/CRK/SLC9A1/RAB8A/CYFIP1/SHC1/GRB7/GOT1/VAMP2/AGT/YWHAG/PLAT/SLC39A14/EDN1/CYP11B1/NR4A1/PTPN1/IRS2/FFAR3/STAT5B/SOCS1/CAV2/JAK3/ZBTB7B/SRC/CDC6/OSBPL8/RANGAP1/LPL/NR4A3/CCND3/SLC27A4/FGF21/ERRFI1/ASS1/CRHR2/SLC2A8/PTPN11/GDF15/GSK3A/PTPRE/PPARG/ARG1/GRB2/INPP5K/BGLAP/PKM/INSIG1/AKT1/SIRT1/CEACAM1/RELA/POU4F2/AKT2/IL1B/PCK2/PDE3B/CDK4/ZDHHC7/ESRRA/NCK1/CS…
GOBP_VESICLE_BUDDING_FROM_MEMBRANE	GOBP_VESICLE_BUDDING_FROM_MEMBRANE	60	0.480224186422263	2.01069698351745	4.45247999329691e-05	0.000923437110804913	0.000671396640837755	3576	tags=40%, list=16%, signal=34%	SEC13/ARFGAP3/AP2M1/PREB/PEF1/AP3D1/SEC24A/TMED2/SEC24D/CHMP7/SEC23A/TMED9/VAPB/GOLPH3/CHMP4C/CHMP4B/TFG/PICALM/INSIG1/PPP6C/RILP/SAR1A/SEC16A/MIA3
GOBP_REGULATION_OF_ALPHA_BETA_T_CELL_DIFFERENTIATION	GOBP_REGULATION_OF_ALPHA_BETA_T_CELL_DIFFERENTIATION	66	0.47330418852893	2.0085935379559	4.61055480869327e-05	0.000950164295376393	0.000690828978709362	4935	tags=53%, list=22%, signal=41%	CD86/NLRP3/CD83/AP3D1/IRF4/SASH3/TGFBR2/LOXL3/SOCS1/IL4R/RIPK2/JAK3/ZBTB7B/CD80/IL23A/SYK/RHOA/IL12RB1/RARA/NFKBID/MALT1/NCKAP1L/CCL19/FOXP3/ZC3H12A/HLX/RC3H2/PRDM1/RUNX3/LILRB4/PNP/IHH/NFKBIZ/ANXA1/IL27
GOBP_OUTER_DYNEIN_ARM_ASSEMBLY	GOBP_OUTER_DYNEIN_ARM_ASSEMBLY	13	-0.76279278241745	-2.22932608411919	4.61859555573002e-05	0.000950164295376393	0.000690828978709362	2417	tags=77%, list=11%, signal=69%	DNAAF2/CCDC103/LRRC49/DNAL1/DNAI2/DNAI1/DNAH5/DAW1/ZMYND10/DNAAF1
GOBP_GRANULOCYTE_ACTIVATION	GOBP_GRANULOCYTE_ACTIVATION	45	0.517584054024564	2.04407706544493	4.68284660326966e-05	0.000959513388348667	0.000697626355101343	3796	tags=42%, list=17%, signal=35%	STXBP2/CCL3/SPI1/FCER1G/ITGAM/CD300A/PTAFR/VAMP2/MYD88/TYROBP/LILRA2/CXCL6/SYK/CAMP/FCGR2B/CXCL8/CTSG/ITGB2/DNASE1L3
GOBP_MAINTENANCE_OF_LOCATION	GOBP_MAINTENANCE_OF_LOCATION	311	0.298015580317315	1.59730016715605	4.7388033471116e-05	0.000967094987078536	0.00070313865243037	4280	tags=31%, list=19%, signal=25%	HK2/GSN/PLIN3/EHD1/KDELR1/TWF2/BDKRB1/NFKBIA/NFKBIB/CCL3/NPSR1/KDELR2/TSPO/NFKBIE/DGAT1/LETM1/TMSB10/AP3D1/NR1H2/P2RY6/DIAPH1/CASQ1/SLC8B1/KDELR3/MDFI/UBASH3B/IL10/SRGN/FTMT/CALR/DHRS7C/TTC39B/FFAR2/AUP1/CD36/STAT5B/GOLPH3/SLC30A7/PPARD/FKBP1A/SLC8A1/ABHD5/CCR7/FKBP1B/CASQ2/OSBPL8/RANGAP1/LPL/NTSR1/GET4/CORO1A/HTR2C/ABCG1/TMSB15A/CCDC22/CEMIP/NRROS/HRC/PPARG/NOS1/BARD1/S100A8/INSIG1/TRPM2/DGAT2/C…
GOBP_NEGATIVE_REGULATION_OF_MAPK_CASCADE	GOBP_NEGATIVE_REGULATION_OF_MAPK_CASCADE	161	0.353355748823658	1.75484259072235	4.83720626654375e-05	0.000981801114409262	0.000713830928465254	5066	tags=40%, list=23%, signal=31%	EPHA4/DUSP3/DUSP5/SH2B3/LEMD2/MARVELD3/CD300A/DAB2/DUSP7/EFNA1/TLR4/AGT/PTEN/CNKSR3/PTPN1/PIK3CB/SMPD1/CBLC/NLRP12/DUSP8/DUSP2/PPP2R1A/BMP2/ERRFI1/SERPINB3/SPRED3/SIRPA/PPARG/SEMA6A/NDRG2/INPP5K/SFRP1/SPRED2/DUSP10/AMBP/DUSP13/SPRY4/IL1B/DUSP6/SH3RF2/CSK/FOXM1/TIMP3/PBK/HYAL2/PTPRR/PHB/DEFB114/PTPRC/CAV1/PIK3R2/TNIP1/C1QL4/SPRED1/LILRB4/NF2/EMILIN1/DLG1/PPIA/CHRNA10/SORL1/GPS2/IRAK3/DUSP26/NPPA
GOBP_REGULATION_OF_METAL_ION_TRANSPORT	GOBP_REGULATION_OF_METAL_ION_TRANSPORT	369	0.283009257444658	1.54425236006574	4.8493508590971e-05	0.000981801114409262	0.000713830928465254	5651	tags=37%, list=26%, signal=28%	BDKRB1/CCL3/CACNB4/NPSR1/TSPO/RANGRF/EHD3/KCNN2/VMP1/HOMER3/SLC9A1/NEDD4/P2RY6/DIAPH1/CASQ1/SLC8B1/BAK1/PRSS8/CALCR/CCL2/TSPAN13/VAMP2/AGT/UBASH3B/FXYD5/EDN3/OXSR1/SERPINE2/PACSIN3/DHRS7C/ACTN4/CNKSR3/TMC1/LILRA2/P2RX1/FGF11/BEST1/ADORA2A/SLC30A1/FKBP1A/LILRB2/SLC8A1/P2RX5/HECW1/FKBP1B/JAK3/ATP1A1/GRM6/CASQ2/CD33/NKAIN3/KIF5B/TRPV2/SCN3B/NTSR1/LILRA5/CORO1A/LILRB1/OPRL1/RHOA/ARRB2/CEMIP/HRC/PRNP/…
GOBP_REGULATION_OF_LEUKOCYTE_CHEMOTAXIS	GOBP_REGULATION_OF_LEUKOCYTE_CHEMOTAXIS	117	0.396466133581514	1.87217918951175	4.89152501457311e-05	0.000986425321120632	0.000717193016490769	3637	tags=32%, list=16%, signal=27%	C3AR1/MCU/CCL3/SPI1/MPP1/CREB3/PADI2/SLC8B1/TNFAIP6/CCL2/EDN1/EDN3/OXSR1/DPP4/CALR/MMP28/CXCL17/THBS1/AIF1/RAC2/CCR7/PLA2G7/LGMN/MTUS1/IL23A/MIF/SWAP70/PGF/S100A14/CXCL8/NBL1/CCR1/NOD2/NCKAP1L/CCL19/DDT/VEGFA/CMKLR1
GOBP_HOMOLOGOUS_RECOMBINATION	GOBP_HOMOLOGOUS_RECOMBINATION	51	-0.485380912381203	-2.0029967378385	5.0302038936306e-05	0.00101032263730789	0.000734567862731438	5544	tags=51%, list=25%, signal=38%	MEIOB/KLHDC3/RAD54B/DMC1/SPO11/EME1/CNTD1/ANKRD31/HDAC10/MLH3/ATM/HSF2BP/FANCM/MLH1/UBR2/PSMC3IP/BRIP1/C14orf39/FANCD2/TOP2B/NUCKS1/RAD51B/RAD50/ERCC4/REC8/MSH5
GOBP_CALCIUM_ION_TRANSPORT	GOBP_CALCIUM_ION_TRANSPORT	395	0.281963228457252	1.55135234710385	5.04963293832834e-05	0.00101032263730789	0.000734567862731438	6115	tags=39%, list=28%, signal=28%	MCU/BDKRB1/VDR/SEC61A1/CCL3/CACNB4/NPSR1/TSPO/EHD3/VMP1/LETM1/TPT1/HOMER3/SLC9A1/P2RY6/DIAPH1/CYP27B1/CASQ1/SLC8B1/BAK1/CALCR/CCL2/TSPAN13/SLC35G1/AGT/UBASH3B/EDN1/PACSIN3/MICU1/DHRS7C/TMC1/LILRA2/P2RX1/BEST1/ADORA2A/TRPM6/SLC30A1/FKBP1A/TRPM4/LILRB2/TRPV5/SLC8A1/P2RX5/CCR7/FKBP1B/TRPV6/JAK3/GRM6/CASQ2/CD33/TRPV2/GRIN2D/NTSR1/LILRA5/CORO1A/LILRB1/HTR2C/BSPRY/OPRL1/SLC8A3/RHOA/ARRB2/CACNG8/CEMIP/C…
GOBP_NIK_NF_KAPPAB_SIGNALING	GOBP_NIK_NF_KAPPAB_SIGNALING	121	0.387552041668504	1.84223607264075	5.07786329473e-05	0.00101200228631689	0.000735789072805449	4560	tags=37%, list=21%, signal=30%	RELB/ILK/NFKB2/NFKBIA/SPI1/CD86/PPP4C/NLRP3/LITAF/SPHK1/TNFRSF10A/TLR4/EDN1/RTKN2/CALR/HAVCR2/ACTN4/BCL3/LAPTM5/NLRP12/IL23A/RHOA/TRADD/RASSF2/AKT1/AKIP1/RELA/TNFRSF10B/IL1B/NOD2/MALT1/PTP4A3/CD14/CCL19/MAP3K14/TRIP6/PHB/ZC3H12A/RC3H2/CARD14/RIPK3/TMSB4X/TLR7/CARD10/DLG1
GOBP_CYTOSKELETON_DEPENDENT_INTRACELLULAR_TRANSPORT	GOBP_CYTOSKELETON_DEPENDENT_INTRACELLULAR_TRANSPORT	182	-0.324999015850983	-1.72322707686966	5.09955661209869e-05	0.00101237112198162	0.000736057239444431	3257	tags=31%, list=15%, signal=26%	MYO1D/STAU2/LAMP1/SSX2IP/TTC30A/HTT/CCDC88C/TUB/DYNC1H1/MYO1A/MYO6/SPG7/DST/SUN1/LRPPRC/DYNC2LI1/TUBA1A/MAP6/TRAK2/KIF17/IFT52/IFT46/ARL3/LCA5/DLG2/IFT74/MAK/IFT81/KIF3A/BBS12/IFT27/SYNE2/RPGR/AP3M2/RABL2B/WDR35/TTC21B/WDR19/SPG11/TTC26/DYNC2H1/IFT172/IFT122/SOD1/MAP1A/LCA5L/TTC21A/KIFAP3/IFT140/KIF3B/IFT88/PCM1/IFT57/TRAF3IP1/KIF13A/SFPQ
GOBP_CELLULAR_RESPONSE_TO_LIPOPROTEIN_PARTICLE_STIMULUS	GOBP_CELLULAR_RESPONSE_TO_LIPOPROTEIN_PARTICLE_STIMULUS	32	0.582735683354388	2.11097435370371	5.14762580067641e-05	0.00101795297810275	0.000740115598595825	3901	tags=56%, list=18%, signal=46%	FCER1G/TICAM1/TLR4/MYD88/CD36/CD9/LPL/ABCG4/SYK/ABCG1/FGF21/LDLR/PPARG/CASR/AKT1/MIA3/ITGB2/CD68
GOBP_ESTABLISHMENT_OF_PROTEIN_LOCALIZATION_TO_ENDOPLASMIC_RETICULUM	GOBP_ESTABLISHMENT_OF_PROTEIN_LOCALIZATION_TO_ENDOPLASMIC_RETICULUM	37	0.56358414411556	2.13374686972978	5.34842641921001e-05	0.00105357805369921	0.000766017260772041	2666	tags=41%, list=12%, signal=36%	SEC61A1/SPCS3/EDEM1/SEC61B/SSR3/UBL4A/CHMP4B/HERPUD1/SEC61G/SGTB/GET4/SRP19/SRPRB/SRP72/SGTA
GOBP_POSITIVE_REGULATION_OF_PROTEIN_KINASE_ACTIVITY	GOBP_POSITIVE_REGULATION_OF_PROTEIN_KINASE_ACTIVITY	381	0.28982664382457	1.58995078710415	5.3972492663929e-05	0.00105910637527448	0.000770036696954193	3854	tags=28%, list=17%, signal=23%	ADAM8/EPHA4/NEDD9/GPRC5A/GPRC5D/HBEGF/CD86/MAP3K11/ECT2/AREG/TNFRSF10A/CD300A/SLC11A1/S100A12/DKK1/FZD5/EFNA1/TLR4/AGT/PPP2CA/ARHGEF5/LCP2/EDN1/ADAM9/FZD10/EDN3/CDKN1A/PIH1D1/TGFBR2/NCF1/PTPN1/MAP2K3/MAP2K1/ADCYAP1/MOB3C/THBS1/SOCS1/DAXX/MAP2K2/CKS2/CCR7/SRC/MOB3A/CASS4/CDC6/OSBPL8/SNX9/TGFA/CCND3/LILRA5/IL23A/EGR1/BMP2/SYK/TGFB1/MIF/CDK5R1/RHOA/TOM1L1/KITLG/ADRA2C/XRCC6/CEMIP/FGFR1/SPATC1L/EREG/…
GOBP_PROTEIN_O_LINKED_GLYCOSYLATION	GOBP_PROTEIN_O_LINKED_GLYCOSYLATION	80	0.436611245533895	1.95158052408879	5.60897386870682e-05	0.00109643619456484	0.000797177814612738	3235	tags=36%, list=15%, signal=31%	FUT3/ST3GAL4/ST6GAL1/GCNT3/B3GNT3/B3GNT6/ST8SIA6/GALNT18/GALNT5/ST3GAL2/GALNT7/B3GNT2/GALNT6/DPM2/GCNT4/FUT6/PGM3/PLOD1/B3GNT7/ST6GALNAC4/GALNT1/TMTC3/GALNT10/SLC35C1/SLC35C2/GALNT14/GALNT3/ST3GAL1/TET2
GOBP_POSITIVE_REGULATION_OF_EXTRINSIC_APOPTOTIC_SIGNALING_PATHWAY	GOBP_POSITIVE_REGULATION_OF_EXTRINSIC_APOPTOTIC_SIGNALING_PATHWAY	48	0.515606172253912	2.07170193005454	5.63719562423839e-05	0.00109774702575818	0.000798130871025154	3710	tags=42%, list=17%, signal=35%	PEA15/BCL10/AGT/PTEN/SRPX/TNFRSF12A/THBS1/MAL/PPP2R1A/DEDD2/FADD/PPP1CA/LTBR/HTRA2/SFRP1/TIMP3/HYAL2/BID/PTPRC/CAV1
GOBP_REGULATION_OF_CD4_POSITIVE_ALPHA_BETA_T_CELL_DIFFERENTIATION	GOBP_REGULATION_OF_CD4_POSITIVE_ALPHA_BETA_T_CELL_DIFFERENTIATION	49	0.50468480450151	2.03991229987472	5.69353126371246e-05	0.00110450176834452	0.000803041992128185	4935	tags=55%, list=22%, signal=43%	CD86/NLRP3/CD83/IRF4/SASH3/LOXL3/SOCS1/IL4R/RIPK2/JAK3/ZBTB7B/CD80/IL23A/IL12RB1/RARA/NFKBID/MALT1/NCKAP1L/CCL19/FOXP3/ZC3H12A/HLX/RC3H2/RUNX3/NFKBIZ/ANXA1/IL27
GOBP_REGULATION_OF_SUPRAMOLECULAR_FIBER_ORGANIZATION	GOBP_REGULATION_OF_SUPRAMOLECULAR_FIBER_ORGANIZATION	345	0.292312771837456	1.58698614347408	5.91165610123358e-05	0.00114247232683688	0.000830648967334415	3211	tags=25%, list=15%, signal=21%	GSN/CDC42EP1/CDC42EP5/MYADM/ARF1/TWF2/TGFB3/CDC42EP2/CAPZB/HCK/VASP/ARPC5/RANGRF/LPAR1/FLII/COTL1/ARHGEF10/RHOC/ARHGAP40/TMSB10/SLC9A1/MAP1S/CYFIP1/PFN1/GPR65/ARF6/PHLDB2/GMFG/ARPC3/CCL26/MET/WHAMM/DAPK3/ARHGEF5/EDN1/COLGALT1/PFDN6/SVIL/WDR1/TESK1/CFL2/CAMSAP3/AEBP1/CAPG/ARHGEF2/CCR7/KANK3/CTTN/PLEK/SNX9/RAPGEF3/TACSTD2/CORO1A/CORO1B/ALOX15/ARPC2/TGFBR1/TMSB15A/CDK5R1/S1PR1/WASF1/WAS/RHOA/LDLR/SW…
GOBP_REGULATION_OF_MRNA_PROCESSING	GOBP_REGULATION_OF_MRNA_PROCESSING	133	-0.356421888117953	-1.79680400058495	5.93475190228924e-05	0.00114260770586716	0.000830747396372086	5704	tags=47%, list=26%, signal=35%	SRRM1/FXR1/SRSF7/DHX36/NCL/HNRNPA2B1/CDC73/LARP7/AHCYL1/SRPK2/CPSF6/MBNL1/PAPOLA/CPSF7/SMU1/SRSF2/FMR1/YTHDC1/CWC22/MAGOH/CDK11A/CDK9/CELF1/CIRBP/RBM23/KHDRBS3/METTL16/HNRNPU/RBM15/REST/DHX9/MBNL3/SNW1/PTCD2/CELF6/FAM172A/SLTM/SAP18/RBM39/NUDT21/TIA1/RBM24/ZFP36L1/SRSF6/DYRK1A/SAFB2/DDX5/SNRNP70/SAFB/RBM25/RNF20/HNRNPK/RBM5/SON/RBM8A/THRAP3/DDX17/RBM11/ZC3H14/SF1/SFSWAP/PRDX6
GOBP_MUSCLE_CONTRACTION	GOBP_MUSCLE_CONTRACTION	326	0.297731822815762	1.60520808460861	6.07492449613346e-05	0.00116519792403282	0.000847171900450111	7039	tags=43%, list=32%, signal=30%	GSN/ARG2/SLC6A8/TPM4/C12orf57/RANGRF/SRF/EHD3/KCNN2/SPHK1/SLC9A1/TPM3/CASQ1/PTAFR/AGT/DAPK3/DSC2/EDN1/EDN3/BDKRB2/ENO1/NR4A1/UTS2/MAP2K3/P2RX1/TRPM4/PPP1R13L/SLC8A1/FKBP1B/ATP1A1/CASQ2/CTTN/GRIP2/SCN3B/GDNF/SLC8A3/SCN1A/MYL6/RHOA/ADRA2C/HRC/NOS1/KCNJ8/MYL9/PTGER3/SULF2/TACR1/GAMT/TPCN2/FGF13/TBX3/KCNA5/CHRNB4/KBTBD13/TNNC2/MYH13/CHRM2/SCN4B/ACTA1/ADORA1/ZC3H12A/KCNJ2/CAV1/MYL3/ASPH/JUP/GJC1/CRYAB…
GOBP_MISMATCH_REPAIR	GOBP_MISMATCH_REPAIR	30	-0.578748461770051	-2.11801503628138	6.50740305141295e-05	0.00124347454562955	0.000904083909054967	4744	tags=67%, list=22%, signal=52%	HMGB1/PMS1/ERCC1/MSH2/MSH6/HDAC10/POLD3/PMS2P3/MSH3/MLH3/TP73/MLH1/XPC/PMS2P1/PMS2P5/SETD2/PMS2/MCM9/AXIN2/LIG1
GOBP_RESPONSE_TO_BMP	GOBP_RESPONSE_TO_BMP	163	0.358911443375001	1.78658040921929	6.59145862481693e-05	0.00125026141480478	0.000909018388201125	5983	tags=37%, list=27%, signal=27%	ILK/TGFB3/PCSK6/LEMD2/SOST/TNFAIP6/DKK1/FSTL3/SMURF2/ACVR2A/RUNX2/SLC39A5/RBPMS2/KDR/HTRA3/SOX9/BMP8A/SPINT1/EGR1/BMP2/TGFB1/GDF15/BMP6/PPARG/HIPK2/SFRP1/NBL1/NODAL/TMEM100/FAM83G/ADAMTS7/FOXD1/CDH5/ROR2/TGFB2/SKI/RGMA/ETV2/DSG4/GDF7/MSX1/HES5/GDF6/COMP/VSTM2A/SFRP5/FST/FZD1/SORL1/GATA5/FSTL1/VWC2/GATA4/GPC3/CHRDL1/LEFTY2/HOXA13/HEYL/SKOR2/BMP7/DLX1
GOBP_EPIDERMIS_DEVELOPMENT	GOBP_EPIDERMIS_DEVELOPMENT	321	0.298861558143856	1.60642571213334	6.59193101886485e-05	0.00125026141480478	0.000909018388201125	5959	tags=36%, list=27%, signal=27%	UGCG/CDH3/SFN/KLF4/SPRR1B/VDR/MAFF/CLIC4/CSTA/GJB5/SPRR3/SPRR2A/TRIM16/ZFP36/DKK4/TMEM79/LAMB3/GRHL3/CYP27B1/CD109/YBX1/DKK1/FA2H/LCE4A/ST14/SPINK5/SPRR1A/ADAM9/KRT32/SOX21/EMP1/TMC1/LCE1F/MAP2K1/PLOD1/KRT10/PPARD/OPN3/SCEL/FOSL2/FOXE1/PTHLH/EVPL/SOX9/IL1A/KRT14/OVOL1/ERRFI1/PLS1/WAS/BNC1/KRT71/EREG/KRT2/TRADD/PRKCH/POU3F2/KDF1/CERS3/KRTDAP/CASP14/SHARPIN/RELA/KRT34/LCE1A/KRTAP6-1/PDZD7/GLI1/SPRR…
GOBP_MACROPHAGE_ACTIVATION	GOBP_MACROPHAGE_ACTIVATION	96	0.40851293618588	1.85692544181944	6.63532434810872e-05	0.00125383054903892	0.000911613372426321	4825	tags=41%, list=22%, signal=32%	CCL3/IL1RL1/CTSC/TICAM1/IFNGR2/ITGAM/SPHK1/SLC11A1/TLR4/IL10/TYROBP/IL31RA/HAVCR2/THBS1/AIF1/IL4R/JMJD6/SYK/MIF/LDLR/FCGR2B/CD93/JUND/IL13/CEBPA/HAMP/CST7/TMEM106A/SUCNR1/ZC3H12A/DYSF/ITGB2/PTPRC/PLA2G3/AZU1/EDN2/LBP/MFHAS1/SBNO2
GOBP_RESPONSE_TO_INTERLEUKIN_1	GOBP_RESPONSE_TO_INTERLEUKIN_1	127	0.377542231728407	1.80268011858746	6.6793436281265e-05	0.00125749118784876	0.000914274886211606	6007	tags=46%, list=27%, signal=33%	MAPK13/CCL3/AKAP12/IL1RL2/RPS6KA4/HYAL1/CCL2/CCL26/MYD88/IL1R1/EDN1/IL1RN/TOLLIP/SMPD1/IL1R2/RIPK2/SRC/SOX9/EGR1/CAMP/SIRPA/KLF2/SFRP1/IRAK2/UPF1/CXCL8/RELA/CCL22/IL1B/ADAMTS7/CCL19/CCL3L3/YY1/CACTIN/HYAL2/ANKRD1/ZC3H12A/HIF1A/MAPK11/ST18/ZBP1/PTGIS/CCL18/ANXA1/IRAK3/SLC30A8/TNIP2/CCL20/CCL24/CEBPB/IRAK1/IL6/HAS2/TRIM63/MTHFR/CCL21/IL17A/LGALS9
GOBP_IMMUNE_RESPONSE_REGULATING_SIGNALING_PATHWAY	GOBP_IMMUNE_RESPONSE_REGULATING_SIGNALING_PATHWAY	397	0.278713802476459	1.53420557078621	6.73677722186651e-05	0.00126364108036628	0.000918746243415541	4961	tags=32%, list=23%, signal=25%	C3AR1/TYRO3/DUSP3/NFKBIA/MAPKAPK2/HCK/TNIP3/FCER1G/TICAM1/MS4A2/CD8B/CD300A/IRF4/FPR3/BCL10/LAT2/MAPKAPK3/TLR4/IGKC/OTULIN/MYD88/SEC14L1/OASL/TYROBP/LCP2/ZDHHC5/FGR/HAVCR2/DUSP22/BTK/FFAR2/LILRA2/NFAM1/CD276/CD36/THEMIS2/LAPTM5/SMPDL3B/LILRB2/RIPK2/BTN1A1/CCR7/IL20RB/PLEKHA1/SRC/CD33/NR4A3/LILRB1/SYK/NPLOC4/ARRB2/FCGR2B/IRF7/CLEC6A/PRNP/PRKCH/CLEC4E/CR1/CLPB/NFKBID/MAP2K4/TESPA1/OAS1/FPR1/NCR3/IR…
GOBP_POSITIVE_REGULATION_OF_ION_TRANSPORT	GOBP_POSITIVE_REGULATION_OF_ION_TRANSPORT	259	0.310117733351548	1.63457340310546	6.81395999838421e-05	0.0012734367733244	0.000925868325980565	5651	tags=37%, list=26%, signal=28%	BDKRB1/CCL3/NPSR1/SLC12A2/TSPO/IFNGR2/EHD3/VMP1/SLC9A1/P2RY6/CASQ1/BAK1/PRSS8/CALCR/CCL2/PTAFR/AGT/EDN1/EDN3/ACTN4/CNKSR3/LILRA2/COX17/P2RX1/ADORA2A/P2RX5/JAK3/GRM6/KIF5B/TRPV2/P2RY1/IL1A/SCN3B/NTSR1/LILRA5/MIF/GDNF/ARRB2/CEMIP/NOS1/TESC/CASR/CACNG3/AKT1/IL13/BAX/RAMP3/GJC2/CCR1/IL1B/F2/ATP1B3/WNK4/SCN4B/ADORA1/KCNJ2/CHRM1/CHP1/CAV1/PLA2G3/TRPV3/STIM1/LRRC26/FLNA/CAMK2A/PTGES/UCN/KCNQ1/JPH2/P2RY1…
GOBP_NEURAL_TUBE_PATTERNING	GOBP_NEURAL_TUBE_PATTERNING	36	-0.55213025969696	-2.11232203616372	7.00615103037431e-05	0.00130457600572882	0.000948508499079487	3286	tags=42%, list=15%, signal=36%	KDM2B/SUFU/TULP3/PTCH1/ARL13B/TMEM107/TBC1D32/CDK20/GLI3/TCTN1/WDR19/RPGRIP1L/IFT140/MKS1/DZIP1L
GOBP_SPINDLE_ORGANIZATION	GOBP_SPINDLE_ORGANIZATION	183	-0.320105914258396	-1.69883715824913	7.1586951050656e-05	0.0013281331791289	0.000965636040201001	3895	tags=31%, list=18%, signal=25%	TUBGCP4/NEK2/HNRNPU/GOLGA6A/SMC3/TPPP/PKD1/HAUS4/TUBB8/AAAS/CEP63/MLH1/TACC2/CENPJ/EZR/ATRX/DYNC1H1/MAP10/STIL/CKAP5/TUBGCP2/SENP6/TRIM36/CCDC69/CEP192/KIZ/PCNT/NUDC/HDAC3/OFD1/CEP97/SPICE1/GOLGA8DP/EFHC2/MAP4/UVRAG/PIBF1/SPAG5/EML1/CEP120/TUBGCP5/MAP9/TNKS/TPR/GOLGA8S/MAPRE3/TUBGCP6/PARP3/GOLGA8B/GOLGA8M/EFHC1/KIF3B/GOLGA8O/MAPK15/GOLGA2P5/KIF2A
GOBP_ENDOCRINE_PROCESS	GOBP_ENDOCRINE_PROCESS	83	0.424680155682475	1.91138565359334	7.37508672858399e-05	0.00136332219163897	0.000991220657190312	4405	tags=37%, list=20%, signal=30%	CPA3/HCAR2/DAB2/POMC/AGT/EDN1/EDN3/TRPV6/CORIN/RAB11FIP5/RHOA/PTPN11/BMP6/PPARG/TACR1/CTSG/IL1B/TBX3/SERPINF2/FOXD1/GALR1/RASL10B/SUCNR1/CRHBP/UCN/KCNQ1/CRHR1/RAB8B/EDNRB/AGTR2/EDN2
GOBP_POSITIVE_REGULATION_OF_CYTOKINE_PRODUCTION_INVOLVED_IN_IMMUNE_RESPONSE	GOBP_POSITIVE_REGULATION_OF_CYTOKINE_PRODUCTION_INVOLVED_IN_IMMUNE_RESPONSE	68	0.456505731229666	1.94744816419538	7.43588066487869e-05	0.00136959794773325	0.000995783525100989	3325	tags=35%, list=15%, signal=30%	CD55/SEMA7A/TICAM1/SLC7A5/NLRP3/BCL10/FZD5/TLR4/IL1R1/SASH3/FFAR2/ARID5A/FFAR3/CD36/LAPTM5/NR4A3/LILRB1/MIF/SIRT1/IL1B/NOD2/MALT1/SCIMP/KIR2DL4
GOBP_REGULATION_OF_CELL_SHAPE	GOBP_REGULATION_OF_CELL_SHAPE	144	0.356295844040057	1.74112125458365	7.5000447505866e-05	0.00137504059633934	0.000999740671666395	5491	tags=40%, list=25%, signal=30%	CDC42EP1/CDC42EP5/CDC42EP2/RHOG/HCK/CCL3/PLEKHO1/LPAR1/RHOJ/RHOC/LST1/CDC42SE1/GNA13/CRK/DIAPH1/RHOH/CYFIP1/CCL2/DAPK3/MYH9/RHOD/FGR/WDR1/FBLIM1/RAC2/KDR/RHOBTB2/P2RY1/CORO1A/RHOF/MYO10/RHOA/PLXNC1/SEMA4A/C15orf62/FGD6/PLXNA4/RND1/FGD3/F2/VEGFA/STRIP2/MSN/ITGB2/ERMN/RHOB/GNA12/DLG1/ANXA1/EPB41/MARK2/ARHGAP15/RAC1/DLC1/HEXB/CDC42EP3/CCL24/EPB42
GOBP_VACUOLAR_LOCALIZATION	GOBP_VACUOLAR_LOCALIZATION	78	0.445703967222903	1.97611725534351	7.51933215167928e-05	0.00137504059633934	0.000999740671666395	6145	tags=50%, list=28%, signal=36%	NDEL1/STXBP2/CBL/HPS6/CD300A/LAT2/VAMP2/KLC2/MYH9/FGR/BTK/RAC2/IL4R/RAB34/KIF5B/FOXF1/NR4A3/LAMTOR1/UNC13D/KXD1/SYK/IL13/SYTL4/TMEM106B/BLK/GATA2/PLA2G3/CPLX2/RASGRP1/BLOC1S1/HMOX1/BLOC1S2/VAMP8/SNAPIN/SNAP23/PTGDS/LGALS9/FAM98A/PTGDR
GOBP_EPITHELIAL_CELL_PROLIFERATION	GOBP_EPITHELIAL_CELL_PROLIFERATION	383	0.285005743098057	1.56369263522523	7.70375700542119e-05	0.00140373458005925	0.0010206029957558	5837	tags=36%, list=26%, signal=27%	FGFBP1/CDH3/SFN/SDR16C5/XBP1/CCR3/VDR/MMP12/ZFP36/FUT1/AREG/DLL4/OSR2/MARVELD3/DAB2/CD109/HYAL1/TINF2/CCL2/CCL26/NME1/IL10/EGR3/PTEN/EAF2/ECM1/NR4A1/ACVR2A/MAP2K1/THBS1/ALDH1A2/PTPRN/ALOX5/PIK3CB/PPARD/CAV2/KDR/SERPINB1/LRG1/NRARP/SOX9/FZD7/NR4A3/TGFA/SERPINB5/SIRT6/TACSTD2/BMP2/TGFB1/TGFBR1/ERRFI1/SERPINF1/FGFR1/HOXA5/EREG/BMP6/ZNF304/KRT2/PPARG/COL4A3/ARG1/FGF1/B4GALT1/SFRP1/UHRF1/PGF/KDF1/DUSP…
GOBP_ERBB_SIGNALING_PATHWAY	GOBP_ERBB_SIGNALING_PATHWAY	113	0.386103824786124	1.81141545130705	7.88438508495154e-05	0.00142939441004331	0.0010392592999634	3462	tags=34%, list=16%, signal=28%	PLAUR/DUSP3/SHKBP1/GPRC5A/HBEGF/AGR2/CBL/AREG/SHC1/PTPN18/GRB7/AGT/FAM83A/MVB12A/NCF1/RHBDF1/CBLC/SRC/LGMN/SOX9/TGFA/ZFYVE28/TGFB1/ERRFI1/PTPN11/MMP9/EREG/PDE6G/RASSF2/GRB2/RNF126/PTPN12/AKT1/CEACAM1/ZGPAT/SH3TC2/ADORA1/PTPRR
GOBP_SMOOTH_MUSCLE_CELL_PROLIFERATION	GOBP_SMOOTH_MUSCLE_CELL_PROLIFERATION	135	0.365231698353088	1.76594035707231	7.90061198808726e-05	0.00142939441004331	0.0010392592999634	5881	tags=44%, list=27%, signal=33%	TGFB3/HBEGF/GNA13/P2RY6/TRIB1/PTAFR/TLR4/AGT/IL10/MYD88/PTEN/EDN1/POLDIP2/CDKN1A/NPR1/ADAMTS1/TGFBR2/THBS1/AIF1/PPARD/RBPMS2/MEF2D/NR4A3/CTNNBIP1/BMP2/TGFB1/S1PR1/RHOA/XRCC6/MMP9/EREG/PPARG/FOXJ2/NDRG2/AKT1/IL13/TACR1/NDRG4/SERPINF2/MFN2/IGFBP3/IGF1/PHB/GNAI3/HTR1B/GNAI2/GNA12/SOD2/HES5/HMOX1/PTGS2/TNFAIP3/S1PR2/RPS6KB1/PDGFB/IRAK1/EFEMP2/MYOCD/IL6/ELANE
GOBP_NEGATIVE_REGULATION_OF_PEPTIDYL_TYROSINE_PHOSPHORYLATION	GOBP_NEGATIVE_REGULATION_OF_PEPTIDYL_TYROSINE_PHOSPHORYLATION	51	0.503661569060852	2.0424573656104	8.26488704376373e-05	0.0014900160317061	0.00108333501737859	4189	tags=47%, list=19%, signal=38%	SAMSN1/GPRC5A/CBL/SH2B3/SOCS3/CD300A/PPP2CA/DUSP22/SOCS1/CBLC/PPP2R1A/ZFYVE28/ERRFI1/SFRP1/CADM4/ZGPAT/HYAL2/PTPRC/CAV1/NTF3/MVP/LILRB4/NF2/INPP5F
GOBP_RNA_METHYLATION	GOBP_RNA_METHYLATION	73	-0.412461144525989	-1.85134166645837	8.46120613343429e-05	0.00152003780608386	0.00110516272847377	7050	tags=59%, list=32%, signal=40%	TRMT6/METTL5/TRMT61A/METTL8/TRMT44/TRMT13/TRMT2B/DIMT1/RNMT/METTL6/THUMPD3/NSUN2/LARP7/MRM1/ZCCHC4/NSUN3/TYW3/ZC3H13/TRMT5/METTL4/METTL16/TRDMT1/RBM15/TRMT12/HENMT1/ALKBH8/TRMT61B/NSUN5/METTL3/CMTR1/FTSJ3/TRMT10B/TRMT10A/METTL14/NSUN6/DALRD3/TRMT1L/TRMT1/NSUN5P1/THADA/TRMT11/METTL15/TARBP1
GOBP_NEGATIVE_REGULATION_OF_LOCOMOTION	GOBP_NEGATIVE_REGULATION_OF_LOCOMOTION	300	0.297626572134433	1.58793291061897	8.55321792686156e-05	0.00153117606536308	0.00111326094087757	4707	tags=32%, list=21%, signal=26%	TIMP1/EMILIN2/RRAS/CORO1C/ST6GAL1/EPHA4/DUSP3/KLF4/CLIC4/SEMA7A/DPYSL3/SRF/PADI2/DLL4/GNA13/CNN2/CRK/MARVELD3/CD300A/TNFAIP6/CCL2/TRIB1/PHLDB2/PTEN/DPP4/CALR/MMP28/DUSP22/THBS1/ADORA2A/AIF1/PPARD/RAP2A/OSBPL8/SEMA6B/TACSTD2/CORO1B/TGFB1/MIF/SERPINF1/WAS/RHOA/PPARG/ADAMTS9/TMEFF2/SEMA6A/SEMA4A/STK24/SFRP1/DUSP10/AKT1/SEMA5B/FRMD5/NKX2-1/SEMG2/VCL/RAP2C/NBL1/CSNK2B/NDRG4/DACH1/NODAL/SEMA4F/VASH1/AD…
GOBP_HOMOTYPIC_CELL_CELL_ADHESION	GOBP_HOMOTYPIC_CELL_CELL_ADHESION	90	0.417459565321891	1.88333817834593	9.01033314256709e-05	0.00160736782144676	0.00116865712161967	4714	tags=38%, list=21%, signal=30%	PLAUR/EMILIN2/TYRO3/ACTB/ILK/CEACAM5/SH2B3/MMRN1/UBASH3B/FERMT3/MYH9/DSC2/SERPINE2/IL6ST/PIK3CB/CD9/HSPB1/PLEK/CSRP1/SYK/MYL9/ADAMTS18/ALOX12/CEACAM1/VCL/CTSG/ACTG1/BLK/JUP/RAP2B/FLNA/P2RY12/PPIA/COMP
GOBP_AGING	GOBP_AGING	285	0.301678810540173	1.60302982199009	9.1769506949116e-05	0.00163138684478881	0.00118612045658788	4987	tags=31%, list=23%, signal=24%	TIMP1/GJB2/TGFB3/ARG2/SPI1/SLC12A2/TSPO/CTSC/SRF/APAF1/GNA13/AURKB/CDK2/BAK1/YBX1/DKK1/AGT/IL10/PTEN/EDN1/FZR1/CDKN1A/CALR/TGFBR2/MAP2K3/MAP2K1/ADM/CARM1/KRT33B/GLRX2/LMNA/P2RY1/ENDOG/KRT14/MIF/SERPINF1/EIF2S1/ASS1/NEK6/MNT/SLC32A1/EEF1E1/PICALM/PRNP/ARG1/GRB2/HTRA2/BGLAP/JUND/MAP2K4/CYP1A1/SIRT1/HMGA2/CDKN2B/TBX3/MBD3/VASH1/TNFRSF1B/FOXM1/TPRA1/HAMP/KIR2DL4/HYAL2/LOXL2/CDKN1C/DNMT3A/MAPK11/CRYAB…
GOBP_O_GLYCAN_PROCESSING	GOBP_O_GLYCAN_PROCESSING	41	0.51340447288586	1.99063366906197	9.23474581200359e-05	0.00163596087266814	0.00118944606145836	4360	tags=51%, list=20%, signal=41%	ST3GAL4/ST6GAL1/GCNT3/B3GNT3/B3GNT6/GALNT5/ST3GAL2/GALNT7/B3GNT2/GALNT6/GCNT4/B3GNT7/ST6GALNAC4/GALNT1/GALNT10/GALNT14/GALNT3/ST3GAL1/C1GALT1/GALNT8/GALNT12
GOBP_REGULATION_OF_SMOOTHENED_SIGNALING_PATHWAY	GOBP_REGULATION_OF_SMOOTHENED_SIGNALING_PATHWAY	77	-0.417527346992172	-1.9056433540325	9.43156869497043e-05	0.00166504717929893	0.00121059362888639	3029	tags=34%, list=14%, signal=29%	SUFU/ULK3/TULP3/PTCH1/EVC/FGF9/DCDC2/DLG5/CDK20/IFT81/GLI3/INTU/C2CD3/TCTN1/TTC21B/RPGRIP1L/GAS8/DYNC2H1/IFT172/IFT122/IFT140/POR/MKS1/WDR11/STK36/ARMC9
GOBP_POSITIVE_REGULATION_OF_DNA_METABOLIC_PROCESS	GOBP_POSITIVE_REGULATION_OF_DNA_METABOLIC_PROCESS	213	-0.304024842294245	-1.66279598575242	9.72949356934798e-05	0.00171171986864874	0.00124452759848938	5447	tags=39%, list=25%, signal=30%	RFC5/HNRNPA2B1/DDX11/HNRNPD/APLF/PRKCD/ERCC6/YEATS4/TNKS2/BRCC3/HMBOX1/HMGB1/ERCC1/WRN/RBBP8/ARID2/CCT8/RGCC/DMAP1/EPC2/XRCC1/PPARGC1A/FANCB/BRCA1/MSH2/SPIRE2/NEK2/CTNNB1/NAF1/TCP1/PARP1/HDAC10/HSP90AB1/DHX9/NOX4/USP9X/POLG2/NVL/ERCC2/RFC4/POT1/ATM/HGF/RUVBL2/PNKP/ATAD5/EXOSC3/MLH1/STAT6/RIF1/PTK2B/MEAF6/ATRX/UIMC1/HSP90AA1/PARN/MBTD1/CHTF18/WRAP53/CCT2/PAXIP1/HMCES/OTUD4/TRRAP/SPIDR/PTGES3/RUVBL…
GOBP_REGULATION_OF_CILIUM_BEAT_FREQUENCY	GOBP_REGULATION_OF_CILIUM_BEAT_FREQUENCY	11	-0.779413138919122	-2.14679015335988	9.88951661882673e-05	0.0017338939446479	0.00126064954113747	1226	tags=73%, list=6%, signal=69%	TTLL6/GAS2L2/CCDC40/CCDC39/BBS2/DNAH11/BBS4/DNAAF1
GOBP_NEGATIVE_REGULATION_OF_INTERFERON_GAMMA_PRODUCTION	GOBP_NEGATIVE_REGULATION_OF_INTERFERON_GAMMA_PRODUCTION	38	0.533821362618217	2.01485344842697	9.93462844026534e-05	0.0017340579374992	0.00126076877421592	4432	tags=53%, list=20%, signal=42%	CD274/IL1RL1/LGALS7B/TLR4/IL10/HAVCR2/LAPTM5/IL20RB/PGLYRP1/LILRB1/PRNP/CR1/RARA/NOD2/FOXP3/ZC3H12A/LILRB4/NR1H4/LGALS9C/PDCD1LG2
GOBP_TRANSMEMBRANE_RECEPTOR_PROTEIN_SERINE_THREONINE_KINASE_SIGNALING_PATHWAY	GOBP_TRANSMEMBRANE_RECEPTOR_PROTEIN_SERINE_THREONINE_KINASE_SIGNALING_PATHWAY	346	0.288061850866934	1.56492097778869	9.95842759089111e-05	0.0017340579374992	0.00126076877421592	5983	tags=34%, list=27%, signal=25%	PMEPA1/ILK/NCEH1/TGFB3/PCSK6/SPI1/ZYX/VASN/GIPC1/LEMD2/IL17RD/DAB2/CD109/SOST/TNFAIP6/DKK1/ZEB2/LATS2/FSTL3/ADAM9/SMURF2/TGFBR2/DUSP22/ACVR2A/THBS1/RUNX2/SLC39A5/RBPMS2/FKBP1A/CAV2/KDR/EID2/SDCBP/LRG1/SRC/HTRA3/BMP8A/ZBTB7A/EGR1/BMP2/TGFB1/TGFBR1/ARRB2/SPRED3/GDF15/NRROS/BMP6/PPARG/HIPK2/LOX/SFRP1/SPRED2/FMOD/SUB1/SIRT1/NKX2-1/CDKN2B/NBL1/CSNK2B/NODAL/TMEM100/FAM83G/PSG9/FOXD1/FBN2/CDH5/ROR2/CDKN…
GOBP_NEGATIVE_REGULATION_OF_EPITHELIAL_TO_MESENCHYMAL_TRANSITION	GOBP_NEGATIVE_REGULATION_OF_EPITHELIAL_TO_MESENCHYMAL_TRANSITION	34	0.553921115550245	2.04094986531612	0.000102741955110378	0.00177743394974786	0.00129230585300119	3959	tags=50%, list=18%, signal=41%	EPHA4/VASN/IL17RD/TRIM62/EFNA1/PTEN/PPP2CA/MARK1/MAD2L2/SPRED3/SFRP1/SPRED2/FOXA2/NKX2-1/DACT3/TGFB2/SPRED1
GOBP_REGULATION_OF_SECONDARY_METABOLIC_PROCESS	GOBP_REGULATION_OF_SECONDARY_METABOLIC_PROCESS	14	0.727764849909613	2.0898964790624	0.000102772053150846	0.00177743394974786	0.00129230585300119	1337	tags=43%, list=6%, signal=40%	CDH3/GIPC1/MFSD12/ZEB2/TYRP1/OPN3
GOBP_REGULATION_OF_MACROPHAGE_ACTIVATION	GOBP_REGULATION_OF_MACROPHAGE_ACTIVATION	54	0.482643954863671	1.98209063976071	0.000105683992659004	0.00181548730823649	0.00131997302899284	3706	tags=37%, list=17%, signal=31%	CCL3/IL1RL1/CTSC/SPHK1/TLR4/IL10/IL31RA/HAVCR2/THBS1/IL4R/MIF/LDLR/FCGR2B/JUND/IL13/CEBPA/HAMP/CST7/ZC3H12A/PTPRC
GOBP_CHEMOKINE_PRODUCTION	GOBP_CHEMOKINE_PRODUCTION	91	0.407760820993367	1.8469649735863	0.000105683992659004	0.00181548730823649	0.00131997302899284	6176	tags=45%, list=28%, signal=33%	KLF4/ARG2/IL1RL1/TICAM1/TLR4/IL10/MYD88/HAVCR2/FFAR2/ADCYAP1/AIF1/FFAR3/CXCL6/IL4R/RIPK2/LPL/EGR1/SYK/MIF/SIRPA/ZFPM1/OAS1/IL1B/NOD2/IL17RA/HIF1A/LILRB4/AZU1/NR1H4/TLR7/ALOX15B/LBP/HMOX1/MEFV/EPHA2/IL6/ELANE/CLEC7A/IL17A/LGALS9/CHIA
GOBP_REGULATION_OF_T_CELL_PROLIFERATION	GOBP_REGULATION_OF_T_CELL_PROLIFERATION	165	0.341131578025254	1.69927742051491	0.000106141058641643	0.00181722040667672	0.00132123310015242	4725	tags=36%, list=21%, signal=28%	CD55/SLC7A1/CD274/CLC/ARG2/CD86/LGALS7B/CLEC4G/DHPS/IL4I1/IL10/SASH3/IL6ST/HAVCR2/CD209/TGFBR2/CD276/AIF1/STAT5B/RAC2/IL2RA/LILRB2/RIPK2/IL20RB/JAK3/ZBTB7B/FADD/IL1A/CD80/CORO1A/LILRB1/IL23A/SYK/IL12RB1/PRNP/ARG1/CR1/LMO1/IL1B/NCKAP1L/NCK1/TNFRSF1B/CCL19/FOXP3/IGF1/PTPRC/TMIGD2/RIPK3/TNFSF8/CTLA4/LILRB4/EBI3/LGALS9C/PDCD1LG2/PAWR/PNP/DLG1/IHH/ANXA1
GOBP_T_CELL_MEDIATED_IMMUNITY	GOBP_T_CELL_MEDIATED_IMMUNITY	108	0.385384452777065	1.78454672490333	0.000108135216116666	0.00184517014256599	0.00134155430943542	4131	tags=38%, list=19%, signal=31%	CD55/CLC/CTSC/NLRP3/CD1C/PVR/CLEC4G/FZD5/IL4I1/IL1R1/SASH3/CD1B/DUSP22/ARID5A/AZGP1/TRPM4/IL20RB/FADD/CD1E/LILRB1/IL23A/WAS/IL12RB1/FCGR2B/ARG1/IFNB1/CD1A/CEACAM1/IL7R/IL1B/NOD2/MALT1/NCKAP1L/TNFRSF1B/ZBTB1/FOXP3/ICAM1/PTPRC/RIPK3/LILRB4/RAB27A
GOBP_REGULATION_OF_TRANSMEMBRANE_RECEPTOR_PROTEIN_SERINE_THREONINE_KINASE_SIGNALING_PATHWAY	GOBP_REGULATION_OF_TRANSMEMBRANE_RECEPTOR_PROTEIN_SERINE_THREONINE_KINASE_SIGNALING_PATHWAY	246	0.31416477870576	1.6442503324312	0.000108848956326227	0.0018511579172547	0.00134590779681973	5983	tags=36%, list=27%, signal=27%	PMEPA1/ILK/TGFB3/PCSK6/VASN/GIPC1/LEMD2/IL17RD/DAB2/CD109/SOST/TNFAIP6/DKK1/ZEB2/LATS2/FSTL3/SMURF2/TGFBR2/ACVR2A/THBS1/RBPMS2/FKBP1A/CAV2/KDR/EID2/SDCBP/LRG1/HTRA3/BMP8A/ZBTB7A/BMP2/TGFB1/TGFBR1/SPRED3/GDF15/NRROS/BMP6/PPARG/HIPK2/LOX/SFRP1/SPRED2/SIRT1/NKX2-1/CDKN2B/NBL1/CSNK2B/NODAL/FOXD1/FBN2/CDH5/CDKN1C/TGFB2/CAV1/SKI/TGFB1I1/RGMA/FAM89B/SPRED1/GDF7/EMILIN1/PRDM16/MSX1/ONECUT1/HES5/GDF6/CHST…
GOBP_REGULATION_OF_CYSTEINE_TYPE_ENDOPEPTIDASE_ACTIVITY	GOBP_REGULATION_OF_CYSTEINE_TYPE_ENDOPEPTIDASE_ACTIVITY	220	0.314457314709125	1.61491323977668	0.000112739307925134	0.00191094999679082	0.00138938038513087	6391	tags=40%, list=29%, signal=29%	CD44/PLAUR/GSN/SERPINB9/SFN/KLF4/NLRP3/APAF1/EIF2AK3/BAK1/BCL10/NDUFA13/PIH1D1/NR4A1/P2RX1/THBS1/ADORA2A/TBC1D10A/LAPTM5/NLRP12/RIPK2/SRC/FADD/LGMN/CARD8/CYCS/SYK/RHOA/ARRB2/MMP9/SOX7/CSN2/BCL2L10/PPARG/BOK/COL4A3/SIAH2/RNF34/HTRA2/S100A8/AKT1/ANP32B/SIRT1/F3/BAX/NODAL/BBC3/MALT1/GPI/ACER2/DNAJB6/CST7/DAP/BID/LTF/VEGFA/LAMTOR5/EGLN3/ASPH/CRYAB/ST18/AIFM1/FASLG/RFPL1/GRIN2B/FIS1/FNIP1/FAM162A/PTGS…
GOBP_POSITIVE_REGULATION_OF_OXIDOREDUCTASE_ACTIVITY	GOBP_POSITIVE_REGULATION_OF_OXIDOREDUCTASE_ACTIVITY	55	0.473847889336949	1.95092372587419	0.000113876762915526	0.00192159879324413	0.00139712272739118	4554	tags=44%, list=21%, signal=35%	CDH3/VDR/CYP27B1/AGT/EDN1/EDN3/FTMT/COX17/GCH1/PIK3CB/FCER2/GDNF/AKT1/IL1B/NOD2/GNAI3/HIF1A/NUS1/RIPK3/CALM3/GNAI2/AGTR2/EDN2/RGN
GOBP_RAS_PROTEIN_SIGNAL_TRANSDUCTION	GOBP_RAS_PROTEIN_SIGNAL_TRANSDUCTION	332	0.285908351116651	1.54630449478439	0.000114120822099759	0.00192159879324413	0.00139712272739118	3954	tags=27%, list=18%, signal=22%	CDC42EP1/CDC42EP5/RRAS/TNFAIP1/TIAM1/CFL1/LRRC59/TAX1BP3/CDC42EP2/RHOG/EPS8L1/CBL/NKIRAS2/RANGRF/LPAR1/RHOJ/ARHGEF10/GABARAP/CDC42SE1/GNA13/CRK/RHOH/CYFIP1/CDK2/GPR65/P2RY8/ARF6/MET/RAB42/RHOD/MAPRE2/CDKN1A/RAB35/RASIP1/AIF1/PIK3CB/RAP2A/RAC2/ARHGAP1/ARHGDIA/ARHGEF2/RAB39A/SDCBP/RASAL1/RAPGEF3/PSD4/GNB1/WASF1/WAS/RHOA/KITLG/ABRA/ZNF304/GRB2/C15orf62/RALA/RRAS2/ARHGAP29/CADM4/DOK1/RTKN/STMN3/RAP2C…
GOBP_CELLULAR_RESPONSE_TO_OXYGEN_LEVELS	GOBP_CELLULAR_RESPONSE_TO_OXYGEN_LEVELS	151	0.347479474436154	1.71545099446752	0.000115424965371663	0.0019308136830368	0.00140382252966261	5090	tags=38%, list=23%, signal=29%	ADAM8/PDK1/EPHA4/PGK1/CYBB/P4HB/MIEF1/EGLN1/HYOU1/VASN/CBL/TMEM199/NDRG1/SLC9A1/ATP6V1G1/PTEN/EDN1/ENO1/PIK3CB/PPARD/SUV39H2/SLC8A1/SRC/LMNA/KCND2/ENDOG/TBL2/EGR1/AK4/SLC8A3/PPARG/HIPK2/CASR/BACH1/SFRP1/AKT1/SIRT1/POU4F2/CLCA1/MYOD1/VEGFA/DNMT3A/EGLN3/CAV1/EGLN2/HIF1A/AIFM1/E2F1/HILPDA/PTGIS/HMOX1/FAM162A/ATF4/PTGS2/SIRT2/MGARP/CCDC115
GOBP_MESENCHYMAL_CELL_DIFFERENTIATION	GOBP_MESENCHYMAL_CELL_DIFFERENTIATION	230	0.311794742759491	1.61444488504236	0.000115424965371663	0.0019308136830368	0.00140382252966261	5246	tags=37%, list=24%, signal=28%	CORO1C/EPHA4/TIAM1/FAM83D/TGFB3/SEMA7A/VASN/PEF1/IL17RD/DAB2/TRIM62/PHLDB2/EFNA1/PTEN/PPP2CA/EDN1/EDN3/OLFM1/TGFBR2/LOXL3/ALDH1A2/SDCBP/MARK1/SOX9/SEMA6B/BMP2/TGFB1/TGFBR1/MAD2L2/GDNF/SERPINB3/SPRED3/KITLG/FGFR1/FGF19/SEMA6A/SEMA4A/RADIL/SFRP1/SPRED2/FOXA2/SEMA5B/NKX2-1/HMGA2/DACT3/TMEM100/IL1B/TBX3/NRTN/SEMA4F/GBX2/LOXL2/COL1A1/SOX8/EZH2/TGFB2/HAND2/HIF1A/TGFB1I1/ADAM15/SPRED1/FLNA/GCNT2/WWTR1/S…
GOBP_DNA_REPLICATION	GOBP_DNA_REPLICATION	267	-0.284369895135071	-1.5909235061822	0.00011724303156187	0.0019548168203551	0.00142127431449614	5447	tags=38%, list=25%, signal=29%	RFC5/DDX11/POLN/MCM7/SET/RPA3/TEFM/TIPIN/EXD2/SRPK2/USP37/PURA/SENP2/BRCA2/RFC1/EGF/ING4/REV1/WRN/POLE/SSBP1/TOP1MT/ESCO1/ZMPSTE24/CDC7/EME1/E2F7/RRM2B/JADE2/POLG/POLA2/BOD1L1/RAD17/METTL4/CDK9/RECQL/MMS22L/ANKRD17/INO80D/NOC3L/TICRR/SMC3/DHX9/POLH/SUPT16H/TERF1/POLG2/POLD3/REPIN1/FAF1/RFC4/ZRANB3/GEN1/DNA2/CHAF1B/RUVBL2/PNKP/ATAD5/NFIA/FANCM/LIG3/TRAIP/PRIMPOL/LRWD1/MEAF6/ATRX/SMARCA5/ORC3/RBBP7…
GOBP_ESTABLISHMENT_OF_RNA_LOCALIZATION	GOBP_ESTABLISHMENT_OF_RNA_LOCALIZATION	150	-0.332324588622134	-1.69848578742251	0.000120390385393463	0.00200075487386792	0.00145467415781438	5646	tags=46%, list=26%, signal=34%	SRSF7/XPO5/NUP93/PNPT1/FYTTD1/HNRNPA2B1/ZC3H11A/TSC1/NSUN2/SMG7/MRPL18/KPNB1/THOC2/TOMM20L/SENP2/CPSF6/RANBP2/HHEX/LUZP4/FMR1/YTHDC1/NUP205/PHAX/UPF2/SIDT2/NUP37/GLE1/THOC3/NRDE2/RANBP17/NXF3/PARP11/DHX9/CETN3/TERF1/NUP160/HNRNPA1L2/TST/AAAS/ATM/DDX25/NUP85/NUP62CL/ZFP36L1/NUP155/PABPN1/TOMM20/MCM3AP/CKAP5/LRPPRC/IGF2BP2/SSB/CETN2/NXF1/NUP133/NUP107/AKAP8L/NUP153/PCID2/SETD2/ATR/SMG6/ATXN2/UPF3B/…
GOBP_POSITIVE_REGULATION_OF_ERK1_AND_ERK2_CASCADE	GOBP_POSITIVE_REGULATION_OF_ERK1_AND_ERK2_CASCADE	201	0.328045435132622	1.66877118397067	0.000121953080520187	0.0020201448597857	0.00146877189252611	3742	tags=28%, list=17%, signal=23%	CD44/GPR183/SEMA7A/CCL3/NPSR1/AKAP12/P2RY6/SHC1/CALCR/CCL2/CCL26/TLR4/PTEN/HAVCR2/MAP2K1/CXCL17/ADCYAP1/CD36/KDR/RIPK2/CCR7/SRC/P2RY1/IL1A/TPBG/BMP2/FFAR4/HTR2C/ALOX15/TGFB1/MIF/FGF21/ARRB2/PTPN11/FGF19/FGF1/CASR/NTRK2/RAMP3/NDRG4/NODAL/CCL22/CCR1/SERPINF2/NOD2/ARRB1/CCL19/ROR2/SCIMP/CCL3L3/ICAM1/IGF1/DDT/PHB/PTPRC/HAND2
GOBP_DENDRITIC_CELL_DIFFERENTIATION	GOBP_DENDRITIC_CELL_DIFFERENTIATION	48	0.503970619143051	2.02495036047644	0.000122821506154333	0.00202356223499666	0.00147125653843245	5559	tags=46%, list=25%, signal=34%	RELB/SPI1/IRF4/BATF3/TGFBR2/IRF8/LILRB2/CCR7/LGALS1/LILRB1/LTBR/FCGR2B/DCSTAMP/TRPM2/TMEM176B/CCL19/BLK/PRTN3/FLT3/ITGB6/CEBPB/LGALS3
GOBP_MAST_CELL_ACTIVATION	GOBP_MAST_CELL_ACTIVATION	67	0.458338254958164	1.94655023233861	0.000122952625019397	0.00202356223499666	0.00147125653843245	6145	tags=48%, list=28%, signal=35%	STXBP2/CBL/NDRG1/RHOH/CD300A/S100A12/LAT2/VAMP2/LCP2/FGR/BTK/RAC2/IL4R/FOXF1/NR4A3/UNC13D/SYK/FCGR2B/CRLF2/IL13/BLK/GATA2/PLA2G3/CPLX2/RASGRP1/HMOX1/CD300LF/VAMP8/SNAP23/PTGDS/LGALS9/PTGDR
GOBP_REGULATION_OF_ANTIGEN_PROCESSING_AND_PRESENTATION	GOBP_REGULATION_OF_ANTIGEN_PROCESSING_AND_PRESENTATION	20	0.657465257412625	2.09168650913032	0.000123537905814967	0.00202470009050442	0.00147208383068303	3901	tags=50%, list=18%, signal=41%	FGL2/SLC11A1/THBS1/LILRB2/CCR7/WAS/FCGR2B/NOD2/CCL19/CD68
GOBP_REGULATION_OF_NEUTROPHIL_CHEMOTAXIS	GOBP_REGULATION_OF_NEUTROPHIL_CHEMOTAXIS	31	0.580815195270917	2.08434249532909	0.00012381545045813	0.00202470009050442	0.00147208383068303	5982	tags=61%, list=27%, signal=45%	C3AR1/MCU/MPP1/TNFAIP6/EDN1/DPP4/RAC2/CCR7/IL23A/CXCL8/NOD2/NCKAP1L/CCL19/C5AR2/LBP/DNM1L/RAC1/JAM3/CCL21
GOBP_NEURON_DEATH	GOBP_NEURON_DEATH	334	0.286817340538394	1.55630309734742	0.000124993565684191	0.00203743505469885	0.00148134294760749	4918	tags=33%, list=22%, signal=26%	TYRO3/ADAM8/TGFB3/CCL3/MCL1/HYOU1/INPP5A/CBL/MAP3K11/APAF1/ITGAM/SLC9A1/CLCF1/CCL2/DKK1/AKT1S1/TLR4/TFAP2D/IL10/TYROBP/IL6ST/CLN3/ADORA2A/DAXX/PM20D1/CDC34/CHMP4B/FAIM2/DIO3/FADD/LGMN/ENDOG/NR4A3/GAPDH/CORO1A/EGR1/FGF21/SERPINF1/ZPR1/CDK5R1/GDNF/EIF2S1/RHOA/ARRB2/FCGR2B/BTG2/GABRA5/PICALM/GFRAL/PRNP/BOK/HIPK2/HTRA2/NTRK2/MAP2K4/TRPM2/RRAS2/AKT1/IL13/SIRT1/BAX/AKT2/CRLF1/ZNF746/DNAJC5/EN1/GPI/DRAX…
GOBP_SENSORY_PERCEPTION_OF_PAIN	GOBP_SENSORY_PERCEPTION_OF_PAIN	92	0.40028692217296	1.81531496300195	0.000127273730409562	0.00206799545397957	0.00150356227275661	7846	tags=55%, list=36%, signal=36%	ANO1/BDKRB1/CCL3/TMEM120A/SLC9A1/CCL2/PTAFR/IL10/EDN1/HOXB8/NLGN2/KCNA2/KCND2/P2RY1/GRIN2D/IL1A/SCN3B/NTSR1/OPRL1/SCN1A/ARRB2/TACR1/TMEM100/IAPP/ADORA1/CXCR4/PTGES/EDNRB/NIPSNAP1/NR2F6/OXT/ALOXE3/PTGS2/PROK2/P2RX4/NTRK1/GRIN2A/HOXD1/CHRNA4/CNR2/CALCA/NMUR2/TNF/GRM1/SMR3B/NPY1R/IL12B/SCN10A/PRDM12/P2RX3/CNR1
GOBP_TRNA_METABOLIC_PROCESS	GOBP_TRNA_METABOLIC_PROCESS	157	-0.328703718624526	-1.6908920782019	0.000127962010869858	0.00207241799964993	0.00150677774056951	5289	tags=50%, list=24%, signal=39%	TRMT61A/METTL8/TRMT44/THUMPD1/HARS2/ELAC1/LSM6/VARS2/ELP3/TRMT13/TRMT2B/RPP30/NARS2/RARS2/DTWD2/METTL6/EXOSC8/THUMPD3/RPUSD4/TRNT1/NSUN2/THG1L/DTWD1/TYW1B/OSGEP/DDX1/GTF3C4/DARS2/GTF3C3/OSGEPL1/QRSL1/WARS2/NSUN3/EXOSC2/TYW3/RPPH1/DTD2/TRMT5/FARS2/CDKAL1/CARS2/TRDMT1/BRF1/TRMT12/MOCS3/TARS2/RPP40/NAT10/PRORSD1P/POP5/RPP38/ALKBH8/EXOSC3/SEPSECS/EXOSC10/ANKRD16/TRMT61B/LARS2/TRMT10B/TRMT10A/C9orf64/…
GOBP_POSITIVE_REGULATION_OF_SUPRAMOLECULAR_FIBER_ORGANIZATION	GOBP_POSITIVE_REGULATION_OF_SUPRAMOLECULAR_FIBER_ORGANIZATION	168	0.34357940237413	1.71280494552618	0.000128358308092783	0.00207241799964993	0.00150677774056951	3211	tags=28%, list=15%, signal=24%	GSN/CDC42EP1/CDC42EP5/TGFB3/CDC42EP2/HCK/VASP/LPAR1/ARHGEF10/RHOC/CYFIP1/PFN1/GPR65/ARF6/CCL26/MET/WHAMM/ARHGEF5/EDN1/COLGALT1/WDR1/TESK1/CFL2/CCR7/CTTN/PLEK/SNX9/RAPGEF3/ALOX15/ARPC2/TGFBR1/CDK5R1/WASF1/WAS/RHOA/SWAP70/GRB2/TENM1/C15orf62/SFRP1/TACR1/WASF2/PFN3/SERPINF2/NCKAP1L/NCK1/MAGEL2
GOBP_POSITIVE_REGULATION_OF_INTERLEUKIN_1_BETA_PRODUCTION	GOBP_POSITIVE_REGULATION_OF_INTERLEUKIN_1_BETA_PRODUCTION	58	0.468469317408277	1.96189640052764	0.000129347575275189	0.00208180229985493	0.00151360071482572	3377	tags=36%, list=15%, signal=31%	CCL3/TRIM16/NLRP3/FZD5/TLR4/MYD88/TYROBP/LILRA2/CD36/NLRP12/RIPK2/HSPB1/CARD8/LPL/LILRA5/EGR1/NOD2/MALT1/CCL19/TMEM106A/TLR8
GOBP_LEUKOCYTE_HOMEOSTASIS	GOBP_LEUKOCYTE_HOMEOSTASIS	88	0.406476680896843	1.83402153809203	0.000132448373312608	0.00212500503346202	0.00154501180918116	6373	tags=50%, list=29%, signal=36%	SPNS2/GAPT/GPR183/SH2B3/HCAR2/BAK1/BCL10/TCIRG1/BAP1/STAT5B/PIK3CB/CXCL6/IL2RA/JAK3/FADD/CORO1A/MIF/KITLG/AKT1/BAX/LMO1/NCKAP1L/FOXP3/RC3H2/HIF1A/RIPK3/DOCK11/PDE4B/FLT3/ANXA1/TNFAIP3/LGALS2/ITPKB/SIT1/JAM3/CAMLG/IL6/SLC46A2/LGALS9/NKX2-3/IL2/ADA/PMAIP1/XKR8
GOBP_POSITIVE_REGULATION_OF_IMMUNE_RESPONSE	GOBP_POSITIVE_REGULATION_OF_IMMUNE_RESPONSE	495	0.263628436233946	1.48289001525635	0.000137401654223743	0.00219310996094557	0.00159452835882155	4990	tags=31%, list=23%, signal=24%	CD55/C3AR1/SH2D1B/ADAM8/DUSP3/XBP1/CD274/HCK/SPI1/CD86/FCER1G/MMP12/NLRP3/CD1C/ITGAM/PVR/CD8B/CLCF1/CD300A/SLC11A1/FPR3/TRIM62/BCL10/FZD5/LAT2/PTAFR/TLR4/IGKC/IL10/IL1R1/TYROBP/LCP2/SASH3/IL6ST/FGR/HAVCR2/CD1B/DUSP22/BTK/FFAR2/LILRA2/ARID5A/NFAM1/CD276/STAT5B/THEMIS2/LAPTM5/AZGP1/FCER2/IL4R/RIPK2/BTN1A1/CCR7/PLEKHA1/SRC/FADD/NR4A3/CD80/CD1E/LILRB1/IL23A/SYK/TGFB1/MAD2L2/KLK3/IL12RB1/FCGR2B/IRF7/X…
GOBP_HUMORAL_IMMUNE_RESPONSE	GOBP_HUMORAL_IMMUNE_RESPONSE	234	0.309179770249929	1.60295256127777	0.000137552957174163	0.00219310996094557	0.00159452835882155	7510	tags=45%, list=34%, signal=30%	CD55/SPNS2/ST6GAL1/GPR183/CD83/SLC11A1/S100A12/CCL2/TFE3/IGKC/SPINK5/CXCL5/KRT6A/BCL3/ALOX5/DEFB1/FCER2/CXCL6/CXCL2/CCR7/CXCL1/GAPDH/PGLYRP1/CXCL3/KLK3/CAMP/FCGR2B/CFP/DEFB118/WFDC10B/CR1/IFNB1/WFDC12/IFNA13/SEMG2/CXCL14/CXCL8/C7/CTSG/IL1B/C8B/NOD2/GPI/F2/HRG/KLK7/PHB/LTF/SLPI/IGHV3-73/PTPRC/IFNE/WFDC9/CR2/PI3/LYZ/PRTN3/EBI3/COLEC10/AZU1/RNASE7/C4BPA/POU2F2/RPS19/LTA/CRP/DEFA1B/CST9/RNASE2/FCN2/C…
GOBP_STRESS_ACTIVATED_PROTEIN_KINASE_SIGNALING_CASCADE	GOBP_STRESS_ACTIVATED_PROTEIN_KINASE_SIGNALING_CASCADE	241	0.308239768496961	1.60787462847523	0.00013981326682208	0.0022222033873092	0.00161568110274147	3843	tags=28%, list=17%, signal=23%	CDC42EP5/DUSP3/RELL1/MAPK13/MAPKAPK2/SPI1/CCM2/ZFP36/MAP3K11/SPHK1/MARVELD3/SH2D3A/TRIB1/TLR4/AGT/MYD88/PRMT1/DUSP22/NCF1/MAP2K3/MAP2K1/GADD45G/GADD45B/DAXX/RAP2A/RIPK2/MAP2K2/CCR7/SDCBP/FZD7/IL1A/BMP2/SERPINB3/SH2D3C/RHOA/LTBR/FCGR2B/MAGI3/SIRPA/GFRAL/RASSF2/FGF19/HIPK2/CASR/MAP2K4/SFRP1/IGFBP6/DUSP10/AMBP/IL1B/SERPINF2/SH3RF2/NOD2/STK25/CCL19/ROR2/FOXM1/SCIMP/PBK/ZC3H12A/VEGFA/TGFB2/WNT7A/HAND2…
GOBP_MULTI_MULTICELLULAR_ORGANISM_PROCESS	GOBP_MULTI_MULTICELLULAR_ORGANISM_PROCESS	204	0.325591575621747	1.65634097938836	0.000140924660040062	0.00223291184945465	0.00162346682569852	4879	tags=35%, list=22%, signal=27%	TIMP1/ITGA5/GJB2/VDR/MAFF/TGFB3/SLC38A1/VMP1/PSG7/TMED2/CYP27B1/PTAFR/AGT/EDN1/SMURF2/SERPINE2/PSG5/CALR/HAVCR2/TGFBR2/ACVR2A/P2RX1/ADCYAP1/ADM/STAT5B/UBE2Q1/PPARD/TEAD4/PTHLH/CORIN/DEDD/JUNB/MMP9/FOSB/THBD/FOSL1/ARG1/RARA/B4GALT1/PGF/CYP1A1/AKT1/TACR1/AMBP/NODAL/IL1B/PSG9/PSG4/CLDN4/AGO2/NDP/ARHGDIB/VEGFA/RPL29/CRHBP/SLC19A1/PRDM1/GHSR/UCN/CRHR1/STS/DAZAP1/HMX3/OXT/FOS/PGR/IHH/PTGS2/ADRA2A/TCF23…
GOBP_REGULATION_OF_SUBSTRATE_ADHESION_DEPENDENT_CELL_SPREADING	GOBP_REGULATION_OF_SUBSTRATE_ADHESION_DEPENDENT_CELL_SPREADING	55	0.468844468151784	1.93032366977953	0.000144498441333435	0.00228244906403463	0.00165948348463101	1868	tags=27%, list=8%, signal=25%	CORO1C/MYADM/ST6GAL1/ILK/P4HB/NEDD9/CRK/DAB2/CALR/ACTN4/TESK1/CASS4/TACSTD2/UNC13D/ARPC2
GOBP_REGULATION_OF_MUSCLE_CONTRACTION	GOBP_REGULATION_OF_MUSCLE_CONTRACTION	153	0.350916093221055	1.73337663696111	0.000149662697775057	0.00234972657843801	0.00170839845311757	5766	tags=39%, list=26%, signal=29%	C12orf57/RANGRF/SRF/EHD3/SPHK1/SLC9A1/CASQ1/PTAFR/DAPK3/DSC2/EDN1/ENO1/NR4A1/P2RX1/TRPM4/SLC8A1/FKBP1B/ATP1A1/CASQ2/CTTN/SLC8A3/RHOA/ADRA2C/HRC/NOS1/MYL9/TACR1/FGF13/CHRNB4/KBTBD13/TNNC2/CHRM2/ADORA1/ZC3H12A/KCNJ2/CAV1/MYL3/JUP/GHSR/MYL2/UCN/KCNQ1/CALM3/EDN2/OXT/TBXA2R/PDE4B/DLG1/PTGS2/ADRA2A/ANXA6/SSTR2/NPPA/PROK2/GATA4/P2RX4/CACNA1C/NKX2-5/KCNB2/MYOCD
GOBP_REGULATION_OF_EXCRETION	GOBP_REGULATION_OF_EXCRETION	24	0.600658045127132	2.01672043167255	0.000149970932474609	0.00234972657843801	0.00170839845311757	5181	tags=54%, list=24%, signal=41%	NPSR1/AGT/EDN1/NPR1/ADORA2A/CORIN/NPPB/TACR1/ADORA1/GNAI2/EDNRB/OXT/AGTR1
GOBP_OSTEOBLAST_DIFFERENTIATION	GOBP_OSTEOBLAST_DIFFERENTIATION	215	0.315673701279163	1.61957327125122	0.000150139330570519	0.00234972657843801	0.00170839845311757	4894	tags=33%, list=22%, signal=26%	ILK/SEMA7A/CCL3/TPM4/SIRT7/ALPL/CREB3L1/AREG/SND1/TNFAIP6/IL6ST/ALYREF/ACVR2A/RRBP1/TCIRG1/RUNX2/PDLIM7/TRPM4/SP7/TP53INP2/PTHLH/MEF2D/SOX9/COL6A1/RPS15/BCAP29/CTNNBIP1/BMP2/FFAR4/JUNB/TNC/FHL2/BMP6/PPARG/RASSF2/SMOC1/LRP3/BGLAP/JUND/LOX/SFRP1/RRAS2/FAM20C/AKT1/MRC2/GLI1/ESRRA/FBN2/SYNCRIP/CEBPA/FASN/IGF1/PHB/LTF/COL1A1/SOX8/CEBPD/HAND2/MAPK11/SKI/ACHE/ITGA11/WWTR1/CLEC5A/GDPD2/DHH/SMO/IHH/SHOX2/…
GOBP_REGULATION_OF_T_HELPER_1_TYPE_IMMUNE_RESPONSE	GOBP_REGULATION_OF_T_HELPER_1_TYPE_IMMUNE_RESPONSE	29	0.570940014921522	2.01136111327687	0.000152239429262012	0.00236806575638654	0.00172173218459348	4935	tags=55%, list=22%, signal=43%	IL1RL1/SLC11A1/IL1R1/HAVCR2/ARID5A/IL4R/RIPK2/JAK3/CD80/IL23A/IL12RB1/IL1B/CCL19/HLX/ANXA1/IL27
GOBP_MYELOID_DENDRITIC_CELL_ACTIVATION	GOBP_MYELOID_DENDRITIC_CELL_ACTIVATION	29	0.570545432514	2.00997104130831	0.000152239429262012	0.00236806575638654	0.00172173218459348	2763	tags=34%, list=13%, signal=30%	RELB/SPI1/IRF4/BATF3/IL10/HAVCR2/TGFBR2/LTBR/DCSTAMP/CLEC4D
GOBP_LYMPHOCYTE_APOPTOTIC_PROCESS	GOBP_LYMPHOCYTE_APOPTOTIC_PROCESS	74	0.439772999193042	1.92669805475134	0.000153454339300369	0.00237970832556377	0.00173019706189249	4031	tags=38%, list=18%, signal=31%	ADAM8/KDELR1/CD274/CLC/ARG2/AURKB/BAK1/BCL10/EFNA1/IL10/PTEN/PRELID1/HSH2D/BTK/IRS2/IL2RA/JAK3/FADD/MIF/AKT1/BAX/IL7R/ST3GAL1/BLK/HIF1A/RIPK3/GIMAP8/FASLG
GOBP_NEGATIVE_REGULATION_OF_INTERLEUKIN_10_PRODUCTION	GOBP_NEGATIVE_REGULATION_OF_INTERLEUKIN_10_PRODUCTION	18	0.677881990974861	2.09224683024913	0.000154166510645075	0.00238350768882174	0.00173295943704385	4432	tags=61%, list=20%, signal=49%	CD274/TYROBP/JAK3/TRIB2/LILRB1/IL23A/FCGR2B/FOXP3/EPX/LILRB4/PDCD1LG2
GOBP_PATTERN_SPECIFICATION_PROCESS	GOBP_PATTERN_SPECIFICATION_PROCESS	440	-0.249429397552036	-1.48220328415828	0.000155488673503914	0.00239668644174311	0.00174254121617997	3376	tags=22%, list=15%, signal=19%	VANGL2/ZBTB16/TDRD7/COBL/KDM2B/FOLR1/NPHP3/SUFU/ACVR2B/ATM/OVOL2/LRP4/ROBO1/SMAD2/SYNGAP1/PKD1L1/TULP3/TDRD6/PTCH1/DNAAF2/ENKUR/STIL/AR/HIPK1/ARL13B/MEIS2/DYNC2LI1/PIFO/PGAP1/IRX3/MNS1/DMRT3/ARL6/MED12/DRC1/OFD1/RTTN/TMEM107/IFT52/MEIS1/TBC1D32/BHLHE41/CDK20/SEMA3C/WDR77/SCMH1/CCDC103/IFT74/GLI3/GALNT11/AHI1/CCDC40/PBX3/WLS/DPCD/INTU/FOXJ1/C9orf116/EYA1/DNAI2/CCDC39/BASP1/C2CD3/DNAI1/DNAH5/TCTN1/…
GOBP_ALTERNATIVE_MRNA_SPLICING_VIA_SPLICEOSOME	GOBP_ALTERNATIVE_MRNA_SPLICING_VIA_SPLICEOSOME	73	-0.404280225044982	-1.81462141460887	0.000156455296126771	0.00240432205071924	0.00174809278234224	4779	tags=45%, list=22%, signal=36%	MBNL1/SMU1/RBM17/SRSF2/SLU7/FMR1/YTHDC1/MAGOH/HNRNPM/CELF1/KHDRBS3/HNRNPU/RBM15/REST/DHX9/MBNL3/CELF6/FAM172A/SAP18/TIA1/CDK13/RBM24/SRSF6/KDM1A/DDX5/RBM25/RBM5/RBM8A/THRAP3/DDX17/RBM11/SFSWAP/SFPQ
GOBP_RESPONSE_TO_INTERFERON_GAMMA	GOBP_RESPONSE_TO_INTERFERON_GAMMA	132	0.364980154112168	1.75567072048143	0.000160375176323406	0.00245715960841447	0.00178650899751441	3278	tags=28%, list=15%, signal=24%	GSN/MYO1C/MRC1/CDC37/CDC42EP2/HCK/CCL3/ZYX/NR1H2/RAB43/CXCL16/CYP27B1/SLC11A1/CCL2/CCL26/TLR4/DAPK3/EDN1/GCH1/AIF1/IRF8/SOCS1/SLC26A6/KIF5B/GAPDH/WAS/ASS1/IL12RB1/SIRPA/PPARG/ARG1/CCL22/IFITM2/ACTG1/CCL19/SYNCRIP/CCL3L3
GOBP_RIBONUCLEOPROTEIN_COMPLEX_SUBUNIT_ORGANIZATION	GOBP_RIBONUCLEOPROTEIN_COMPLEX_SUBUNIT_ORGANIZATION	187	-0.314804867565281	-1.66953632247507	0.000161086913127466	0.00246067494244411	0.00178906486561989	4002	tags=31%, list=18%, signal=26%	SMN1/AGO1/CELF1/EIF3A/SF3B1/PTBP2/NAF1/HSP90AB1/NUFIP1/DHX9/RPS27L/PRPF18/PRPF39/CELF6/FASTKD2/SETX/XAB2/NUDT21/GCFC2/GEMIN4/ATM/KLC1/RUVBL2/GEMIN5/RNU2-1/RRS1/PRMT5/SRSF6/PSIP1/ZNHIT6/SCAF11/EIF4B/HSP90AA1/PRPF3/PRPF31/PRKRA/SHQ1/SRSF5/EIF5/DHX30/CLNS1A/GEMIN6/LUC7L/PTGES3/PRMT7/RUVBL1/RBM5/ATR/PIH1D2/LUC7L3/SF1/SFSWAP/PRPF6/MDN1/PRKDC/PRPF8/SNRNP200/WEE2-AS1
GOBP_REGULATION_OF_ORGANELLE_ASSEMBLY	GOBP_REGULATION_OF_ORGANELLE_ASSEMBLY	211	-0.298734033726241	-1.63054881350966	0.000164489783849841	0.00250515485731906	0.00182140455078347	3377	tags=26%, list=15%, signal=22%	CDK10/TRIM37/PIP4K2B/RBM14/HTT/CEP135/CROCC/PAN3/MTM1/CENPJ/RALB/EZR/DYNC1H1/ARHGAP35/STIL/SENP6/DYNC2LI1/CNOT1/MNS1/MPHOSPH9/DCDC2/VDAC3/CEP97/MTMR3/SPICE1/C9orf72/MAK/SDCCAG8/SYNE2/MAP4/MDM1/ODF2/SPAG5/CCP110/EVI5/TBC1D19/TBC1D5/CEP120/ODF2L/KIF24/DZIP1/TPR/CDK5RAP2/ZMYND10/BBS4/KIF9/IFT140/ALMS1/RP1/IFT88/MAPK15/CDKL1/PAN2/TBC1D8/KAT2A
GOBP_CONNECTIVE_TISSUE_DEVELOPMENT	GOBP_CONNECTIVE_TISSUE_DEVELOPMENT	244	0.306499185010488	1.60058893680734	0.000165744565115118	0.00251675229528968	0.0018298366148674	5174	tags=35%, list=23%, signal=27%	TIMP1/CD44/XBP1/SPI1/SRF/SH3PXD2B/OSR2/PRRX1/BMP1/EIF2AK3/HYAL1/SLC39A14/EDN1/ECM1/TGFBR2/ARID5A/RUNX2/PPARD/TRPM4/CHSY1/MEX3C/PTHLH/MEF2D/SOX9/BMP8A/COL27A1/EGR1/BMP2/TGFB1/TGFBR1/PTPN11/HOXA5/BMP6/PKDCC/CASR/RARA/COL5A1/LOX/DGAT2/SULF2/SIRT1/HOXA3/HMGA2/POU4F2/CYTL1/OTOR/CDK4/ADAMTS7/ESRRA/FOXD1/ROR2/NKX3-2/HYAL2/LOXL2/EBF2/COL1A1/SOX8/UNCX/HOXB3/WNT7A/HAND2/HIF1A/BGN/RARG/SERPINB7/RUNX3/NR1H4/…
GOBP_MAINTENANCE_OF_GASTROINTESTINAL_EPITHELIUM	GOBP_MAINTENANCE_OF_GASTROINTESTINAL_EPITHELIUM	20	0.650337591615939	2.06901026544987	0.000168459894328567	0.00255039282155594	0.00185429538533147	2947	tags=55%, list=13%, signal=48%	VSIG1/TFF3/SERPINA3/TLR4/NEUROD1/SOX9/MUC2/MUC6/TFF2/TFF1/NOD2
GOBP_REGULATION_OF_PROTEIN_TYROSINE_KINASE_ACTIVITY	GOBP_REGULATION_OF_PROTEIN_TYROSINE_KINASE_ACTIVITY	86	0.406144029255424	1.83125726106131	0.000170534798781819	0.00257173340674245	0.0018698113279334	4870	tags=41%, list=22%, signal=32%	EPHA4/NEDD9/GPRC5A/HBEGF/CBL/AREG/SHC1/EFNA1/AGT/DUSP22/NCF1/PTPN1/CBLC/SRC/CASS4/TGFA/LILRA5/ZFYVE28/ERRFI1/EREG/PRNP/UNC119/RAP2C/ZGPAT/HYAL2/ADORA1/PTPRC/CAV1/RAP2B/MVP/LILRB4/DOK7/IBTK/GPRC5B/ADRA2A
GOBP_SUPEROXIDE_ANION_GENERATION	GOBP_SUPEROXIDE_ANION_GENERATION	40	0.525910751330255	2.00963169240872	0.000170877621498567	0.00257173340674245	0.0018698113279334	4749	tags=57%, list=22%, signal=45%	CYBB/SH3PXD2B/ITGAM/ACP5/AGT/TYROBP/NCF2/EDN1/NCF1/SH3PXD2A/SYK/TGFB1/ALOX12/HVCN1/NOXA1/PON3/GNAI3/ITGB2/NCF4/GNAI2/SOD2/CRP/NOXO1
GOBP_NEGATIVE_REGULATION_OF_ADAPTIVE_IMMUNE_RESPONSE	GOBP_NEGATIVE_REGULATION_OF_ADAPTIVE_IMMUNE_RESPONSE	59	0.462588888777375	1.93350991212918	0.000172039983276257	0.00258161174904548	0.00187699350175086	4277	tags=49%, list=19%, signal=40%	CD55/SAMSN1/IL1RL1/CLEC4G/IL4I1/HAVCR2/DUSP22/LOXL3/IL4R/IL20RB/JAK3/ZBTB7B/LILRB1/ALOX15/FCGR2B/ARG1/CR1/IFNB1/CEACAM1/IL7R/NOD2/NCKAP1L/FOXP3/ZC3H12A/RC3H2/PTPRC/CR2/LILRB4/C4BPA
GOBP_REGULATION_OF_LIPID_LOCALIZATION	GOBP_REGULATION_OF_LIPID_LOCALIZATION	157	0.339810115274318	1.68201997371803	0.000174478616150968	0.00261052756481595	0.00189801711164072	6533	tags=46%, list=30%, signal=32%	PLIN3/SURF4/EHD1/NFKBIA/TSPO/NR1H2/SEC24A/DAB2/POMC/AGT/EDN1/PRELID1/TTC39B/LIPG/IRS2/THBS1/CD36/PPARD/ABHD5/ABCA8/OSBPL8/LPL/IL1A/NTSR1/ABCG4/LAMTOR1/SYK/ABCG1/MIF/PTPN11/ABCG8/BMP6/PPARG/AKT1/SIRT1/AKT2/IL1B/CETP/GALR1/ZC3H12A/FURIN/CAV1/PLA2G3/NUS1/APOC4/FASLG/PTGES/CRHR1/HILPDA/OXT/YJEFN3/FIS1/CRP/VSTM2A/GPS2/APOA5/AGTR1/P2RX4/SHH/KDM5B/IL6/PLIN2/APOC2/ITGAV/LPCAT3/PRAP1/MAP2K6/APOC1/SSTR4/AV…
GOBP_POSITIVE_REGULATION_OF_PEPTIDASE_ACTIVITY	GOBP_POSITIVE_REGULATION_OF_PEPTIDASE_ACTIVITY	181	0.334644528585862	1.68067173783005	0.000181636651713407	0.00270967893871872	0.00197010637315496	6391	tags=43%, list=29%, signal=30%	GSN/EPHA4/PRSS22/NLRP3/APAF1/EIF2AK3/BAK1/BCL10/EFNA1/NDUFA13/PRELID1/P2RX1/TBC1D10A/LAPTM5/NLRP12/RIPK2/FADD/LGMN/CARD8/EFNA3/CYCS/ADRM1/SYK/SERPINB3/RHOA/SOX7/BCL2L10/PICALM/PPARG/BOK/COL4A3/CR1/HTRA2/S100A8/ANP32B/SIRT1/F3/SEMG2/BAX/NODAL/BBC3/MALT1/ACER2/CLDN4/RCN3/DAP/BID/EGLN3/CAV1/ASPH/ST18/AIFM1/FASLG/RFPL1/GRIN2B/FIS1/FAM162A/MEFV/PPM1F/STAT3/SLC1A1/HIP1/DLC1/APH1A/ANTXR1/PCOLCE2/CASP5/V…
GOBP_REGULATION_OF_MICROTUBULE_BASED_PROCESS	GOBP_REGULATION_OF_MICROTUBULE_BASED_PROCESS	228	-0.293813615303235	-1.61427360038096	0.000183154053393236	0.00272434979712037	0.00198077300646851	3302	tags=26%, list=15%, signal=22%	TTLL6/TRIM37/LAMP1/RBM14/GEN1/SLAIN1/NAT10/DYRK1A/CENPJ/KATNB1/SPEF1/DYNC1H1/MAP10/STIL/CKAP5/FAM107A/SENP6/TRIM36/EFCAB1/CIB1/MAP6/DRC1/MPDZ/CEP70/ARL3/CEP97/GAS2L2/SPICE1/CCDC40/CAMSAP1/MDM1/AKAP9/CCDC39/TMEM67/MACF1/SPAG5/RSPH4A/BBS2/TTC21B/DNAH11/TTBK2/CEP120/MAP9/EPPIN/TPR/DIXDC1/CCDC65/PAK1/MAPRE3/CDK5RAP2/PARP3/MAP1A/BBS4/KIF9/ALMS1/MAPK15/TRAF3IP1/DNAAF1/KAT2A
GOBP_POSITIVE_REGULATION_OF_ALPHA_BETA_T_CELL_DIFFERENTIATION	GOBP_POSITIVE_REGULATION_OF_ALPHA_BETA_T_CELL_DIFFERENTIATION	49	0.48515850468841	1.96098791220839	0.000184415421760906	0.00273497087449611	0.00198849519522257	4725	tags=57%, list=21%, signal=45%	CD86/NLRP3/CD83/AP3D1/SASH3/TGFBR2/SOCS1/IL4R/RIPK2/ZBTB7B/CD80/IL23A/SYK/RHOA/IL12RB1/RARA/NFKBID/MALT1/NCKAP1L/CCL19/FOXP3/HLX/RUNX3/LILRB4/PNP/IHH/NFKBIZ/ANXA1
GOBP_POSITIVE_REGULATION_OF_EPITHELIAL_CELL_PROLIFERATION	GOBP_POSITIVE_REGULATION_OF_EPITHELIAL_CELL_PROLIFERATION	182	0.334367370640424	1.68010802610437	0.000184940210055107	0.00273497087449611	0.00198849519522257	7076	tags=45%, list=32%, signal=31%	FGFBP1/CDH3/XBP1/CCR3/MMP12/AREG/OSR2/HYAL1/CCL26/NME1/IL10/EGR3/ECM1/NR4A1/PTPRN/CAV2/KDR/LRG1/NRARP/SOX9/FZD7/NR4A3/TGFA/SIRT6/BMP2/TGFBR1/FGFR1/BMP6/ZNF304/ARG1/FGF1/B4GALT1/SFRP1/PGF/AKT1/SIRT1/F3/TACR1/NODAL/NOD2/EGFL7/RREB1/IGF1/GATA2/NRAS/VEGFA/WNT7A/ESRP2/HIF1A/CLDN1/GHSR/C5AR2/DLX6/SMO/EMC10/IHH/HMOX1/OSR1/TNFAIP3/STAT3/AGTR1/CCL24/PDGFB/ZNF580/SHH/KDM5B/HAS2/HRAS/BMP4/BAD/IQGAP3/FGF2/GH…
GOBP_REGULATION_OF_PEPTIDE_TRANSPORT	GOBP_REGULATION_OF_PEPTIDE_TRANSPORT	177	0.328833410244715	1.6418547862836	0.000188216123598757	0.00276404031937214	0.00200963050309836	5591	tags=40%, list=25%, signal=30%	ANO1/LRRC8A/CA2/MCU/SLC9B2/CDK16/AACS/DOC2B/SLC8B1/SOX4/NLGN2/FFAR2/TCIRG1/ADCYAP1/IRS2/FFAR3/ALOX5/VSNL1/PPARD/TRPM4/NNAT/SLC26A6/FKBP1B/PIM3/NEUROD1/BMP8A/TFR2/FFAR4/HTR2C/PTPN11/SNAP25/CASR/S100A8/SFRP1/TRPM2/FOXA2/MIDN/IL1B/PCK2/SCT/KCNA5/SYTL4/RASL10B/BLK/ENSA/ADORA1/ICA1/CRHBP/HIF1A/KCNJ11/GHSR/UCN/NR1H4/RAB8B/NOS2/PAX8/RFX6/ADRA2A/SLC30A8/ADCY8/STX1A/CELA2A/GHRH/SERP1/SREBF1/NDUFAF2/ABCC8/…
GOBP_REGULATION_OF_EPIDERMAL_GROWTH_FACTOR_ACTIVATED_RECEPTOR_ACTIVITY	GOBP_REGULATION_OF_EPIDERMAL_GROWTH_FACTOR_ACTIVATED_RECEPTOR_ACTIVITY	30	0.574757009446037	2.05054939562803	0.000188530861338758	0.00276404031937214	0.00200963050309836	3455	tags=43%, list=16%, signal=37%	GPRC5A/HBEGF/CBL/AREG/SHC1/NCF1/CBLC/TGFA/ZFYVE28/ERRFI1/EREG/ZGPAT/ADORA1
GOBP_ACTIN_POLYMERIZATION_OR_DEPOLYMERIZATION	GOBP_ACTIN_POLYMERIZATION_OR_DEPOLYMERIZATION	182	0.33388101560767	1.67766422008197	0.000188531170353098	0.00276404031937214	0.00200963050309836	3083	tags=29%, list=14%, signal=25%	GSN/CDC42EP1/CDC42EP5/MYADM/TWF2/CFL1/CDC42EP2/CAPZB/HCK/VASP/ARPC5/FLII/COTL1/ARHGAP40/TMSB10/DIAPH1/CYFIP1/PFN1/ARF6/ARPC3/CCL26/PSTPIP2/WIPF1/SVIL/WDR1/AIF1/CFL2/CAPG/CCR7/KANK3/CTTN/PLEK/SNX9/CORO1A/ALOX15/ARPC2/TMSB15A/WASF1/WAS/RHOA/SPATC1L/SWAP70/GRB2/TENM1/C15orf62/PLEKHG2/SPTB/CAPZA3/PFN3/DBNL/NCKAP1L/NCK1
GOBP_REGULATION_OF_LEUKOCYTE_DEGRANULATION	GOBP_REGULATION_OF_LEUKOCYTE_DEGRANULATION	48	0.495353618077777	1.9903273115316	0.00018946773494115	0.0027698119875924	0.00201382686753917	3727	tags=40%, list=17%, signal=33%	STXBP2/SPI1/ITGAM/CD300A/PTAFR/FGR/RAC2/IL4R/FOXF1/UNC13D/SYK/FCGR2B/IL13/CEACAM1/NCKAP1L/BLK/GATA2/ITGB2/PLA2G3
GOBP_CHLORIDE_TRANSPORT	GOBP_CHLORIDE_TRANSPORT	111	0.377806445749953	1.76487727519705	0.000192950719244377	0.00281267019881374	0.00204498747253288	3627	tags=32%, list=16%, signal=26%	ANO1/LRRC8A/CA2/SLC26A4/CLIC4/SLC5A1/SLC12A2/TSPO/ATP8B1/ANO8/P2RY6/SLC12A8/GABRP/PTAFR/ANO10/ANO2/BEST1/SLC12A5/SLC12A6/CLIC3/GABRA4/SLC26A6/GABRA5/PRNP/CASR/SLC26A2/CLCA1/GABRR2/CLDN4/SLC12A3/TTYH3/GABRR1/WNK4/SLC12A1/CLCA2
GOBP_ACUTE_INFLAMMATORY_RESPONSE	GOBP_ACUTE_INFLAMMATORY_RESPONSE	109	0.383459112924185	1.7813332902795	0.000193602579782364	0.00281413208561146	0.00204605035583461	6702	tags=49%, list=30%, signal=34%	ADAM8/OSMR/SERPINA1/AHSG/SERPINA3/ALOX5AP/NLRP3/IL6ST/IL31RA/BTK/FFAR2/FFAR3/CCR7/IL20RB/IL1A/CTNNBIP1/TFR2/ASS1/FCGR2B/C2CD4A/RHBDD3/B4GALT1/S100A8/PTGER3/F3/TACR1/IL1B/SERPINF2/F2/OSM/HAMP/ADORA1/DNASE1L3/PTGES/EDNRB/LBP/CRP/PTGS2/ADRA2A/CEBPB/KL/IL6/ELANE/NLRP6/HP/NUPR1/C2CD4B/CD163/APCS/IL6R/HPR/FUT7/PLA2G2D
GOBP_POSITIVE_REGULATION_OF_HISTONE_H3_K4_METHYLATION	GOBP_POSITIVE_REGULATION_OF_HISTONE_H3_K4_METHYLATION	27	-0.58413934251026	-2.06689293235828	0.000194825651676767	0.00282386498538313	0.00205312678381856	4027	tags=48%, list=18%, signal=39%	KAT8/DNMT1/BRCA1/CTNNB1/SNW1/KANSL2/WDR61/AUTS2/PAXIP1/OGT/KANSL3/KMT2A/MYB
GOBP_RESPONSE_TO_TUMOR_NECROSIS_FACTOR	GOBP_RESPONSE_TO_TUMOR_NECROSIS_FACTOR	226	0.320155768205467	1.65641936637682	0.000197739667108025	0.00285798238409389	0.00207793227042993	4008	tags=29%, list=18%, signal=24%	ILK/NFKBIA/CCL3/NKIRAS2/ZFP36/AKAP12/SPHK1/CXCL16/HYAL1/CCL2/CCL26/OTULIN/CDIP1/EDN1/ADAM9/ACTN4/TNFRSF1A/KRT18/THBS1/GCH1/LAPTM5/SMPD1/ARHGEF2/CARD8/ENDOG/SYK/ASS1/CAMP/TNFRSF18/GPD1/KLF2/TRADD/DCSTAMP/INPP5K/TXNDC17/SFRP1/AKT1/SIRT1/SHARPIN/CXCL8/RELA/CCL22/PCK2/PELI3/ADAMTS7/MYOD1/CD14/TNFRSF1B/CCL19/CEBPA/HAMP/CCL3L3/CACTIN/HYAL2/CD58/ANKRD1/ZC3H12A/YBX3/COL1A1/TCL1A/CRHBP/CARD14/CLDN1/TNFRSF…
GOBP_MYELOID_LEUKOCYTE_CYTOKINE_PRODUCTION	GOBP_MYELOID_LEUKOCYTE_CYTOKINE_PRODUCTION	30	0.572970846357437	2.0441769363424	0.000200500966394488	0.00288970601848778	0.00210099734039302	4952	tags=57%, list=22%, signal=44%	TGFB3/SEMA7A/TICAM1/BCL10/TLR4/CD36/LAPTM5/NR4A3/LILRB1/TGFB1/MIF/SIRT1/TGFB2/CUEDC2/HMOX1/GPRC5B/IRAK3
GOBP_PRODUCTION_OF_MOLECULAR_MEDIATOR_OF_IMMUNE_RESPONSE	GOBP_PRODUCTION_OF_MOLECULAR_MEDIATOR_OF_IMMUNE_RESPONSE	226	0.319924084024924	1.65522068060681	0.000201302448466191	0.00289308476640706	0.00210345390183797	3740	tags=28%, list=17%, signal=24%	CD55/GAPT/XBP1/TGFB3/SEMA7A/CLC/CD86/TICAM1/SLC7A5/NLRP3/CLCF1/BCL10/FZD5/TLR4/IGKC/IL10/IL1R1/SPINK5/SASH3/IGKV1D-33/BTK/FFAR2/ARID5A/FFAR3/CD36/ZPBP2/LAPTM5/TRPM4/IL4R/JAK3/NR4A3/LILRB1/TGFB1/MIF/MAD2L2/KLK3/DNAJB9/IGKV2D-26/FCGR2B/TNFSF13/SWAP70/IGKV3D-11/ARG1/CR1/IFNB1/IL13/SIRT1/IL1B/VPREB1/NOD2/MALT1/GPI/TNFRSF1B/FOXP3/SCIMP/KLK7/YY1/KIR2DL4/IGKV2D-24/MZB1/PHB/TGFB2/PTPRC/TMIGD2
GOBP_REGULATION_OF_SIGNALING_RECEPTOR_ACTIVITY	GOBP_REGULATION_OF_SIGNALING_RECEPTOR_ACTIVITY	152	0.343795000683485	1.69805818862045	0.000202574501853023	0.00289774425458764	0.00210684164170229	4359	tags=28%, list=20%, signal=23%	PLAU/PPP2R5B/GPRC5A/HBEGF/CBL/IFNGR2/DKK4/AREG/PHLDA2/SHC1/CALCR/CCL2/DKK1/IL10/EDN1/NCF1/NLGN2/CBLC/SRC/P2RY1/TGFA/ZFYVE28/ERRFI1/CACNG8/FCGR2B/ADRA2C/EREG/PPARG/CACNG3/RAMP3/SLC24A4/ZGPAT/LYNX1/DLGAP4/ADORA1/CAPN1/CRHBP/HIF1A/LY6E/SHISA7/LILRB4/CNRIP1/AGTR2
GOBP_POSITIVE_REGULATION_OF_KINASE_ACTIVITY	GOBP_POSITIVE_REGULATION_OF_KINASE_ACTIVITY	458	0.262357406885963	1.46512595472349	0.000203117805532371	0.00289774425458764	0.00210684164170229	5143	tags=31%, list=23%, signal=24%	TYRO3/ADAM8/EPHA4/NEDD9/GPRC5A/GPRC5D/HBEGF/CD86/MAP3K11/ECT2/AREG/TNFRSF10A/CD300A/SLC11A1/S100A12/BCL10/DKK1/FZD5/MET/EFNA1/TLR4/AGT/PPP2CA/ARHGEF5/LCP2/EDN1/ADAM9/FZD10/EDN3/FGR/CDKN1A/PIH1D1/TGFBR2/NCF1/PTPN1/MAP2K3/MAP2K1/ADCYAP1/MOB3C/THBS1/SOCS1/DAXX/KDR/MAP2K2/CKS2/CCR7/SRC/MOB3A/CASS4/CDC6/OSBPL8/SNX9/TGFA/CCND3/LILRA5/IL23A/EGR1/BMP2/SYK/TGFB1/MIF/CDK5R1/RHOA/TOM1L1/KITLG/ADRA2C/XRCC6/C…
GOBP_POSITIVE_REGULATION_OF_ENDOTHELIAL_CELL_PROLIFERATION	GOBP_POSITIVE_REGULATION_OF_ENDOTHELIAL_CELL_PROLIFERATION	86	0.40273465585962	1.81588478396696	0.00020333054550027	0.00289774425458764	0.00210684164170229	7022	tags=51%, list=32%, signal=35%	FGFBP1/CCR3/CCL26/IL10/EGR3/ECM1/NR4A1/CAV2/KDR/LRG1/NRARP/SIRT6/BMP2/TGFBR1/FGFR1/BMP6/ARG1/PGF/AKT1/SIRT1/F3/EGFL7/GATA2/NRAS/VEGFA/HIF1A/GHSR/EMC10/HMOX1/STAT3/AGTR1/CCL24/PDGFB/ZNF580/BMP4/FGF2/GHRL/PRKD1/ADAM17/GDF2/STAT5A/PROX1/NRP1/VASH2
GOBP_REGULATION_OF_EPITHELIAL_TO_MESENCHYMAL_TRANSITION	GOBP_REGULATION_OF_EPITHELIAL_TO_MESENCHYMAL_TRANSITION	91	0.397962158038913	1.80258163332137	0.000204757483774911	0.00290610647892364	0.00211292150275989	4134	tags=38%, list=19%, signal=31%	EPHA4/TIAM1/TGFB3/VASN/IL17RD/DAB2/TRIM62/PHLDB2/EFNA1/PTEN/PPP2CA/OLFM1/TGFBR2/SDCBP/MARK1/BMP2/TGFB1/TGFBR1/MAD2L2/SERPINB3/SPRED3/SFRP1/SPRED2/FOXA2/NKX2-1/DACT3/IL1B/LOXL2/COL1A1/EZH2/TGFB2/TGFB1I1/SPRED1/GCNT2/WWTR1
GOBP_POSITIVE_REGULATION_OF_NEUTROPHIL_MIGRATION	GOBP_POSITIVE_REGULATION_OF_NEUTROPHIL_MIGRATION	31	0.572706868772103	2.05524454881342	0.000205056513604961	0.00290610647892364	0.00211292150275989	3106	tags=42%, list=14%, signal=36%	C3AR1/MCU/ADAM8/IL1R1/EDN1/RAC2/CCR7/IL1A/IL23A/FUT4/CXCL8/NCKAP1L/CCL19
GOBP_RESPONSE_TO_INORGANIC_SUBSTANCE	GOBP_RESPONSE_TO_INORGANIC_SUBSTANCE	500	0.257909523199198	1.45188374575001	0.000211313971167946	0.0029864927448722	0.0021713673549959	5503	tags=33%, list=25%, signal=25%	ENTPD6/PYCR1/CYBB/CLIC4/CYP2E1/SLC5A1/EGLN1/MAPK13/MIEN1/SLC12A2/TSPO/ALOX5AP/S100A16/ECT2/AREG/PEF1/NDRG1/SPHK1/CRK/NEDD4/PPP1R15B/CDK2/EIF2AK3/BAK1/MET/IL10/PPP2CA/ANXA11/EDN1/ADAM9/CYP11B1/CALR/NCF1/PPIF/TCIRG1/THBS1/GCH1/BAP1/CD36/SLC30A1/DAXX/SMPD1/KDR/SLC8A1/CCR7/FKBP1B/TRPV6/GLRX2/PLEKHA1/SRC/RASAL1/CASQ2/CPNE4/LGMN/ENDOG/PPP1CA/NR4A3/SYT2/IL1A/TFR2/ALOX15/SERPINF1/EIF2S1/ASS1/PCGF2/JUNB/M…
GOBP_T_CELL_DIFFERENTIATION_INVOLVED_IN_IMMUNE_RESPONSE	GOBP_T_CELL_DIFFERENTIATION_INVOLVED_IN_IMMUNE_RESPONSE	74	0.430524836568355	1.88618074929669	0.000219195999440963	0.00308933146173424	0.0022461375458853	3703	tags=39%, list=17%, signal=33%	RELB/GPR183/CD86/FCER1G/NLRP3/FGL2/IRF4/ENTPD7/BCL3/LOXL3/IL4R/RIPK2/JAK3/ZBTB7B/CD80/IL23A/IL12RB1/SEMA4A/CLEC4E/RARA/ZFPM1/NFKBID/CLEC4D/MALT1/CCL19/FOXP3/ZC3H12A/HLX/RC3H2
GOBP_CARBOHYDRATE_BIOSYNTHETIC_PROCESS	GOBP_CARBOHYDRATE_BIOSYNTHETIC_PROCESS	196	0.328883454471466	1.67289000504158	0.000221199893827499	0.00310215532811847	0.00225546130027224	3566	tags=29%, list=16%, signal=25%	HAS3/FUT3/ST3GAL4/PGK1/PPP1R3D/B3GNT3/HRH1/B3GNT6/SIRT7/ST8SIA6/PPP1R3B/FUT1/ST3GAL2/P2RY6/MPDU1/B3GNT2/GOT1/PTAFR/SLC39A14/FUT6/IMPA2/NLN/PGM1/IRS2/B3GNT9/TPI1/SESN2/PLEK/P2RY1/PPP1CA/B3GNT7/NTSR1/CHST12/TGFB1/GPD1/GSK3A/PPP1CB/FUT4/GYS1/PGK2/SLC35B4/CHST8/B4GALT1/INPP5K/DGAT2/AKT1/SIRT1/AKT2/PCK2/B3GALT4/GPI/PHKG1/IGF1/B3GAT2/ARPP19/CHST10/B4GALNT2
GOBP_REGULATION_OF_RESPONSE_TO_DNA_DAMAGE_STIMULUS	GOBP_REGULATION_OF_RESPONSE_TO_DNA_DAMAGE_STIMULUS	218	-0.294038792699025	-1.60966061928516	0.000221321940304807	0.00310215532811847	0.00225546130027224	4807	tags=35%, list=22%, signal=28%	CD74/BRCC3/HMGB1/ING4/ERCC1/RBBP8/ARID2/FMR1/NSMCE4A/ZMPSTE24/MUC1/DMAP1/EPC2/XRCC1/FANCB/CDK9/BRCA1/SPIRE2/PARP1/TRIM32/HDAC10/CCAR2/DHX9/POLH/POT1/ATM/RUVBL2/PNKP/ATAD5/RAD52/DYRK1A/RIF1/RNF169/MEAF6/UIMC1/ACKR3/RNASEH2B/TRIP12/KDM1A/MBTD1/WRAP53/DDX5/PAXIP1/PYHIN1/ETAA1/ELL3/POLQ/BCLAF1/TAF9B/ERCC8/UBR5/TRRAP/SPIDR/RUVBL1/HNRNPK/KAT7/SETD2/ATR/SMYD2/RAD9A/EYA1/EP400/NEK4/AXIN2/TP53BP1/POGZ/USP…
GOBP_POSITIVE_REGULATION_OF_SUBSTRATE_ADHESION_DEPENDENT_CELL_SPREADING	GOBP_POSITIVE_REGULATION_OF_SUBSTRATE_ADHESION_DEPENDENT_CELL_SPREADING	41	0.497165535575107	1.92767010511234	0.000224611277877341	0.00313963490337039	0.00228271129989834	1868	tags=27%, list=8%, signal=25%	MYADM/ILK/P4HB/NEDD9/CRK/DAB2/CALR/TESK1/CASS4/UNC13D/ARPC2
GOBP_NEGATIVE_REGULATION_OF_VASCULATURE_DEVELOPMENT	GOBP_NEGATIVE_REGULATION_OF_VASCULATURE_DEVELOPMENT	91	0.395194716629033	1.79004642373932	0.000227720305107402	0.00316574658489908	0.00230169612849128	4563	tags=36%, list=21%, signal=29%	PGK1/KLF4/SLC12A2/CREB3L1/AMOT/AGT/SPINK5/NPR1/ADAMTS1/THBS1/ALOX5/PIK3CB/EFNA3/SERPINF1/KLK3/HOXA5/PPARG/ADAMTS9/KLF2/COL4A3/FOXJ2/SEMA6A/SEMA4A/NPPB/PDE3B/VASH1/HRG/TGFB2/SPRED1/FASLG/EMILIN1/E2F2/YJEFN3
GOBP_POSITIVE_REGULATION_OF_INTERLEUKIN_6_PRODUCTION	GOBP_POSITIVE_REGULATION_OF_INTERLEUKIN_6_PRODUCTION	91	0.39515868807263	1.78988323130322	0.000227720305107402	0.00316574658489908	0.00230169612849128	4654	tags=37%, list=21%, signal=30%	XBP1/MAPK13/TICAM1/IL1RL2/BCL10/PTAFR/TLR4/MYD88/TYROBP/LILRA2/ARID5A/AIF1/CD36/LILRB2/RIPK2/ARHGEF2/LPL/IL1A/LILRA5/SYK/PTPN11/EREG/IL1B/NOD2/SCIMP/IL17RA/TMEM106A/TLR8/HYAL2/UCN/POU2F2/TLR7/NOS2/LBP
GOBP_REGULATION_OF_CALCIUM_ION_TRANSPORT	GOBP_REGULATION_OF_CALCIUM_ION_TRANSPORT	229	0.304036496987163	1.5720736548669	0.000229484280790668	0.0031816000016141	0.00231322255579609	5607	tags=38%, list=25%, signal=29%	BDKRB1/CCL3/CACNB4/NPSR1/TSPO/EHD3/VMP1/HOMER3/SLC9A1/P2RY6/DIAPH1/CASQ1/SLC8B1/BAK1/CALCR/CCL2/TSPAN13/AGT/UBASH3B/PACSIN3/DHRS7C/TMC1/LILRA2/P2RX1/BEST1/ADORA2A/SLC30A1/FKBP1A/LILRB2/SLC8A1/P2RX5/FKBP1B/JAK3/GRM6/CASQ2/CD33/TRPV2/NTSR1/LILRA5/CORO1A/LILRB1/OPRL1/RHOA/ARRB2/CEMIP/HRC/PRNP/NOS1/CASR/INPP5K/IL13/BAX/RAMP3/GJC2/CCR1/HOMER2/F2/CAV1/TRPV3/STIM1/CXCR4/CAMK2A/JPH4/UCN/CRHR1/JPH2/CALM3/…
GOBP_SPERMATID_DIFFERENTIATION	GOBP_SPERMATID_DIFFERENTIATION	154	-0.327523620911164	-1.6790799576477	0.000237009655521922	0.00327702781157953	0.00238260455301456	3031	tags=23%, list=14%, signal=20%	TTC12/DDX25/CCDC136/YTHDC2/SLC26A8/BRIP1/DPY19L2P1/NME5/CABYR/CIB1/MNS1/DPY19L2P2/RSPH1/CEP57/ARMC2/RFX2/KDM3A/IQCG/PACRG/ODF2/BBS2/ZPBP/SPAG6/TTLL1/ROPN1L/TTC26/DZIP1/SPEF2/NPHP1/STRBP/BBS4/TTC21A/SPAG16/DNAH1/SMARCA2/REC8
GOBP_INTRINSIC_APOPTOTIC_SIGNALING_PATHWAY_IN_RESPONSE_TO_ENDOPLASMIC_RETICULUM_STRESS	GOBP_INTRINSIC_APOPTOTIC_SIGNALING_PATHWAY_IN_RESPONSE_TO_ENDOPLASMIC_RETICULUM_STRESS	59	0.453696002287453	1.89633979284433	0.000242619744674309	0.00334552956034682	0.0024324096165925	5093	tags=39%, list=23%, signal=30%	XBP1/HYOU1/CREB3/CREB3L1/APAF1/EIF2AK3/BAK1/SYVN1/PTPN1/HERPUD1/BOK/SIRT1/BAX/TNFRSF10B/BBC3/CHAC1/NCK1/DNAJC10/AIFM1/WFS1/ATF4/TMEM117/RNF183
GOBP_PHOSPHOLIPASE_C_ACTIVATING_G_PROTEIN_COUPLED_RECEPTOR_SIGNALING_PATHWAY	GOBP_PHOSPHOLIPASE_C_ACTIVATING_G_PROTEIN_COUPLED_RECEPTOR_SIGNALING_PATHWAY	102	0.389132296987874	1.79781701035838	0.000245202055491164	0.00337202395449034	0.00245167270123666	4591	tags=33%, list=21%, signal=27%	C3AR1/ANO1/GNA15/HRH1/LPAR1/P2RY6/FPR3/GPR65/P2RY8/AGT/EDN1/P2RY1/FFAR4/HTR2C/GNB1/OPRL1/S1PR1/GPR157/CASR/FPR1/PTGER3/TACR1/GPR32P1/F2/CHRM2/GPR32/GRPR/CHRM1/CMKLR1/C5AR2/GPR139/P2RY12/EDNRB/F2RL3
GOBP_REGULATION_OF_COAGULATION	GOBP_REGULATION_OF_COAGULATION	70	0.427567419090781	1.85059164711163	0.00025755055766942	0.00353231974524028	0.00256821778502274	4498	tags=40%, list=20%, signal=32%	ST3GAL4/PLAU/SH2B3/UBASH3B/PLAT/EDN1/SERPINE2/SERPINB2/THBS1/CD36/CD9/PROCR/THBD/ADAMTS18/TSPAN8/FOXA2/ALOX12/CEACAM1/F3/SERPINF2/VKORC1/VTN/F2/HRG/CAV1/F11/ANXA5/TBXA2R
GOBP_NEGATIVE_REGULATION_OF_HOMOTYPIC_CELL_CELL_ADHESION	GOBP_NEGATIVE_REGULATION_OF_HOMOTYPIC_CELL_CELL_ADHESION	14	0.706794152121672	2.02967567082202	0.000261870793630679	0.00358194313432633	0.00260429709822072	2685	tags=50%, list=12%, signal=44%	SH2B3/UBASH3B/SERPINE2/CD9/ADAMTS18/ALOX12/CEACAM1
GOBP_ACTIN_FILAMENT_POLYMERIZATION	GOBP_ACTIN_FILAMENT_POLYMERIZATION	153	0.344236728467094	1.70038340855718	0.000268381982742869	0.00366118950789871	0.00266191417727517	3083	tags=29%, list=14%, signal=25%	GSN/CDC42EP1/CDC42EP5/MYADM/TWF2/CDC42EP2/CAPZB/HCK/VASP/ARPC5/FLII/COTL1/ARHGAP40/TMSB10/DIAPH1/CYFIP1/PFN1/ARF6/ARPC3/CCL26/PSTPIP2/SVIL/AIF1/CAPG/CCR7/KANK3/CTTN/SNX9/CORO1A/ALOX15/ARPC2/TMSB15A/WASF1/WAS/RHOA/GRB2/TENM1/C15orf62/PLEKHG2/SPTB/CAPZA3/PFN3/DBNL/NCKAP1L/NCK1
GOBP_REGULATION_OF_MAP_KINASE_ACTIVITY	GOBP_REGULATION_OF_MAP_KINASE_ACTIVITY	184	0.331299156589457	1.66872017960886	0.000273416786930245	0.0037098494402299	0.0026972929970435	3763	tags=31%, list=17%, signal=26%	ADAM8/EPHA4/MAP3K11/SH2B3/CD300A/DUSP7/S100A12/TRIB1/DKK1/FZD5/TLR4/AGT/ARHGEF5/EDN1/ADAM9/FZD10/EDN3/PTPN1/THBS1/PIK3CB/SMPD1/CBLC/SRC/TRIB2/TGFA/BMP2/SYK/TGFB1/MIF/SERPINB3/KITLG/FGFR1/PPARG/PIK3R5/TENM1/FGF1/INPP5K/SFRP1/DUSP10/FLT1/MAGED1/SPRY4/IL1B/FGF16/FZD8/NOD2/CSK/CCL19/ROR2/HYAL2/PIK3R6/VEGFA/EZH2/DEFB114/PTPRC/CAV1/NTF3
GOBP_PLASMA_MEMBRANE_ORGANIZATION	GOBP_PLASMA_MEMBRANE_ORGANIZATION	143	0.349585736088721	1.70336364110183	0.00027403670847327	0.0037098494402299	0.0026972929970435	4031	tags=34%, list=18%, signal=28%	GSN/UGCG/A4GALT/ATP8B1/VMP1/NDRG1/CHMP7/FA2H/WHAMM/PTEN/MYH9/PACSIN3/OSBPL2/CLN3/EHD2/SMPD1/CD9/CAV2/CHMP4C/CHMP4B/ATG9A/PACSIN2/SNX9/ADAM2/TMEFF2/SH3GLB1/CR1/COL5A1/AKT1/NSF/AKT2/XKR7/PLSCR3/SYTL4/FLOT1/TRIM72/SH3TC2/XKR6/LYZL4/DYSF/ATG9B/TGFB2/LYZL6/PTPRC/CAV1/CRISP1/CHMP3/CXCR4/FASLG
GOBP_REGULATION_OF_CELLULAR_CARBOHYDRATE_CATABOLIC_PROCESS	GOBP_REGULATION_OF_CELLULAR_CARBOHYDRATE_CATABOLIC_PROCESS	10	0.784899549259139	2.04563083632325	0.000274130387880571	0.0037098494402299	0.0026972929970435	2160	tags=60%, list=10%, signal=54%	PPP1R3D/PPP1R3B/PGAM1/PPP1CA/GSK3A/PPP1CB
GOBP_POSITIVE_REGULATION_OF_MITOCHONDRION_ORGANIZATION	GOBP_POSITIVE_REGULATION_OF_MITOCHONDRION_ORGANIZATION	68	0.433065667146428	1.84745312219544	0.000276821165449961	0.00373635340244894	0.00271656303827809	6422	tags=54%, list=29%, signal=39%	PLAUR/MCU/MIEF1/CAMKK2/BIK/ADCK1/PPIF/GZMB/KDR/NMT1/MMP9/GSK3A/BOK/HTRA2/RALA/CHCHD10/MLLT11/MOAP1/BAX/BBC3/PGAM5/BID/HIF1A/AMBRA1/FIS1/HRK/FAM162A/CERS1/RALBP1/MGARP/DNM1L/FBXO7/HIP1R/BAD/PMAIP1/PDCD5/ZNF205
GOBP_ZINC_ION_TRANSPORT	GOBP_ZINC_ION_TRANSPORT	28	0.571908104193046	1.99251808829927	0.000285690381600821	0.00384589004466329	0.00279620304058129	7273	tags=75%, list=33%, signal=50%	SLC39A8/SLC39A1/SLC39A11/SLC39A7/SLC39A14/SLC39A4/SLC39A5/SLC30A1/SLC30A7/TRPM2/SLC39A9/SLC39A2/SLC30A4/SLC30A8/SLC1A1/SLC39A12/SLC30A5/SLC39A10/SLC39A13/SLC30A3/SLC30A6
GOBP_CELL_SUBSTRATE_ADHESION	GOBP_CELL_SUBSTRATE_ADHESION	350	0.279953291089865	1.51946149282719	0.000286770842258697	0.00385027588737862	0.00279939182304612	4015	tags=26%, list=18%, signal=22%	CD44/TYRO3/RRAS/CORO1C/MYADM/ITGA5/ST6GAL1/TIAM1/DUSP3/PLAU/ILK/P4HB/NEDD9/VWF/LYPD3/AGR2/SLK/ZYX/MMP12/SRF/FUT1/ITGAM/CRK/SLC9A1/LAMB3/DAB2/PHLDB2/NTN4/EFNA1/WHAMM/FERMT3/PTEN/DAPK3/ADAM9/POLDIP2/RHOD/CALR/ACTN4/DUSP22/TESK1/THBS1/PARVG/CD36/CAMSAP3/PIK3CB/PPARD/RAC2/KDR/CCR7/SRC/CTTN/CASS4/ITGBL1/FZD7/FOXF1/ITGA6/TACSTD2/CORO1A/UNC13D/ALOX15/ARPC2/RHOA/DEFB118/ADAMTS9/TMEFF2/PLEKHA2/RADIL/EPHB3…
GOBP_POSITIVE_REGULATION_OF_RENAL_SODIUM_EXCRETION	GOBP_POSITIVE_REGULATION_OF_RENAL_SODIUM_EXCRETION	13	0.731150360795764	2.05508462554691	0.000288429738468615	0.00386238458180282	0.00280819560260643	4452	tags=69%, list=20%, signal=55%	AGT/EDN1/NPR1/ADORA2A/NPPB/TACR1/GNAI2/EDNRB/OXT
GOBP_POSITIVE_REGULATION_OF_INTERLEUKIN_4_PRODUCTION	GOBP_POSITIVE_REGULATION_OF_INTERLEUKIN_4_PRODUCTION	25	0.580175929369887	1.95990858662677	0.000295079666890065	0.0039410902106626	0.00286541952637253	3552	tags=48%, list=16%, signal=40%	CD86/FCER1G/SLC7A5/NLRP3/IRF4/SASH3/HAVCR2/IL20RB/SYK/RARA/FOXP3/EPX
GOBP_PEPTIDYL_LYSINE_METHYLATION	GOBP_PEPTIDYL_LYSINE_METHYLATION	124	-0.344539027530401	-1.71988323944934	0.000302042755916722	0.0040188827646905	0.00292197958752384	4429	tags=33%, list=20%, signal=27%	KMT2B/METTL18/SETDB2/KAT8/DNMT1/BRCA1/KDM4C/KMT2C/CTNNB1/SNW1/DPY30/WDR5B/METTL21A/KANSL2/RIF1/ATRX/ZNF335/PRDM5/KPNA7/KDM1A/METTL21EP/WDR61/AUTS2/PAXIP1/N6AMT1/SETD6/SETD4/SETD2/KDM3A/SMYD2/SMYD3/ASH1L/SETD5/EZH1/OGT/KANSL3/KMT2A/KDM4A/DYDC1/SETDB1/MYB
GOBP_RESPONSE_TO_HYDROGEN_PEROXIDE	GOBP_RESPONSE_TO_HYDROGEN_PEROXIDE	115	0.369600335890062	1.74212821730017	0.000302479612238563	0.0040188827646905	0.00292197958752384	4844	tags=39%, list=22%, signal=31%	PYCR1/MAPK13/ECT2/AREG/SPHK1/CRK/PPP1R15B/BAK1/MET/IL10/EDN1/ADAM9/PPIF/SLC8A1/FKBP1B/GLRX2/PLEKHA1/SRC/ENDOG/NR4A3/PCGF2/SIRPA/KLF2/FOSL1/ARG1/SDC1/STK24/TRPM2/SIRT1/RELA/KCNA5/STK25/COL1A1/KDM6B/EZH2/CRYAB/RIPK3/AIFM1/MAPK7/RHOB/PAWR/SOD2/HMOX1/ANXA1/TNFAIP3
GOBP_ENDOTHELIAL_CELL_CHEMOTAXIS	GOBP_ENDOTHELIAL_CELL_CHEMOTAXIS	27	0.582241779380305	2.01731160513447	0.000309303249937616	0.004098870600472	0.00298013575606332	6989	tags=78%, list=32%, signal=53%	MET/EGR3/NR4A1/THBS1/KDR/HSPB1/LGMN/CORO1B/FGFR1/FGF1/FGF16/HRG/VEGFA/RAB13/TMSB4X/P2RX4/FGF4/FGF2/PRKD1/SMOC2/NRP1
GOBP_CARTILAGE_DEVELOPMENT	GOBP_CARTILAGE_DEVELOPMENT	181	0.325980181283643	1.63715713533791	0.000311116855117158	0.00410155690963517	0.00298208887114534	5174	tags=36%, list=23%, signal=28%	TIMP1/CD44/SRF/OSR2/PRRX1/BMP1/EIF2AK3/HYAL1/SLC39A14/EDN1/ECM1/TGFBR2/ARID5A/RUNX2/CHSY1/MEX3C/PTHLH/MEF2D/SOX9/BMP8A/COL27A1/BMP2/TGFB1/TGFBR1/PTPN11/HOXA5/BMP6/PKDCC/RARA/SULF2/HOXA3/HMGA2/CYTL1/OTOR/ADAMTS7/ESRRA/ROR2/NKX3-2/HYAL2/LOXL2/COL1A1/UNCX/HOXB3/WNT7A/HAND2/HIF1A/BGN/RARG/RUNX3/MSX1/IHH/HES5/GDF6/CHADL/CHST11/COMP/SHOX2/SIX2/OSR1/RSPO2/ANXA6/MATN1/MMP13/COL11A2/MAF
GOBP_BIOLOGICAL_PROCESS_INVOLVED_IN_INTERACTION_WITH_HOST	GOBP_BIOLOGICAL_PROCESS_INVOLVED_IN_INTERACTION_WITH_HOST	186	0.328529649591483	1.66279748384791	0.000311401169968108	0.00410155690963517	0.00298208887114534	6152	tags=40%, list=28%, signal=29%	CD55/GSN/VPS37B/TYRO3/ITGA5/MRC1/SLC52A2/P4HB/CD86/CBL/MID2/PVR/CLEC4G/TRIM62/CHMP7/ALYREF/CD209/KRT6A/THOC6/SMPD1/CAV2/CHMP4C/CHMP4B/LGALS1/SLC1A5/SRC/TRIM11/CD80/PGLYRP1/TMPRSS2/SERPINB3/ANPEP/WWP1/LDLR/TMPRSS4/CR1/CXCL8/TPCN2/IFITM2/CLDN9/ICAM1/HYAL2/PHB/CAV1/CR2/LY6E/CLDN1/TNFRSF4/CHMP3/CXCR4/NCAM1/TRIM25/CLEC5A/VPS4A/SELPLG/PPIA/THOC5/IFNA2/ITGB6/FCN1/AGTR1/TRIM26/SIGLEC1/NPC1/DDX39B/EPHA2/V…
GOBP_POSITIVE_REGULATION_OF_PATHWAY_RESTRICTED_SMAD_PROTEIN_PHOSPHORYLATION	GOBP_POSITIVE_REGULATION_OF_PATHWAY_RESTRICTED_SMAD_PROTEIN_PHOSPHORYLATION	48	0.486723861308469	1.95565301025874	0.000311917695205497	0.00410155690963517	0.00298208887114534	8114	tags=60%, list=37%, signal=38%	TGFB3/DAB2/TGFBR2/ACVR2A/SDCBP/BMP8A/BMP2/TGFB1/TGFBR1/GDF15/BMP6/PPARG/CSNK2B/NODAL/TGFB2/GDF7/GDF6/INHA/LEFTY2/BMP7/BMP4/GDF11/GDF2/GDF3/INHBA/GDF10/INHBE/BMP15/TWSG1
GOBP_RESPONSE_TO_MECHANICAL_STIMULUS	GOBP_RESPONSE_TO_MECHANICAL_STIMULUS	193	0.316033076079103	1.60272887120157	0.000318243982312533	0.00417398662662865	0.00303474981374474	5129	tags=36%, list=23%, signal=28%	GSN/BDKRB1/NFKBIA/TMEM120A/CNN2/SLC9A1/TNFRSF10A/BAK1/SOST/BCL10/TLR4/AGT/BAG3/MYD88/EDN1/SERPINE2/TNFRSF1A/TGFBR2/TMC1/THBS1/SCEL/ABHD12/SLC8A1/SRC/FADD/SOX9/P2RY1/ENDOG/SCN1A/RHOA/LTBR/BTG2/BMP6/FOSB/FOSL1/BGLAP/JUND/MAP2K4/IL13/TACR1/RELA/TNFRSF10B/NRXN2/IL1B/GPI/KCNA5/PDZD7/ACTG1/MAP3K14/TLR8/ACTA1/ANKRD1/COL1A1/KCNJ2/JUP/LHFPL5/CXCR4/UCN/KCNQ1/PDE2A/NEUROG1/TLR7/SLITRK6/FOS/IHH/CHRNA10/PTGS2…
GOBP_ENDOTHELIAL_CELL_PROLIFERATION	GOBP_ENDOTHELIAL_CELL_PROLIFERATION	142	0.348955817054984	1.70040280997302	0.000325532827600372	0.00425863714465923	0.00309629604443647	7285	tags=49%, list=33%, signal=33%	FGFBP1/CCR3/FUT1/DLL4/CCL2/CCL26/IL10/EGR3/ECM1/NR4A1/THBS1/ALDH1A2/ALOX5/PIK3CB/CAV2/KDR/LRG1/NRARP/SIRT6/BMP2/TGFBR1/FGFR1/BMP6/PPARG/COL4A3/ARG1/PGF/FLT1/AKT1/SIRT1/F3/FGF16/EGFL7/VASH1/GATA2/LOXL2/NRAS/VEGFA/CAV1/HIF1A/GHSR/EMC10/DLG1/HMOX1/STAT3/PRKX/PROK2/AGTR1/CCL24/PDGFB/ZNF580/EPHA2/ATOH8/MMP14/BMP4/TIE1/FGF2/GHRL/PRKD1/ADAM17/GDF2/STAT5A/TNMD/TNF/PROX1/NRP1/VASH2/SYNJ2BP/PDCD10/IL12B
GOBP_P38MAPK_CASCADE	GOBP_P38MAPK_CASCADE	53	0.464696254279062	1.9010896417699	0.000329387140233098	0.00429803884774749	0.00312494355143744	4747	tags=42%, list=22%, signal=33%	RELL1/MAPKAPK2/SPI1/ZFP36/SPHK1/PRMT1/NCF1/MAP2K3/GADD45G/GADD45B/BMP2/DUSP10/IL1B/ZC3H12A/VEGFA/HAND2/MAPK11/RASGRP1/EMC10/DLG1/GDF6/MFHAS1
GOBP_CYTOKINETIC_PROCESS	GOBP_CYTOKINETIC_PROCESS	38	0.513798389282024	1.93927880923247	0.000338057885865944	0.00439992687165318	0.00319902252897848	4219	tags=39%, list=19%, signal=32%	ARF1/ECT2/AURKB/CHMP7/ANXA11/MYH9/CHMP4C/CHMP4B/SNX9/SNX18/RHOA/RTKN/CHMP3/CEP55/VPS4A
GOBP_RETROGRADE_VESICLE_MEDIATED_TRANSPORT_GOLGI_TO_ENDOPLASMIC_RETICULUM	GOBP_RETROGRADE_VESICLE_MEDIATED_TRANSPORT_GOLGI_TO_ENDOPLASMIC_RETICULUM	47	0.485042341458616	1.94009043795557	0.000342892779251686	0.00445149862529797	0.00323651842529246	3218	tags=47%, list=15%, signal=40%	KDELR1/COPE/RAB6A/KDELR2/SCYL1/USE1/BET1L/KDELR3/ARF4/GOLPH3/ARF5/ERGIC1/BNIP1/ARCN1/COG3/BICD2/COPZ2/COPA/LMAN2/KIF1C/RAB41/TMEM115
GOBP_REGULATION_OF_ESTABLISHMENT_OF_PROTEIN_LOCALIZATION	GOBP_REGULATION_OF_ESTABLISHMENT_OF_PROTEIN_LOCALIZATION	486	0.255908077857246	1.43739442408365	0.000345468804875753	0.00447355797582764	0.0032525569553357	3783	tags=26%, list=17%, signal=22%	ANO1/LRRC8A/MYO1C/NDEL1/MCU/ADAM8/SFN/SLC9B2/CDK16/TGFB3/MIEF1/UBE2J1/SIRT7/SLC12A2/AACS/EDEM1/EDEM2/DOC2B/ECT2/ITGAM/NR1H2/RAB8A/HCAR2/SEC24A/SLC8B1/SOX4/ARF6/FZD5/VAMP2/TLR4/BAG3/ARHGEF5/LYPLA1/ADAM9/LCP1/PKIA/LMAN1/NLGN2/PTPN1/GZMB/CLN3/TCIRG1/IRS2/ADORA2A/BAP1/CD36/GOLPH3/ALOX5/RHBDF1/VSNL1/PPARD/UBL4B/TRPM4/RAC2/NNAT/FKBP1B/PIM3/SRC/CD33/SAE1/NMT1/NEUROD1/RANGAP1/BMP8A/RAPGEF3/IL1A/TMEM30B/A…
GOBP_ESTABLISHMENT_OF_PROTEIN_LOCALIZATION_TO_MEMBRANE	GOBP_ESTABLISHMENT_OF_PROTEIN_LOCALIZATION_TO_MEMBRANE	234	0.29954401978144	1.55299569999667	0.000355969530142192	0.00459786466527966	0.00334293570745126	4626	tags=32%, list=21%, signal=26%	VAMP5/MYO1C/STX3/VPS37B/TIMM13/ZDHHC18/MIEF1/SEC61A1/SSR2/ZDHHC9/ZDHHC3/ITGAM/SEC61B/RAB8A/SSR3/ZDHHC12/VAMP2/GORASP1/NDUFA13/LYPLA1/GORASP2/NCF1/GZMB/CLN3/KRT18/GOLPH3/UBL4A/MAL/CHMP4B/SDCBP/SEC61G/RAB34/GRIP2/NMT1/SGTB/EMC9/GET4/AMN/SRP19/CDK5R1/EMC6/CEMIP/SNAP25/PRNP/SRP72/PKDCC/INPP5K/MOAP1/NSF/SGTA/STOM/BAX/AKT2/BBC3/ZDHHC7/CSK/SYS1/ZDHHC24/SEC16A/BID/RTP2/ADORA1/TIMM8B/CHP1/ITGB2/RTP5/STX1B…
GOBP_REGULATION_OF_EXOCYTOSIS	GOBP_REGULATION_OF_EXOCYTOSIS	196	0.322324635065939	1.63952808525144	0.000357873814831095	0.00460953397665983	0.00335142002800744	5144	tags=35%, list=23%, signal=27%	STXBP2/RAB27B/RAB3D/SYP/SPI1/GIPC1/RIMS3/DOC2B/ITGAM/RAB8A/CD300A/PTAFR/VAMP2/APBA1/FGR/P2RX1/ADORA2A/VSNL1/RAC2/IL4R/TRPV6/SDCBP/P2RY1/FOXF1/SYT2/UNC13D/SYK/FCGR2B/SDC1/RALA/NSF/IL13/CEACAM1/TPCN2/RAPGEF4/SYTL4/NCKAP1L/IL1RAPL1/ATP13A2/RIMS4/STXBP5/BLK/GATA2/STAM/ITGB2/WNT7A/PLA2G3/RAB13/STX1B/CHMP3/HTR1B/CPLX2/RAB27A/VPS4A/CALM3/GNAI2/RAB21/RAB8B/DVL1/HMOX1/ANXA1/SNF8/ADRA2A/CACNA1G/CACNA1H/RAB…
GOBP_POSITIVE_REGULATION_OF_T_CELL_PROLIFERATION	GOBP_POSITIVE_REGULATION_OF_T_CELL_PROLIFERATION	99	0.381402511130031	1.74041823470225	0.000358857770829232	0.00460953397665983	0.00335142002800744	3740	tags=32%, list=17%, signal=27%	CD55/SLC7A1/CD274/CD86/DHPS/SASH3/IL6ST/HAVCR2/CD209/TGFBR2/CD276/AIF1/STAT5B/IL2RA/LILRB2/RIPK2/JAK3/FADD/IL1A/CD80/CORO1A/IL23A/SYK/IL12RB1/IL1B/NCKAP1L/NCK1/CCL19/FOXP3/IGF1/PTPRC/TMIGD2
GOBP_POTASSIUM_ION_TRANSPORT	GOBP_POTASSIUM_ION_TRANSPORT	229	0.300306337908747	1.55278621775409	0.000359583403118505	0.00460953397665983	0.00335142002800744	6592	tags=40%, list=30%, signal=28%	KCNK6/SLC9A3/SLC12A2/KCNN2/SLC9A1/NEDD4/KCNK1/SLC12A8/CDK2/VAMP2/EDN3/OXSR1/KCNA2/SLC12A5/ATP12A/SLC12A6/ATP1A1/CASQ2/KCND2/KIF5B/HCN2/KCNK10/SNAP25/KCNK15/PRNP/NOS1/KCNJ8/KCNG2/FXYD4/KCNH8/NSF/SLC24A4/KCNK18/KCNA3/KCNA5/KCNH5/HCN3/SLC12A3/ATP1B3/WNK4/ADORA1/SLC12A1/KCNJ2/KCNH1/CHP1/CAV1/KCNJ11/KCNK16/LRRC26/FLNA/KCNJ9/KEL/KCNQ1/KCNK13/FXYD3/DLG1/KCNA10/KCNT2/SLC12A4/KCNN4/ATF4/KCNK9/ADRA2A/CD63/…
GOBP_EPITHELIAL_CELL_DEVELOPMENT	GOBP_EPITHELIAL_CELL_DEVELOPMENT	201	0.31229274710507	1.58863706523242	0.000368571843499162	0.00471291615421735	0.00342658534887494	6331	tags=43%, list=29%, signal=31%	SPDEF/VSIG1/MYADM/SFN/CLIC4/CCM2/TMEM79/RAB25/MET/MYD88/ST14/IL6ST/RAB1B/TNFRSF1A/FOSL2/SRC/SOX9/RAPGEF3/IL1A/GSK3A/FRMD6/HOXA5/BMP6/ADAMTSL4/KRT2/SDC1/RARA/B4GALT1/KDF1/AKT1/VCL/RAP2C/IL1B/COL22A1/CDH5/FASN/FOXP3/NKX3-2/ICAM1/SOX8/VEGFA/MSN/WNT7A/HIF1A/BFSP1/RAB13/C1GALT1/RAP2B/CLDN1/RARG/PRDM1/CXCR4/PECAM1/PDE2A/COL15A1/EDNRB/SMO/PGR/ONECUT1/IHH/NOTCH4/EDNRA/ATF4/IQGAP1/TMOD1/S1PR2/VIM/RHEB/COL…
GOBP_RECEPTOR_MEDIATED_ENDOCYTOSIS	GOBP_RECEPTOR_MEDIATED_ENDOCYTOSIS	240	0.304931081822798	1.58820406245017	0.000372296017932665	0.00474863570873115	0.00345255570314398	6071	tags=39%, list=28%, signal=28%	CLTB/ARF1/SMAP1/MRC1/SLC9B2/FCER1G/CAP1/AP2M1/AP2S1/CBL/ITGAM/NEDD4/CXCL16/DAB2/DKK1/ARF6/TGFBR2/CLN3/ADM/CD36/PDLIM7/PIK3CB/CD9/CAV2/SDCBP/CTTN/SNX9/FCHO2/TFR2/LILRB1/AMN/SYK/WASF1/ARRB2/CACNG8/LDLR/FCGR2B/PICALM/ITSN2/SNAP25/GRB2/UNC119/LRP3/CACNG3/LDLRAD3/CEACAM1/CXCL8/TPCN2/RAMP3/TMEM108/DBNL/ARRB1/FLOT1/VTN/CD14/CALY/CCL19/PIP5K1C/VEGFA/ITSN1/ITGB2/CAV1/NTF3/CLEC9A/ACHE/CNTN2/HTR1B/LILRB4/IN…
GOBP_AMINOGLYCAN_BIOSYNTHETIC_PROCESS	GOBP_AMINOGLYCAN_BIOSYNTHETIC_PROCESS	79	0.41423524396928	1.84475197194908	0.000373827533326583	0.00475627948885842	0.00345811321024512	7135	tags=57%, list=32%, signal=39%	HAS3/ST3GAL4/HS3ST1/B3GNT3/B3GNT6/GALNT5/ST3GAL2/CHPF/DSE/HYAL1/B3GNT2/GLCE/CHSY1/B3GNT9/HS6ST1/B3GALT6/B3GNT7/CHST12/TGFB1/CEMIP/HS6ST2/SLC10A7/IL1B/ST3GAL1/CHST1/GCNT2/HS3ST2/CHST13/CHST6/CHST11/CHST14/NDST4/HS3ST3A1/CHPF2/PDGFB/NDST1/HAS2/ST3GAL6/B4GALT5/XYLT1/CSGALNACT1/CHST2/UST/HS3ST3B1/NFKB1
GOBP_POSITIVE_REGULATION_OF_INTERLEUKIN_1_PRODUCTION	GOBP_POSITIVE_REGULATION_OF_INTERLEUKIN_1_PRODUCTION	68	0.428443014490028	1.82773293948236	0.000378909759638242	0.00480465832942648	0.00349328765868884	3377	tags=32%, list=15%, signal=27%	CCL3/TRIM16/NLRP3/FZD5/TLR4/MYD88/TYROBP/HAVCR2/LILRA2/CD36/NLRP12/RIPK2/HSPB1/CARD8/LPL/LILRA5/EGR1/NOD2/MALT1/CCL19/TMEM106A/TLR8
GOBP_REGULATION_OF_EPITHELIAL_CELL_MIGRATION	GOBP_REGULATION_OF_EPITHELIAL_CELL_MIGRATION	216	0.307239957127963	1.5739935389707	0.000379513388231845	0.00480465832942648	0.00349328765868884	5587	tags=39%, list=25%, signal=30%	FGFBP1/RRAS/CORO1C/KLF4/HBEGF/RHOJ/FUT1/DLL4/ARSB/MARVELD3/PFN1/HYAL1/ARF6/RAB25/MET/EFNA1/AGT/PTEN/EDN1/ADAM9/MAPRE2/CALR/TGFBR2/MAP2K3/THBS1/PIK3CB/KDR/HSPB1/SRC/LGMN/SOX9/TACSTD2/TGFB1/SERPINF1/RHOA/FGFR1/MMP9/PPARG/ADAMTS9/SEMA4A/FGF1/DUSP10/AKT1/SIRT1/CEACAM1/TACR1/CSNK2B/FGF16/GPI/VASH1/RREB1/HRG/GATA2/SH3BP1/PTPRR/ZC3H12A/VEGFA/TGFB2/WNT7A/JUP/HIF1A/NUS1/SPRED1/TMSB4X/RHOB/AGTR2/CARD10/EMC…
GOBP_ALPHA_BETA_T_CELL_DIFFERENTIATION	GOBP_ALPHA_BETA_T_CELL_DIFFERENTIATION	109	0.372517064477652	1.73050274667077	0.000381449961416252	0.00481497946327	0.00350079176970094	6702	tags=51%, list=30%, signal=36%	RELB/GPR183/CD86/NLRP3/CD83/AP3D1/IRF4/SASH3/TGFBR2/ENTPD7/BCL3/LOXL3/SOCS1/IL4R/RIPK2/JAK3/ZBTB7B/CD80/IL23A/SYK/RHOA/IL12RB1/SEMA4A/RARA/ZFPM1/NFKBID/ARMC5/MALT1/NCKAP1L/CCL19/FOXP3/ZC3H12A/HLX/RC3H2/TNFSF8/PRDM1/RUNX3/LILRB4/PNP/IHH/NFKBIZ/ANXA1/IL27/STAT3/BCL11B/ITPKB/SHH/SPN/IL6/LGALS9/NKX2-3/IL2/ADA/IL6R/FUT7/PLA2G2D
GOBP_B_CELL_APOPTOTIC_PROCESS	GOBP_B_CELL_APOPTOTIC_PROCESS	25	0.572720399260587	1.93472285116383	0.000382216127523392	0.00481497946327	0.00350079176970094	3326	tags=44%, list=15%, signal=37%	AURKB/BAK1/BCL10/IL10/PTEN/HSH2D/BTK/IRS2/MIF/BAX/BLK
GOBP_LEFT_RIGHT_PATTERN_FORMATION	GOBP_LEFT_RIGHT_PATTERN_FORMATION	22	-0.600096257551218	-2.04259405493319	0.000394590135683422	0.00495861791196261	0.0036052259220855	5341	tags=64%, list=24%, signal=48%	CITED2/HSPB11/SETDB2/MEGF8/PKD1L1/ARL13B/PIFO/MNS1/AHI1/DPCD/FOXJ1/IFT172/IFT57/DNAAF1
GOBP_POSITIVE_REGULATION_OF_APOPTOTIC_SIGNALING_PATHWAY	GOBP_POSITIVE_REGULATION_OF_APOPTOTIC_SIGNALING_PATHWAY	119	0.365507715403344	1.73078908177774	0.000397147885948668	0.0049784975776661	0.0036196796846841	3850	tags=34%, list=17%, signal=28%	MCL1/CTSC/PEA15/APAF1/BCL10/AGT/PTEN/SRPX/TNFRSF12A/THBS1/ADORA2A/MAL/IL19/PPP2R1A/DEDD2/FADD/PPP1CA/TRAF7/RPS7/TGFBR1/LTBR/EEF1E1/PLAGL2/BOK/HTRA2/S100A8/SFRP1/IFNB1/MAGED1/SIRT1/BAX/BBC3/NCK1/PLEKHF1/TIMP3/HYAL2/BID/PTPRC/CAV1/RIPK3
GOBP_ANTIMICROBIAL_HUMORAL_RESPONSE	GOBP_ANTIMICROBIAL_HUMORAL_RESPONSE	103	0.373522692735601	1.72652321868032	0.000400468520446567	0.00500781958656467	0.00364099862242957	6630	tags=47%, list=30%, signal=33%	SLC11A1/S100A12/SPINK5/CXCL5/KRT6A/BCL3/DEFB1/CXCL6/CXCL2/CXCL1/GAPDH/PGLYRP1/CXCL3/KLK3/CAMP/DEFB118/WFDC10B/WFDC12/SEMG2/CXCL14/CXCL8/CTSG/NOD2/F2/HRG/KLK7/LTF/SLPI/WFDC9/PI3/LYZ/PRTN3/AZU1/RNASE7/RPS19/DEFA1B/CST9/RNASE2/REG1B/DEFA5/KLK5/DEFA6/ELANE/IL17A/WFDC5/FAM3A/REG1A/S100A7
GOBP_REGULATION_OF_PLATELET_AGGREGATION	GOBP_REGULATION_OF_PLATELET_AGGREGATION	27	0.578819064379902	2.00545281564889	0.000407845116867208	0.00508759360942908	0.00369899933558111	3326	tags=48%, list=15%, signal=41%	EMILIN2/SH2B3/MMRN1/UBASH3B/SERPINE2/IL6ST/CD9/SYK/ADAMTS18/ALOX12/CEACAM1/CTSG/BLK
GOBP_EPIBOLY	GOBP_EPIBOLY	33	0.51540580293584	1.87626853853283	0.000414325562676552	0.00513894290135807	0.00373633348828856	4011	tags=48%, list=18%, signal=40%	CD44/ITGA5/HBEGF/MMP12/RHOC/PHLDB2/PTEN/LCP1/CD151/RHOA/TMEFF2/COL5A1/CEACAM1/RREB1/WNT7A/FLNA
GOBP_PROTEIN_KINASE_B_SIGNALING	GOBP_PROTEIN_KINASE_B_SIGNALING	182	0.32368003630769	1.62640698417646	0.000415011315583445	0.00513894290135807	0.00373633348828856	3497	tags=30%, list=16%, signal=25%	TYRO3/ADAM8/RRAS/RPS6KB2/ILK/HBEGF/CCL3/FAM110C/SH2B3/LEMD2/CALCR/CCL2/MET/PTEN/PPP2CA/NTS/THBS1/PIK3CB/KDR/CCR7/PLEKHA1/SESN2/SRC/CASS4/OSBPL8/SOX9/TPBG/TGFB1/TGFBR1/ARRB2/GDF15/FGFR1/GFRAL/PIK3R5/TPTE2/NTRK2/INPP5K/LOX/AKT1/SIRT1/F3/H19/RAMP3/TMEM100/IL1B/F10/CCL19/OSM/RCN3/IAPP/PHLDA3/IGF1/HYAL2/PHB
GOBP_NEGATIVE_REGULATION_OF_COAGULATION	GOBP_NEGATIVE_REGULATION_OF_COAGULATION	51	0.472986543264609	1.91806345464623	0.000415036676472039	0.00513894290135807	0.00373633348828856	3255	tags=37%, list=15%, signal=32%	PLAU/SH2B3/UBASH3B/PLAT/EDN1/SERPINE2/SERPINB2/THBS1/CD9/PROCR/THBD/ADAMTS18/TSPAN8/ALOX12/CEACAM1/SERPINF2/VTN/F2/HRG
GOBP_POSITIVE_REGULATION_OF_LEUKOCYTE_PROLIFERATION	GOBP_POSITIVE_REGULATION_OF_LEUKOCYTE_PROLIFERATION	153	0.338773620900493	1.67339797470537	0.000416328811823393	0.00513894290135807	0.00373633348828856	3347	tags=28%, list=15%, signal=24%	CD55/SLC7A1/ST6GAL1/GPR183/CD274/CD86/TICAM1/CLCF1/DHPS/TLR4/MYD88/SASH3/IL6ST/CSF2RB/CDKN1A/HAVCR2/CD209/TGFBR2/IRS2/CD276/AIF1/STAT5B/IL2RA/LILRB2/RIPK2/JAK3/FADD/IL1A/CD80/CORO1A/IL23A/SYK/MIF/IL12RB1/KITLG/IL13/TACR1/IL1B/NCKAP1L/NCK1/CCL19/FOXP3/IGF1
GOBP_POSITIVE_REGULATION_OF_MIRNA_TRANSCRIPTION	GOBP_POSITIVE_REGULATION_OF_MIRNA_TRANSCRIPTION	43	0.483223211800724	1.88618522580997	0.000417212848827608	0.00513894290135807	0.00373633348828856	5587	tags=49%, list=25%, signal=37%	KLF4/SPI1/SRF/NR1H2/IL10/EGR1/BMP2/TGFB1/PPARG/FOSL1/RELA/GATA2/TGFB2/HIF1A/FOS/WT1/STAT3/GNL3/SREBF1/PDGFB/ATOH8
GOBP_POSITIVE_REGULATION_OF_SYNCYTIUM_FORMATION_BY_PLASMA_MEMBRANE_FUSION	GOBP_POSITIVE_REGULATION_OF_SYNCYTIUM_FORMATION_BY_PLASMA_MEMBRANE_FUSION	22	0.615077168531018	2.0096880974343	0.000418004959636142	0.00513894290135807	0.00373633348828856	3059	tags=50%, list=14%, signal=43%	EHD1/TYROBP/ADAM9/EHD2/IL4R/RAPGEF3/CD53/GDF15/DCSTAMP/MYOD1/FLOT1
GOBP_REGULATION_OF_EXTRINSIC_APOPTOTIC_SIGNALING_PATHWAY	GOBP_REGULATION_OF_EXTRINSIC_APOPTOTIC_SIGNALING_PATHWAY	148	0.343541644596278	1.6963136624137	0.000421561695337468	0.00517021098464366	0.00375906734405172	4047	tags=32%, list=18%, signal=26%	TMBIM1/MCL1/PEA15/BCL10/AGT/PTEN/SRPX/TNFRSF12A/THBS1/MAL/ARHGEF2/FAIM2/IL19/PPP2R1A/DEDD2/SRC/FADD/LMNA/CTTN/PPP1CA/IL1A/ITGA6/TGFBR1/GDNF/LTBR/FGFR1/GFRAL/SIAH2/DBH/RNF34/HTRA2/SFRP1/AKT1/ITPRIP/RELA/IL1B/PELI3/SCRT2/ICAM1/TIMP3/IGF1/HYAL2/BID/PTPRC/CAV1/EYA2/MAPK7
GOBP_MATURE_B_CELL_DIFFERENTIATION	GOBP_MATURE_B_CELL_DIFFERENTIATION	34	0.524845131071803	1.93381795620617	0.000422794147596047	0.00517289146531183	0.00376101622145266	6324	tags=65%, list=29%, signal=46%	GPR183/XBP1/SPI1/IL10/LFNG/BCL3/IRF8/LGALS1/FCGR2B/CR1/MALT1/ST3GAL1/DOCK11/MFNG/ITM2A/CMTM7/RAG2/IL6/SLAMF8/NKX2-3/IL2/ADA
GOBP_REGULATION_OF_CYTOSKELETON_ORGANIZATION	GOBP_REGULATION_OF_CYTOSKELETON_ORGANIZATION	490	0.251392856052874	1.41357783179585	0.000424714938908003	0.00518396080935079	0.00376906432815866	3083	tags=23%, list=14%, signal=20%	GSN/CDC42EP1/CDC42EP5/MYADM/ARF1/TWF2/CLIC4/TGFB3/CDC42EP2/CAPZB/RHOG/HCK/VASP/ARPC5/RANGRF/LPAR1/SKA1/FLII/COTL1/ECT2/ARHGEF10/RHOC/ARHGAP40/TMSB10/CRK/SLC9A1/DIAPH1/RHOH/MAP1S/CYFIP1/GRHL3/PFN1/GPR65/CHMP7/ARF6/PHLDB2/GMFG/ARPC3/CCL26/MET/WHAMM/DAPK3/ARHGEF5/EDN1/FZD10/RHOD/MAPRE2/SVIL/RNF4/CLN3/WDR1/TESK1/CFL2/CAMSAP3/RAC2/CAPG/CHMP4C/ARHGDIA/CHMP4B/ARHGEF2/CCR7/KANK3/CTTN/RHOBTB2/PLEK/SNX9/RA…
GOBP_COLLAGEN_FIBRIL_ORGANIZATION	GOBP_COLLAGEN_FIBRIL_ORGANIZATION	59	0.444975786651589	1.8598913960564	0.000426202616423637	0.00518970345821812	0.00377323959371158	7141	tags=51%, list=32%, signal=34%	PXDN/BMP1/LOXL4/COLGALT1/LOXL3/AEBP1/TGFBR1/LUM/COL5A1/LOX/FMOD/SERPINF2/LOXL1/ADAMTS7/LOXL2/COL1A1/TGFB2/COL5A3/EMILIN1/CHADL/COMP/COL11A2/FOXC2/EFEMP2/DPT/COL11A1/ADAMTS14/COL14A1/COL2A1/ADAMTS2
GOBP_MRNA_CLEAVAGE	GOBP_MRNA_CLEAVAGE	18	-0.626190938555584	-2.01384551064885	0.000432171996630405	0.00524986077811507	0.0038169777346505	7261	tags=78%, list=33%, signal=52%	CPSF2/NCBP2/CSTF2T/POLR2I/PCF11/CPSF6/CPSF3/CPSF7/FIP1L1/TUT1/CPSF1/CSTF3/NUDT21/CPSF4L
GOBP_REGULATION_OF_OSSIFICATION	GOBP_REGULATION_OF_OSSIFICATION	111	0.36564465034368	1.70806491378928	0.000433881736950153	0.00525811074090186	0.00382297597452766	3750	tags=32%, list=17%, signal=26%	TGFB3/AHSG/CCL3/OSR2/CYP27B1/SOST/DKK1/SRGN/ECM1/ACVR2A/RUNX2/ALOX5/TRPM4/SLC8A1/CHSY1/SOX9/BMP2/TGFB1/S1PR1/PTPN11/PHOSPHO1/BMP6/PKDCC/BGLAP/SFRP1/KREMEN1/FAM20C/TACR1/CCR1/ESRRA/FBN2/EGR2/LTF/TGFB2/HIF1A
GOBP_ATP_METABOLIC_PROCESS	GOBP_ATP_METABOLIC_PROCESS	228	0.304636866548454	1.57477963902565	0.000438746203736802	0.00530446239683688	0.0038566765327226	4259	tags=28%, list=19%, signal=23%	HK2/LDHA/PGK1/NDUFS6/SHMT2/AK2/TSPO/PFKP/PGAM4/PGAM1/EIF6/NDUFA7/COX7A2/UQCRHL/NDUFS7/ENO1/PPIF/PGM1/C2orf69/NDUFB7/TPI1/OGDH/FOXK2/GAPDH/CYCS/SIRT6/NADK/ZBTB7A/TGFB1/AK4/ATP6V0C/RHOA/GPD1/COX6A2/ATP6V1B2/PGK2/HK3/ALDOB/DHTKD1/PKM/CHCHD10/NDUFA3/H19/UQCRQ/NDUFA9/UQCRH/NDUFA1/GPI/NDUFA6/DNAJC15/IGF1/BID/CYC1/COX6B2/NDUFB10/NDUFV2/UQCRC1/HIF1A/LDHC/NDUFS8/UQCRFS1/NDUFC2-KCTD14/TMSB4X
GOBP_MEMBRANE_RAFT_ORGANIZATION	GOBP_MEMBRANE_RAFT_ORGANIZATION	23	0.595451879247227	1.96285825998796	0.000444928566178629	0.0053664906492751	0.00390177495884905	4563	tags=57%, list=21%, signal=45%	GSN/MYADM/FA2H/CLN3/CAV2/MAL/PACSIN2/FLOT1/PTPRC/CAV1/DOCK2/DLG1/YJEFN3
GOBP_NEGATIVE_REGULATION_OF_PLATELET_ACTIVATION	GOBP_NEGATIVE_REGULATION_OF_PLATELET_ACTIVATION	19	0.647927526706307	2.02305392082937	0.000446962574662196	0.00537830909416633	0.00391036770881226	3174	tags=47%, list=14%, signal=41%	SH2B3/UBASH3B/SERPINE2/CD9/THBD/ADAMTS18/ALOX12/CEACAM1/F2
GOBP_REGULATION_OF_GAMMA_DELTA_T_CELL_ACTIVATION	GOBP_REGULATION_OF_GAMMA_DELTA_T_CELL_ACTIVATION	11	0.756299818590947	2.03973220103466	0.000452767283424043	0.00541678235224481	0.00393834017811606	3706	tags=82%, list=17%, signal=68%	SOX4/EGR3/STAT5B/LILRB1/SYK/NOD2/TCF7/NCKAP1L/PTPRC
GOBP_REGULATION_OF_RESPONSE_TO_BIOTIC_STIMULUS	GOBP_REGULATION_OF_RESPONSE_TO_BIOTIC_STIMULUS	327	0.273140781193511	1.47616495476282	0.000453381507349147	0.00541678235224481	0.00393834017811606	3567	tags=24%, list=16%, signal=21%	CD55/SH2D1B/EMILIN2/TYRO3/ADAM8/SERPINB9/CDC37/CD274/HCK/ARG2/SPI1/SERPINB4/TTLL12/MMP12/FGL2/PVR/NR1H2/CRK/TRIM62/N4BP1/TRIB1/IL4I1/TLR4/SEC14L1/OASL/TYROBP/SPINK5/FGR/BANF1/HAVCR2/NCF1/PTPN1/FFAR2/LILRA2/CD36/STAT5B/SOCS1/CXCL6/RIPK2/SRC/FADD/CD180/CARD8/LILRB1/IL23A/SYK/MIF/KLK3/NPLOC4/ARRB2/IL12RB1/PTPN11/FCGR2B/IRF7/XRCC6/CLEC6A/EREG/BMP6/PPARG/ARG1/CR1/OAS1/IFNB1/DUSP10/NCR3/HEXIM1/CEACAM1/…
GOBP_SUBSTRATE_ADHESION_DEPENDENT_CELL_SPREADING	GOBP_SUBSTRATE_ADHESION_DEPENDENT_CELL_SPREADING	106	0.376074580445437	1.74371829061313	0.000453862803925139	0.00541678235224481	0.00393834017811606	2848	tags=28%, list=13%, signal=25%	TYRO3/CORO1C/MYADM/ST6GAL1/ILK/P4HB/NEDD9/CRK/LAMB3/DAB2/NTN4/EFNA1/FERMT3/CALR/ACTN4/TESK1/PARVG/SRC/CASS4/FZD7/TACSTD2/UNC13D/ARPC2/RHOA/TMEFF2/RADIL/EPHB3/AKIP1/ATRNL1/SPRY4
GOBP_POSITIVE_REGULATION_OF_CALCIUM_ION_TRANSPORT	GOBP_POSITIVE_REGULATION_OF_CALCIUM_ION_TRANSPORT	113	0.359420736875329	1.68623109770223	0.000456151187810476	0.00541678235224481	0.00393834017811606	4629	tags=36%, list=21%, signal=29%	BDKRB1/CCL3/NPSR1/TSPO/EHD3/VMP1/SLC9A1/P2RY6/CASQ1/BAK1/CALCR/CCL2/LILRA2/P2RX1/P2RX5/JAK3/GRM6/TRPV2/NTSR1/LILRA5/ARRB2/CEMIP/CASR/IL13/BAX/RAMP3/GJC2/CCR1/F2/CAV1/TRPV3/STIM1/CAMK2A/UCN/JPH2/CALM3/P2RX2/RGN/F2RL3/TRPC3/WFS1
GOBP_CD4_POSITIVE_ALPHA_BETA_T_CELL_PROLIFERATION	GOBP_CD4_POSITIVE_ALPHA_BETA_T_CELL_PROLIFERATION	10	0.764606347332977	1.99274203078492	0.000457006677463594	0.00541678235224481	0.00393834017811606	1083	tags=50%, list=5%, signal=48%	CD55/CD274/ARG2/LGALS7B/TGFBR2
GOBP_RESPONSE_TO_TRANSFORMING_GROWTH_FACTOR_BETA	GOBP_RESPONSE_TO_TRANSFORMING_GROWTH_FACTOR_BETA	245	0.299091718520227	1.56606145516094	0.000457569207046449	0.00541678235224481	0.00393834017811606	4708	tags=30%, list=21%, signal=24%	PMEPA1/TGFB3/SPI1/ZYX/VASN/GIPC1/APAF1/CRK/IL17RD/DAB2/CD109/ZEB2/LATS2/EDN1/ADAM9/SMURF2/TGFBR2/DUSP22/THBS1/FKBP1A/CAV2/EID2/SDCBP/LRG1/SRC/HTRA3/SOX9/ZBTB7A/BMP2/TGFB1/TGFBR1/ARRB2/SPRED3/GDF15/NRROS/PPARG/ARG1/HIPK2/LOX/SFRP1/SPRED2/FMOD/FNDC4/SIRT1/NKX2-1/CDKN2B/NODAL/PSG9/FBN2/CDH5/HYAL2/ANKRD1/COL1A1/CDKN1C/FURIN/TGFB2/CAV1/WNT7A/SKI/TGFB1I1/CLDN1/FAM89B/SPRED1/GCNT2/RUNX3/MAPK7/PDE2A/DUSP…
GOBP_RESPONSE_TO_REACTIVE_OXYGEN_SPECIES	GOBP_RESPONSE_TO_REACTIVE_OXYGEN_SPECIES	185	0.323378960182335	1.62988878767857	0.000457591766722367	0.00541678235224481	0.00393834017811606	4725	tags=34%, list=21%, signal=27%	PYCR1/CYP2E1/MAPK13/ECT2/AREG/CAMKK2/SPHK1/CRK/PPP1R15B/BAK1/HYAL1/MET/IL10/EDN1/ADAM9/NCF1/BTK/PPIF/GCH1/CD36/PTPRN/SLC8A1/FKBP1B/GLRX2/PLEKHA1/SESN2/SRC/ENDOG/NR4A3/IL1A/PCGF2/MMP9/SIRPA/KLF2/FOSL1/ARG1/SDC1/STK24/TRPM2/AKT1/SIRT1/TACR1/RELA/H19/HEBP2/AGAP3/KCNA5/STK25/HYAL2/COL1A1/KDM6B/EZH2/HIF1A/CRYAB/RIPK3/AIFM1/MAPK7/RHOB/PAWR/SOD2/FOS/HMOX1/ANXA1
GOBP_REGULATION_OF_CHROMOSOME_ORGANIZATION	GOBP_REGULATION_OF_CHROMOSOME_ORGANIZATION	200	-0.294833176007906	-1.59082324428678	0.00046797751940891	0.00552690116672282	0.00401840345613304	4823	tags=32%, list=22%, signal=25%	TNKS2/XRN1/HMBOX1/ERCC1/NUMA1/PPHLN1/MNAT1/SSBP1/CCT8/ANAPC7/SETDB2/BAZ1B/XRCC1/DNMT1/NEK2/CTNNB1/INO80D/NAF1/TCP1/HNRNPU/PARP1/TERF1/POT1/GEN1/NAT10/ATM/RUVBL2/PNKP/EXOSC10/CDC16/SMC2/ATRX/SMARCA5/PARN/ANAPC4/SENP6/CCT2/SIN3A/ATF7IP/ANAPC5/KNTC1/ATF7IP2/RUVBL1/PCID2/HECW2/RAD50/ATR/SMG6/IK/PKIB/INO80B/ANAPC1/TNKS/AXIN2/TPR/CDK5RAP2/NFRKB/ERCC4/SMG1/MAPK15/SETDB1/YLPM1/SFPQ
GOBP_DNA_CONFORMATION_CHANGE	GOBP_DNA_CONFORMATION_CHANGE	261	-0.273115556351569	-1.52559047355397	0.000470513982928741	0.00554402388199178	0.00403085274301905	5627	tags=36%, list=26%, signal=27%	DHX36/MPHOSPH8/BAZ2A/RFC5/HNRNPA2B1/DDX11/RAD54B/HP1BP3/MCM7/SET/SUPV3L1/CHD1L/HMGB2/PURA/DDX1/HAT1/HMGB1/HHEX/PPHLN1/MNAT1/WRN/SSBP1/ZNFX1/TOP1MT/SETDB2/ASF1A/CBX3/PARP10/OIP5/SMARCAD1/BAZ1B/DNMT1/TOP3B/NRDE2/RECQL/NDN/DHX9/HELLS/RRP8/FAM172A/ERCC2/RFC4/ZRANB3/SETX/POT1/DNA2/L3MBTL1/CHAF1B/RUVBL2/ASCC3/CHD2/FANCM/RIF1/UBR2/KAT6B/SMC2/BRIP1/ATRX/SMARCA5/TSPYL5/KDM1A/M1AP/CHTF18/ERCC3/SIN3A/NAP1L4…
GOBP_REGULATION_OF_CELLULAR_RESPONSE_TO_INSULIN_STIMULUS	GOBP_REGULATION_OF_CELLULAR_RESPONSE_TO_INSULIN_STIMULUS	58	0.44506275053837	1.86387235159989	0.000476746117097406	0.00559454416631067	0.0040675841552495	3280	tags=38%, list=15%, signal=32%	MYO1C/AHSG/SOCS3/GRB7/AGT/PTPN1/SOCS1/ZBTB7B/SRC/OSBPL8/LPL/SLC27A4/PTPN11/GSK3A/PTPRE/INPP5K/BGLAP/SIRT1/IL1B/ESRRA/NCK1/TRIM72
GOBP_POSITIVE_REGULATION_OF_GRANULOCYTE_CHEMOTAXIS	GOBP_POSITIVE_REGULATION_OF_GRANULOCYTE_CHEMOTAXIS	26	0.560792371411239	1.92271574394214	0.00047699465157686	0.00559454416631067	0.0040675841552495	5161	tags=50%, list=23%, signal=38%	C3AR1/MCU/EDN1/RAC2/CCR7/IL23A/S100A14/CXCL8/NCKAP1L/CCL19/LBP/DNM1L/RAC1
GOBP_CELLULAR_RESPONSE_TO_INTERFERON_GAMMA	GOBP_CELLULAR_RESPONSE_TO_INTERFERON_GAMMA	111	0.364628444612504	1.70331783119699	0.000479956528660352	0.00561637203950714	0.00408345438676746	3480	tags=30%, list=16%, signal=25%	GSN/MYO1C/MRC1/CDC37/CDC42EP2/HCK/CCL3/ZYX/NR1H2/RAB43/CCL2/CCL26/TLR4/DAPK3/EDN1/AIF1/IRF8/SOCS1/SLC26A6/KIF5B/GAPDH/WAS/ASS1/IL12RB1/SIRPA/PPARG/ARG1/CCL22/ACTG1/CCL19/SYNCRIP/CCL3L3/CD58
GOBP_DORSAL_VENTRAL_NEURAL_TUBE_PATTERNING	GOBP_DORSAL_VENTRAL_NEURAL_TUBE_PATTERNING	22	-0.594801450415314	-2.02457171028143	0.000482275697452676	0.00562244105928857	0.00408786694442487	3029	tags=41%, list=14%, signal=35%	SUFU/TULP3/PTCH1/TBC1D32/CDK20/GLI3/TCTN1/WDR19/MKS1
GOBP_ADENYLATE_CYCLASE_MODULATING_G_PROTEIN_COUPLED_RECEPTOR_SIGNALING_PATHWAY	GOBP_ADENYLATE_CYCLASE_MODULATING_G_PROTEIN_COUPLED_RECEPTOR_SIGNALING_PATHWAY	216	0.304999988914329	1.56251815820084	0.000482679181491257	0.00562244105928857	0.00408786694442487	8332	tags=53%, list=38%, signal=33%	GNA15/GRK5/CCR3/RGS1/LPAR2/LPAR1/AKAP12/GNA13/GPR65/CALCR/EDN1/GPR12/ADCYAP1/ADORA2A/FFAR3/ADM/HRH4/PTHLH/GRM6/GNG2/P2RY1/SCTR/GNB1/OPRL1/S1PR1/CRHR2/ADRA2C/GSK3A/GPR157/CASR/FPR1/PTGER3/RAMP3/WASF2/RAPGEF4/PTGER1/GALR1/CALCB/IAPP/ADM2/CHRM2/ADORA1/GNAI3/CHRM1/GABBR2/FLNA/HTR1B/RXFP2/GPHB5/CRHR1/P2RY12/PDE2A/GNAI2/S1PR5/GRM3/TBXA2R/PDE4B/GNA12/PTGDR2/UCN2/GNAT1/INSL3/EDNRA/ADRA2A/S1PR2/SSTR2/ADCY…
GOBP_BIOLOGICAL_PROCESS_INVOLVED_IN_SYMBIOTIC_INTERACTION	GOBP_BIOLOGICAL_PROCESS_INVOLVED_IN_SYMBIOTIC_INTERACTION	276	0.28899575553523	1.53506621657573	0.000488480861533576	0.00567706003540844	0.00412757836241296	6152	tags=37%, list=28%, signal=27%	CD55/GSN/PPIB/VPS37B/TYRO3/ITGA5/MRC1/SLC52A2/P4HB/CFL1/CCL3/CD86/CBL/MID2/PVR/CLEC4G/TRIM62/CHMP7/MYD88/ALYREF/CD209/KRT6A/THOC6/SMPD1/CXCL6/CAV2/CHMP4C/CHMP4B/LGALS1/SLC1A5/SRC/TRIM11/GAPDH/CD80/PGLYRP1/TMPRSS2/SERPINB3/ANPEP/CAMP/WWP1/LDLR/TMPRSS4/ARG1/CR1/PSMC3/INPP5K/STOM/HMGA2/CXCL8/TPCN2/CTSG/IFITM2/F2/HRG/CLDN9/ICAM1/HYAL2/PHB/ZC3H12A/LTF/CAV1/CR2/LY6E/CLDN1/TNFRSF4/CHMP3/CXCR4/NCAM1/TRIM…
GOBP_POSITIVE_REGULATION_OF_CALCIUM_ION_IMPORT	GOBP_POSITIVE_REGULATION_OF_CALCIUM_ION_IMPORT	20	0.626329451672344	1.99262979992237	0.000490795581821398	0.00569099786011994	0.00413771203430289	5559	tags=60%, list=25%, signal=45%	CCL3/CALCR/CCL2/P2RX1/GRM6/TRPV2/CASR/RAMP3/TRPV3/UCN/PDGFB/LGALS3
GOBP_DNA_GEOMETRIC_CHANGE	GOBP_DNA_GEOMETRIC_CHANGE	89	-0.364017441507711	-1.72466194445203	0.00051308808147041	0.00593599862054883	0.00431584293854094	5794	tags=48%, list=26%, signal=36%	CHD3/DHX36/RFC5/HNRNPA2B1/DDX11/RAD54B/MCM7/SUPV3L1/CHD1L/HMGB2/PURA/DDX1/HMGB1/MNAT1/WRN/SSBP1/SMARCAD1/RECQL/DHX9/ERCC2/RFC4/ZRANB3/SETX/POT1/DNA2/RUVBL2/ASCC3/CHD2/FANCM/BRIP1/ATRX/CHTF18/ERCC3/POLQ/RUVBL1/RAD50/CHD8/MCMDC2/CHD6/CHD4/MCM8/CHD9/MCM9
GOBP_NEGATIVE_REGULATION_OF_CELL_AGING	GOBP_NEGATIVE_REGULATION_OF_CELL_AGING	23	0.591129408487854	1.94860958981109	0.000517077328876743	0.0059551434129326	0.00432976240218995	3210	tags=30%, list=15%, signal=26%	YBX1/PTEN/FZR1/MIF/SIRT1/HMGA2/FOXM1
GOBP_ENDOPLASMIC_RETICULUM_TO_CYTOSOL_TRANSPORT	GOBP_ENDOPLASMIC_RETICULUM_TO_CYTOSOL_TRANSPORT	26	0.55952396829294	1.91836693541772	0.000517077328876743	0.0059551434129326	0.00432976240218995	1985	tags=35%, list=9%, signal=32%	HM13/UBE2J1/EDEM1/EDEM2/SEC61B/SYVN1/AUP1/HERPUD1/NPLOC4
GOBP_MONOCYTE_CHEMOTAXIS	GOBP_MONOCYTE_CHEMOTAXIS	64	0.426983348297147	1.8065359467576	0.000527228157132812	0.00605512805015475	0.0044024574983485	6875	tags=52%, list=31%, signal=36%	CCL3/CREB3/S100A12/CCL2/CCL26/CXCL17/AIF1/PLA2G7/LGMN/FLT1/S100A14/NBL1/CTSG/CCL22/CCR1/CCL19/CCL3L3/RPS19/CCL18/ANXA1/CCL20/CCL24/PDGFB/LGALS3/IL6/SLAMF8/FOLR2/CCL21/DEFB104B/FPR2/IL6R/S100A7/CALCA
GOBP_REGULATION_OF_DIGESTIVE_SYSTEM_PROCESS	GOBP_REGULATION_OF_DIGESTIVE_SYSTEM_PROCESS	42	0.487650249887914	1.90047793237817	0.000528132493594446	0.00605512805015475	0.0044024574983485	6488	tags=55%, list=29%, signal=39%	NPSR1/NR1H2/SGK1/NEUROD1/OPRL1/TFF2/ABCG8/PTGER3/TACR1/SCT/HAMP/WNK4/GHSR/UCN/KCNQ1/NEUROG1/OXT/EPB41/APOA5/HIP1R/LPCAT3/PRAP1/GHRL
GOBP_REGULATION_OF_LYMPHOCYTE_APOPTOTIC_PROCESS	GOBP_REGULATION_OF_LYMPHOCYTE_APOPTOTIC_PROCESS	56	0.458773115951236	1.89758361011097	0.000531399083093707	0.00607891955592846	0.00441975541378859	6446	tags=55%, list=29%, signal=39%	ADAM8/CD274/ARG2/AURKB/BCL10/EFNA1/IL10/PTEN/PRELID1/HSH2D/BTK/IRS2/JAK3/FADD/MIF/BAX/IL7R/ST3GAL1/BLK/HIF1A/RIPK3/GIMAP8/FNIP1/LGALS3/BIRC7/SLC46A2/LGALS9/BMP4/IL2/ADA/SLC39A10
GOBP_SODIUM_ION_IMPORT_ACROSS_PLASMA_MEMBRANE	GOBP_SODIUM_ION_IMPORT_ACROSS_PLASMA_MEMBRANE	23	0.589483244896984	1.94318314661015	0.000533110418116035	0.00608485313921255	0.00442406950062618	1977	tags=30%, list=9%, signal=28%	SLC9A3/SLC5A1/SLC12A2/SLC9A1/TRPM4/SLC8A1/HCN2
GOBP_TOLL_LIKE_RECEPTOR_SIGNALING_PATHWAY	GOBP_TOLL_LIKE_RECEPTOR_SIGNALING_PATHWAY	116	0.365049315255164	1.71596343615398	0.000538669176790314	0.00613457620532184	0.00446022128526567	6949	tags=49%, list=32%, signal=34%	TYRO3/NFKBIA/MAPKAPK2/TNIP3/TICAM1/CD300A/IRF4/BCL10/MAPKAPK3/TLR4/MYD88/HAVCR2/BTK/LILRA2/CD36/SMPDL3B/RIPK2/ARRB2/IRF7/OAS1/IRAK2/S100A14/NOD2/FLOT1/CD14/SCIMP/CACTIN/TLR8/LTF/TLR10/LILRA4/CAV1/BPIFB1/TNIP1/NR1H4/TLR7/LBP/MFHAS1/TNFAIP3/GPS2/IRAK3/PIK3AP1/CD300LF/TNIP2/GPR108/IRAK1/NLRP6/LGALS9/LY96/TRIL/NINJ1/UBQLN1/FLOT2/CD40/GRAMD4/AP3B1/TNF
GOBP_NEGATIVE_REGULATION_OF_LEUKOCYTE_MEDIATED_IMMUNITY	GOBP_NEGATIVE_REGULATION_OF_LEUKOCYTE_MEDIATED_IMMUNITY	67	0.431379350473758	1.83205649060958	0.000544360036339895	0.00618557885391124	0.00449730340654505	4277	tags=43%, list=19%, signal=35%	CD55/SERPINB9/SPI1/SERPINB4/CLEC4G/CRK/CD300A/IL4I1/HAVCR2/DUSP22/IL20RB/JAK3/FOXF1/LILRB1/ARRB2/FCGR2B/ARG1/CR1/IFNB1/CEACAM1/IL7R/NOD2/NCKAP1L/FOXP3/KIR2DL4/PTPRC/CR2/LILRB4/C4BPA
GOBP_NEGATIVE_REGULATION_OF_INTERLEUKIN_1_BETA_PRODUCTION	GOBP_NEGATIVE_REGULATION_OF_INTERLEUKIN_1_BETA_PRODUCTION	31	0.548747231955407	1.96926179630228	0.000548180106770351	0.00620537764977462	0.00451169837170269	4844	tags=48%, list=22%, signal=38%	NLRP3/ACP5/SERPINB1/CD33/CARD8/FFAR4/ERRFI1/ARRB2/CPTP/IGF1/ZC3H12A/GHSR/LILRB4/MEFV/TNFAIP3
GOBP_OLIGOSACCHARIDE_LIPID_INTERMEDIATE_BIOSYNTHETIC_PROCESS	GOBP_OLIGOSACCHARIDE_LIPID_INTERMEDIATE_BIOSYNTHETIC_PROCESS	18	0.641422039270184	1.97971512207461	0.000548534951009085	0.00620537764977462	0.00451169837170269	3920	tags=61%, list=18%, signal=50%	MPDU1/SRD5A3/ALG12/ALG1/ALG3/DOLK/DHDDS/ALG9/DOLPP1/NUS1/ALG2
GOBP_NUCLEUS_LOCALIZATION	GOBP_NUCLEUS_LOCALIZATION	24	-0.578671825857539	-2.00101632314668	0.000551452552383831	0.00622458168642103	0.0045256609096428	2387	tags=33%, list=11%, signal=30%	DYNC1H1/SUN1/MTOR/NUDC/SYNE2/CEP120/CLMN/PCM1
GOBP_REGULATION_OF_HOMOTYPIC_CELL_CELL_ADHESION	GOBP_REGULATION_OF_HOMOTYPIC_CELL_CELL_ADHESION	34	0.520032462013215	1.91608543799881	0.000554671631015601	0.00624395523016179	0.00453974668986159	3326	tags=41%, list=15%, signal=35%	PLAUR/EMILIN2/SH2B3/MMRN1/UBASH3B/SERPINE2/IL6ST/CD9/SYK/ADAMTS18/ALOX12/CEACAM1/CTSG/BLK
GOBP_EXOCYTIC_PROCESS	GOBP_EXOCYTIC_PROCESS	73	0.406459266786273	1.77679802647147	0.000555616557133174	0.00624395523016179	0.00453974668986159	5838	tags=44%, list=26%, signal=32%	STX3/STXBP2/YKT6/RAB3D/RAB8A/ERC2/VAMP2/BTK/BLOC1S6/P2RX1/PLEK/SYK/SNAP25/PPFIA3/UNC13A/STXBP5/CTBP2/STX11/PLA2G3/VTI1B/RAB13/NAPA/STX1B/CPLX2/CPLX3/RAB8B/STX1A/VAMP8/SV2A/SYT1/SNAPIN/SNAP23
GOBP_I_KAPPAB_KINASE_NF_KAPPAB_SIGNALING	GOBP_I_KAPPAB_KINASE_NF_KAPPAB_SIGNALING	272	0.290495568489983	1.53730322395061	0.00055688474243199	0.00624445265030332	0.00454010834547214	6039	tags=37%, list=27%, signal=27%	RELB/NFKBIA/NFKBIB/TNIP3/CANT1/SECTM1/NKIRAS2/TICAM1/LPAR1/MID2/ECT2/RHOC/LITAF/RHOH/TRIM62/S100A12/BCL10/TLR4/MYD88/EDN1/PPM1N/ECM1/TNFRSF1A/BTK/BCL3/CD36/FKBP1A/GOLT1B/NLRP12/RIPK2/CCR7/LGALS1/HSPB1/FADD/CARD8/GAPDH/IL1A/RHOA/NEK6/TFG/LTBR/CCDC22/CLEC6A/SIRPA/TRADD/AKT1/IRAK2/SIRT1/SLC35B2/SHARPIN/CLEC4D/RELA/TNFRSF10B/IL1B/NLRX1/NOD2/MALT1/CCL19/MAP3K14/TBKBP1/CACTIN/TMEM106A/TLR8/OTUD7A/ZC3H1…
GOBP_NEGATIVE_REGULATION_OF_APOPTOTIC_SIGNALING_PATHWAY	GOBP_NEGATIVE_REGULATION_OF_APOPTOTIC_SIGNALING_PATHWAY	213	0.31014591836011	1.58464525425206	0.000564650544154671	0.00631764709709897	0.00459332529455461	4844	tags=34%, list=22%, signal=27%	CD44/PLAUR/TMBIM1/XBP1/MCL1/HYOU1/PEA15/CREB3/CREB3L1/TPT1/NDUFA13/RTKN2/SYVN1/BDKRB2/PRELID1/ENO1/PIH1D1/PTPN1/PPIF/THBS1/PIK3CB/ARHGEF2/FAIM2/HERPUD1/HSPB1/IL19/SRC/LMNA/CTTN/IL1A/IVNS1ABP/ITGA6/MIF/TGFBR1/GDNF/ARRB2/PCGF2/MNT/MMP9/BCL2L10/GFRAL/BOK/SIAH2/RNF34/HTRA2/AKT1/SIRT1/BAX/ITPRIP/RELA/IL1B/PELI3/SLC35F6/SCRT2/ICAM1/IGF1/BID/YBX3/GNAI3/BDNF/HIF1A/EYA2/MAPK7/GNAI2/DDIAS/SOD2/WFS1/PPIA/CT…
GOBP_REGULATION_OF_T_HELPER_CELL_DIFFERENTIATION	GOBP_REGULATION_OF_T_HELPER_CELL_DIFFERENTIATION	37	0.513119613448961	1.94268660753731	0.000567252728251244	0.00633076477332235	0.00460286266710433	4935	tags=59%, list=22%, signal=46%	CD86/NLRP3/IRF4/LOXL3/IL4R/RIPK2/JAK3/ZBTB7B/CD80/IL23A/IL12RB1/RARA/NFKBID/MALT1/CCL19/FOXP3/ZC3H12A/HLX/RC3H2/NFKBIZ/ANXA1/IL27
GOBP_EXTRINSIC_APOPTOTIC_SIGNALING_PATHWAY_VIA_DEATH_DOMAIN_RECEPTORS	GOBP_EXTRINSIC_APOPTOTIC_SIGNALING_PATHWAY_VIA_DEATH_DOMAIN_RECEPTORS	80	0.398906313961761	1.78304567559148	0.00056830463860871	0.00633076477332235	0.00460286266710433	3431	tags=35%, list=16%, signal=30%	TMBIM1/SPI1/PEA15/ZDHHC3/GABARAP/TNFRSF10A/BAG3/PTEN/TNFRSF1A/THBS1/DAXX/MAL/ARHGEF2/FAIM2/DEDD2/FADD/DEDD/TRADD/RNF34/SFRP1/MOAP1/BAX/ITPRIP/TNFRSF10B/SCRT2/ICAM1/TIMP3/BID
GOBP_NEUROPEPTIDE_SIGNALING_PATHWAY	GOBP_NEUROPEPTIDE_SIGNALING_PATHWAY	104	0.376415345598947	1.74723624005902	0.000576783531053862	0.00640035544268409	0.00465345944418468	8409	tags=57%, list=38%, signal=35%	TYRO3/NPSR1/POMC/NTS/ADCYAP1/GPR84/NTSR1/CPE/OPRL1/TENM1/PTH2/NPPB/RELA/GALR1/CYSLTR2/NPB/GRPR/GPR139/UCN/MCHR2/PTGDR2/NPBWR1/PMCH/GLRA1/SORL1/PCSK1N/SSTR2/NPPA/PROK2/GPR37/AGRP/ECEL1/NXPH4/NMB/RXFP3/NPFFR1/SSTR4/HCRTR2/NPW/SSTR3/KISS1R/QRFPR/NXPH2/SSTR1/CALCA/NMUR2/NPFFR2/NPY5R/NPY1R/SORCS2/GALR2/TAC3/GRP/PRLHR/UTS2R/NPY/GALR3/GAL/GPR149
GOBP_CENTROSOME_DUPLICATION	GOBP_CENTROSOME_DUPLICATION	69	-0.39628716893116	-1.76115975846197	0.000577060663197703	0.00640035544268409	0.00465345944418468	3937	tags=41%, list=18%, signal=33%	CEP76/BRCA1/NDE1/TRIM37/RBM14/GEN1/NAT10/CEP63/CEP135/CENPJ/STIL/CKAP5/CEP192/CETN2/OFD1/RTTN/SPICE1/MDM1/CEP44/C2CD3/TMEM67/CCP110/KIAA0753/CEP120/CDK5RAP2/ALMS1/CCDC57/KAT2A
GOBP_INTERLEUKIN_2_PRODUCTION	GOBP_INTERLEUKIN_2_PRODUCTION	62	0.435730752480246	1.83581550851383	0.000583716289825217	0.00646013125962746	0.0046969202085719	4844	tags=44%, list=22%, signal=34%	CD86/ZFP36/CD83/HOMER3/IRF4/SASH3/HAVCR2/STAT5B/LAPTM5/RIPK2/IL20RB/IL1A/CD80/PRNP/CR1/IL1B/NOD2/MALT1/HOMER2/FOXP3/PTPRC/LILRB4/NR1H4/PDE4B/PNP/ANXA1/TNFAIP3
GOBP_POSITIVE_REGULATION_OF_CD4_POSITIVE_ALPHA_BETA_T_CELL_DIFFERENTIATION	GOBP_POSITIVE_REGULATION_OF_CD4_POSITIVE_ALPHA_BETA_T_CELL_DIFFERENTIATION	31	0.546847682257103	1.96244497713088	0.000588192566844352	0.00649558111696945	0.00472269447609819	3614	tags=58%, list=16%, signal=49%	CD86/NLRP3/CD83/SASH3/SOCS1/IL4R/RIPK2/ZBTB7B/CD80/IL23A/IL12RB1/RARA/NFKBID/MALT1/NCKAP1L/CCL19/FOXP3/HLX
GOBP_PHOTORECEPTOR_CELL_MAINTENANCE	GOBP_PHOTORECEPTOR_CELL_MAINTENANCE	42	-0.477807943961368	-1.88797441382652	0.000593324483977269	0.00653368377973234	0.00475039749938657	3148	tags=38%, list=14%, signal=33%	NPHP3/IQCB1/CROCC/TUB/DRAM2/LCA5/MAK/BBS12/BBS2/BBS1/NPHP4/SPATA7/BBS4/RP1/PROM1/USH1C
GOBP_P_BODY_ASSEMBLY	GOBP_P_BODY_ASSEMBLY	19	-0.605939574394168	-1.98302280268658	0.000595197273568494	0.00653368377973234	0.00475039749938657	5255	tags=58%, list=24%, signal=44%	CNOT6L/DDX6/RC3H1/CNOT6/EIF4ENIF1/PAN3/DYNC1H1/CNOT1/ATXN2/PATL2/PAN2
GOBP_POSITIVE_REGULATION_OF_ERBB_SIGNALING_PATHWAY	GOBP_POSITIVE_REGULATION_OF_ERBB_SIGNALING_PATHWAY	35	0.515279790581131	1.91162789833374	0.000595484703562434	0.00653368377973234	0.00475039749938657	2211	tags=34%, list=10%, signal=31%	PLAUR/SHKBP1/HBEGF/AGR2/CBL/AREG/AGT/NCF1/TGFA/MMP9/EREG/PDE6G
GOBP_PROTEIN_TARGETING	GOBP_PROTEIN_TARGETING	291	0.285925585369535	1.52079063151312	0.000603725849129143	0.00660989116364139	0.00480580504253693	5301	tags=35%, list=24%, signal=27%	MYO1C/VPS37B/TIMM13/CDC37/ZDHHC18/MIEF1/SEC61A1/SPCS3/TSPO/EDEM1/SSR2/GIPC1/AP4B1/ZDHHC9/HOMER3/ZDHHC3/ITGAM/GABARAP/AP3D1/SEC61B/NEDD4/SSR3/ZDHHC12/NAGPA/FZD5/CHCHD4/BAG3/NDUFA13/YWHAG/MON1B/AIP/LMAN1/NCF1/TIMM17B/BAP1/UBL4A/LAPTM5/UBL4B/RAC2/CHMP4B/HERPUD1/SDCBP/SEC61G/SAE1/SGTB/GET4/SRP19/CDK5R1/ATG13/PITRM1/TIMM44/CEMIP/UBE2L3/SRPRB/GSK3A/PRNP/SRP72/SH3GLB1/HTRA2/INPP5K/CACNG3/UBE2J2/SGTA/STO…
GOBP_POSITIVE_REGULATION_OF_ADAPTIVE_IMMUNE_RESPONSE	GOBP_POSITIVE_REGULATION_OF_ADAPTIVE_IMMUNE_RESPONSE	105	0.370042949293373	1.71773368861062	0.000606941728305343	0.00662639905402273	0.00481780731320557	3226	tags=31%, list=15%, signal=27%	CD55/CD274/NLRP3/CD1C/PVR/CLCF1/SLC11A1/FZD5/IL1R1/SASH3/IL6ST/CD1B/BTK/ARID5A/AZGP1/FCER2/RIPK2/FADD/CD1E/IL23A/TGFB1/MAD2L2/IL12RB1/CLEC6A/TNFSF13/NFKBID/CD1A/SIRT1/IL1B/NOD2/MALT1/ZBTB1/FOXP3
GOBP_POSITIVE_REGULATION_OF_DOUBLE_STRAND_BREAK_REPAIR	GOBP_POSITIVE_REGULATION_OF_DOUBLE_STRAND_BREAK_REPAIR	54	-0.436464499691765	-1.81094822904314	0.000607831195076958	0.00662639905402273	0.00481780731320557	5618	tags=48%, list=25%, signal=36%	KDM4D/DDX11/ERCC6/YEATS4/RBBP8/ARID2/DMAP1/EPC2/FANCB/SPIRE2/PARP1/RUVBL2/PNKP/RIF1/MEAF6/MBTD1/WRAP53/TRRAP/SPIDR/RUVBL1/EP400/POGZ/ZCWPW1/PARP3/PRKDC/BRD8
GOBP_POSITIVE_REGULATION_OF_ESTABLISHMENT_OF_PROTEIN_LOCALIZATION	GOBP_POSITIVE_REGULATION_OF_ESTABLISHMENT_OF_PROTEIN_LOCALIZATION	297	0.282179006865554	1.50406275189634	0.000615940994012627	0.00670049243380047	0.00487167784289192	3855	tags=29%, list=17%, signal=25%	ANO1/LRRC8A/MYO1C/MCU/ADAM8/SFN/TGFB3/MIEF1/AACS/EDEM1/EDEM2/DOC2B/ECT2/ITGAM/NR1H2/HCAR2/SEC24A/SOX4/ARF6/FZD5/VAMP2/TLR4/BAG3/ARHGEF5/ADAM9/NLGN2/GZMB/CLN3/IRS2/ADORA2A/BAP1/GOLPH3/VSNL1/PPARD/UBL4B/TRPM4/RAC2/NNAT/SRC/CD33/SAE1/NMT1/RAPGEF3/IL1A/TMEM30B/ABCG1/TGFB1/ZPR1/CDK5R1/ATG13/CEMIP/UBE2L3/GSK3A/BMP6/PRNP/PPARG/SH3GLB1/TENM1/CASR/HTRA2/TRPM2/TM9SF4/ANP32B/IL13/UBE2J2/STOM/AKT2/IL1B/BBC3/…
GOBP_CELLULAR_RESPONSE_TO_TOPOLOGICALLY_INCORRECT_PROTEIN	GOBP_CELLULAR_RESPONSE_TO_TOPOLOGICALLY_INCORRECT_PROTEIN	108	0.35922974554832	1.66343572317628	0.000630103686190108	0.00683997661051475	0.00497309157924735	3083	tags=26%, list=14%, signal=22%	XBP1/AGR2/CREB3/CREB3L1/CREB3L4/HSPB8/PPP1R15B/TMED2/EIF2AK3/BAK1/BAG3/SDF2L1/PTPN1/AUP1/VAPB/DAXX/HSPA13/HERPUD1/FICD/TBL2/FGF21/EIF2S1/DNAJB9/BOK/RNF126/BAX/SERP2/NCK1
GOBP_POSITIVE_REGULATION_OF_MYELOID_LEUKOCYTE_CYTOKINE_PRODUCTION_INVOLVED_IN_IMMUNE_RESPONSE	GOBP_POSITIVE_REGULATION_OF_MYELOID_LEUKOCYTE_CYTOKINE_PRODUCTION_INVOLVED_IN_IMMUNE_RESPONSE	23	0.584604500004046	1.92710076439719	0.00063732568914936	0.00687899325349608	0.00500145912342326	2668	tags=43%, list=12%, signal=38%	SEMA7A/TICAM1/BCL10/TLR4/CD36/LAPTM5/NR4A3/LILRB1/MIF/SIRT1
GOBP_NON_MEMBRANE_BOUNDED_ORGANELLE_ASSEMBLY	GOBP_NON_MEMBRANE_BOUNDED_ORGANELLE_ASSEMBLY	360	-0.251026483939848	-1.46394886149244	0.000637692659648629	0.00687899325349608	0.00500145912342326	3967	tags=27%, list=18%, signal=22%	CNOT6/CEP76/CIRBP/BRCA1/TUBGCP4/NEK2/HNRNPU/RNF213/GOLGA6A/SMC3/RPS27L/CENPK/HAUS4/TRIM37/TUBB8/FASTKD2/RBM14/AAAS/TIA1/CENPT/CEP63/EIF4ENIF1/CAPN3/ADPRHL1/CEP135/MTERF4/PAN3/RRS1/MLH1/CENPJ/CSRP2/EZR/DYNC1H1/CCDC78/MAP10/STIL/OBSL1/KLHL41/UBAP2L/TUBGCP2/BSCL2/SENP6/CCDC69/CEP192/CNOT1/CETN2/HDAC3/OFD1/RTTN/SQLE/KNTC1/CENPC/DHX30/CEP97/SPICE1/GOLGA8DP/C9orf72/FARP2/ATXN2/MDM1/CEP44/C2CD3/PIBF1/SP…
GOBP_ENTRY_INTO_HOST	GOBP_ENTRY_INTO_HOST	148	0.337731190206385	1.66762324504672	0.000637742808487582	0.00687899325349608	0.00500145912342326	6152	tags=42%, list=28%, signal=30%	CD55/GSN/TYRO3/ITGA5/MRC1/SLC52A2/P4HB/CD86/CBL/MID2/PVR/CLEC4G/TRIM62/CD209/KRT6A/SMPD1/CAV2/LGALS1/SLC1A5/SRC/TRIM11/CD80/TMPRSS2/SERPINB3/ANPEP/WWP1/LDLR/TMPRSS4/CR1/CXCL8/TPCN2/IFITM2/CLDN9/ICAM1/HYAL2/PHB/CAV1/CR2/LY6E/CLDN1/TNFRSF4/CXCR4/NCAM1/TRIM25/CLEC5A/SELPLG/IFNA2/ITGB6/FCN1/AGTR1/TRIM26/SIGLEC1/NPC1/EPHA2/VAMP8/EFNB2/SIVA1/TRIM5/BSG/LGALS9/ITGAV/RPSA
GOBP_CHROMOSOME_SEGREGATION	GOBP_CHROMOSOME_SEGREGATION	312	-0.255989577153128	-1.46125757606654	0.000654546020749047	0.00704534556510894	0.00512240767736985	4353	tags=27%, list=20%, signal=22%	ESCO1/ANAPC7/SETDB2/EME1/OIP5/SMARCAD1/BAZ1B/NR3C1/BRCA1/NUP37/CENPQ/TOP3B/NEK2/ANKRD31/CTNNB1/HNRNPU/SMC3/TLK1/NDE1/NIPBL/USP9X/TERF1/CENPK/ERCC2/GEN1/CSNK2A2/CENPT/MLH3/ATM/RRS1/FANCM/MLH1/PSMC3IP/KATNB1/CDC16/SMC2/BRIP1/ATRX/DYNC1H1/SMARCA5/C14orf39/MAP10/ANAPC4/M1AP/PUM1/SUN1/FANCD2/CEP85/TOP2B/NUDC/ANAPC5/PDS5B/PDS5A/KNTC1/CENPC/AKAP8L/NCAPD3/TLK2/PCID2/SPICE1/HECW2/LATS1/STAG3L4/IK/UVRAG/PI…
GOBP_IRE1_MEDIATED_UNFOLDED_PROTEIN_RESPONSE	GOBP_IRE1_MEDIATED_UNFOLDED_PROTEIN_RESPONSE	19	0.637993853172013	1.9920375550115	0.000672527006638704	0.00722364797446456	0.00525204470115189	2728	tags=42%, list=12%, signal=37%	XBP1/AGR2/BAK1/PTPN1/VAPB/FICD/DNAJB9/BAX
GOBP_REGULATION_OF_PROTEIN_SECRETION	GOBP_REGULATION_OF_PROTEIN_SECRETION	236	0.294011259997405	1.52914910361726	0.000680979163656366	0.00729906658187979	0.00530687875436761	5591	tags=36%, list=25%, signal=27%	ANO1/LRRC8A/MCU/ADAM8/SLC9B2/CDK16/TGFB3/SLC12A2/AACS/DOC2B/NR1H2/HCAR2/SEC24A/SLC8B1/SOX4/ARF6/TLR4/ADAM9/NLGN2/TCIRG1/IRS2/ADORA2A/GOLPH3/ALOX5/RHBDF1/VSNL1/PPARD/TRPM4/NNAT/FKBP1B/PIM3/CD33/NEUROD1/BMP8A/IL1A/ABCG1/TGFB1/RAB11FIP5/PTPN11/SNAP25/BMP6/PPARG/RHBDD3/CASR/SFRP1/TRPM2/FOXA2/MIDN/IL13/IL1B/PCK2/KCNA5/SYTL4/ATP13A2/STXBP5/BLK/ENSA/IGF1/ANKRD1/ICA1/TGFB2/HIF1A/KCNJ11/ACHE/GHSR/NR1H4/PA…
GOBP_PROTEIN_COMPLEX_OLIGOMERIZATION	GOBP_PROTEIN_COMPLEX_OLIGOMERIZATION	239	0.295692305751707	1.54246541913591	0.000684939068758436	0.00732611976688793	0.0053265481149834	3546	tags=25%, list=16%, signal=21%	LRRC8A/KCTD5/EHD1/MCU/TNFAIP1/SHKBP1/SHMT2/ITLN1/TMEM120A/VASP/ALOX5AP/EHD3/ALDH1A3/ECT2/LETM1/SLC9A1/KCTD21/BCL10/UPB1/PRMT1/FARSA/APIP/MICU1/OSBPL2/ALDH1A2/MLKL/LRRC8D/KCNA2/KRT10/TRPM6/TRPM4/TRPV5/JMJD6/SLC1A5/KCND2/MIF/KCTD8/PRNP/BOK/TK1/KCNG2/CALHM1/TRPM2/GLS/EHD4/MPP2/HSD17B10/ZNF746/PRPH2/KCNA3/KCNA5/MIP/ZBTB1/RRM2/TRIM72/KCTD2/LRRC8C/ZC3H12A/KCNJ2
GOBP_POSITIVE_REGULATION_OF_LEUKOCYTE_MEDIATED_IMMUNITY	GOBP_POSITIVE_REGULATION_OF_LEUKOCYTE_MEDIATED_IMMUNITY	129	0.349373673302233	1.67426387084772	0.000688023444507625	0.00734371467338473	0.0053393407144789	3706	tags=30%, list=17%, signal=25%	CD55/SH2D1B/SPI1/TICAM1/NLRP3/CD1C/ITGAM/PVR/CLCF1/FZD5/PTAFR/IL1R1/TYROBP/SASH3/CD1B/BTK/ARID5A/STAT5B/AZGP1/FCER2/FADD/CD1E/IL23A/TGFB1/MAD2L2/IL12RB1/TNFSF13/ARG1/CD1A/NCR3/IL1B/NOD2/MALT1/ZBTB1/FOXP3/SCIMP/KIR2DL4/ITGB2/PTPRC
GOBP_PROTEIN_AUTO_ADP_RIBOSYLATION	GOBP_PROTEIN_AUTO_ADP_RIBOSYLATION	12	-0.706089944029671	-2.01686778488479	0.000712733492608783	0.00759157887116912	0.0055195535170934	5700	tags=83%, list=26%, signal=62%	TIPARP/TNKS2/PARP10/PARP2/PARP1/PARP11/PARP16/PARP6/TNKS/PARP3
GOBP_TELOMERE_MAINTENANCE	GOBP_TELOMERE_MAINTENANCE	127	-0.326529897291145	-1.64221663224743	0.000719356968535126	0.00763653765937647	0.00555224137317516	5394	tags=46%, list=24%, signal=35%	MAPK3/ACD/NHP2/PML/RPA1/SMC6/GNL3L/RAD51D/DHX36/HNRNPA2B1/RPA3/HNRNPD/BRCA2/RFC1/TNKS2/XRN1/HMBOX1/DCLRE1A/ERCC1/ZNF827/WRN/CCT8/XRCC1/NEK2/CTNNB1/NAF1/TCP1/HNRNPU/PARP1/HSP90AB1/TERF1/POT1/DNA2/NAT10/ATM/PNKP/EXOSC10/RIF1/ATRX/HSP90AA1/PARN/WRAP53/CCT2/SP100/ZBTB48/PTGES3/RAD50/ATR/SMG6/APEX1/PKIB/ZSCAN4/TNKS/PARP3/ERCC4/SMG1/PRKDC/MAPK15/YLPM1
GOBP_HISTONE_H4_ACETYLATION	GOBP_HISTONE_H4_ACETYLATION	73	-0.37983394904932	-1.70489372282223	0.000719947983959248	0.00763653765937647	0.00555224137317516	4991	tags=45%, list=23%, signal=35%	BRCA2/EP300/YEATS4/HAT1/ING4/ZMPSTE24/MUC1/DMAP1/JADE2/EPC2/KAT8/PER1/BRCA1/LEF1/RUVBL2/KANSL2/MEAF6/MBTD1/AUTS2/MSL3/TRRAP/JADE1/NAA40/RUVBL1/KAT7/EP400/APBB1/MSL3P1/OGT/KANSL3/KMT2A/BRD8/KAT2A
GOBP_NEURAL_TUBE_DEVELOPMENT	GOBP_NEURAL_TUBE_DEVELOPMENT	154	-0.311645669108493	-1.59768017779002	0.000725695071516667	0.00767027089407043	0.00557676754847515	3485	tags=30%, list=16%, signal=25%	FZD6/PKD1/VANGL2/COBL/KDM2B/FOLR1/NPHP3/SUFU/OVOL2/ZFP36L1/TULP3/PTCH1/MTHFD1/ARHGAP35/PTK7/STIL/TRAF6/ARL13B/MED12/TMEM107/IFT52/TBC1D32/HECTD1/NUP133/CDK20/SEMA3C/SETD2/GLI3/TSC2/GRHL2/CBY1/C2CD3/TCTN1/WDR19/RPGRIP1L/IFT172/IFT122/BBS4/CC2D2A/IFT140/CELSR1/MKS1/DZIP1L/IFT57/PLXNA2/KAT2A
GOBP_HISTONE_H4_K5_ACETYLATION	GOBP_HISTONE_H4_K5_ACETYLATION	16	-0.650293214339923	-2.04869068513214	0.000726135014079972	0.00767027089407043	0.00557676754847515	4620	tags=56%, list=21%, signal=44%	ING4/JADE2/KAT8/KANSL2/MEAF6/JADE1/KAT7/OGT/KANSL3
GOBP_AMIDE_TRANSPORT	GOBP_AMIDE_TRANSPORT	281	0.284483876350309	1.51018598873137	0.000736595474331615	0.00776469030999979	0.00564541638004482	5591	tags=36%, list=25%, signal=27%	ANO1/LRRC8A/CA2/MCU/SLC9B2/CDK16/AACS/DOC2B/SLC8B1/SOX4/EDN1/EDN3/IL1RN/CD209/NLGN2/FFAR2/TCIRG1/ADCYAP1/IRS2/FFAR3/PTPRN/UBE2Q1/ALOX5/VSNL1/GLTP/PPARD/TRPM4/NNAT/SLC26A6/FKBP1B/PIM3/NEUROD1/SLC38A5/BMP8A/CYB5R4/SLC16A2/TFR2/CPE/FFAR4/HTR2C/RAB11FIP5/PTPN11/SNAP25/CPTP/CASR/S100A8/SFRP1/TRPM2/FOXA2/MIDN/HNF1A/SLC25A32/EXOC3L1/IL1B/PCK2/SCT/ABCB9/KCNA5/RAPGEF4/SYTL4/SLC15A1/RASL10B/BLK/ENSA/ADORA1…
GOBP_BONE_MINERALIZATION	GOBP_BONE_MINERALIZATION	114	0.362256714105915	1.70517448143552	0.000741240205496673	0.00777556102841084	0.00565332007347372	4946	tags=38%, list=22%, signal=29%	TGFB3/AHSG/CCL3/ALPL/OSR2/EIF2AK3/CYP27B1/TUFT1/SRGN/FGR/ECM1/ACVR2A/ALOX5/TRPM4/SLC8A1/PTHLH/SOX9/BMP2/ALOX15/TGFB1/S1PR1/PHOSPHO1/BMP6/PKDCC/BGLAP/LOX/SBDS/FAM20C/CCR1/FBN2/ROR2/IGF1/LTF/HIF1A/COMP/ATF4/OSR1/SBNO2/PTGS2/RSPO2/MATN1/CLEC3B/MMP13
GOBP_POSITIVE_REGULATION_OF_HISTONE_METHYLATION	GOBP_POSITIVE_REGULATION_OF_HISTONE_METHYLATION	48	-0.453822747723029	-1.84836067319574	0.000741662170924264	0.00777556102841084	0.00565332007347372	4027	tags=40%, list=18%, signal=32%	KAT8/DNMT1/BRCA1/CTNNB1/SNW1/RRP8/KANSL2/RIF1/KPNA7/WDR61/AUTS2/PAXIP1/FAM47E/RNF20/PAXBP1/OGT/KANSL3/KMT2A/MYB
GOBP_REGULATION_OF_ION_TRANSMEMBRANE_TRANSPORT	GOBP_REGULATION_OF_ION_TRANSMEMBRANE_TRANSPORT	444	0.255323956914996	1.42202164936364	0.000743543438598181	0.00777556102841084	0.00565332007347372	6675	tags=38%, list=30%, signal=27%	KCNK6/CYBB/BDKRB1/CLIC4/CACNB4/NPSR1/RANGRF/IFNGR2/EHD3/KCNN2/VMP1/SLC9A1/NEDD4/P2RY6/DIAPH1/CASQ1/CALCR/CCL2/TSPAN13/PTAFR/VAMP2/AGT/UBASH3B/EDN1/FXYD5/EDN3/OXSR1/DHRS7C/ACTN4/CNKSR3/NLGN2/TMC1/PPIF/COX17/TCIRG1/P2RX1/WDR1/FGF11/KCNA2/SLC30A1/PM20D1/FKBP1A/SLC8A1/CLIC3/HECW1/FKBP1B/CASQ2/KCND2/SCN3B/NTSR1/CORO1A/OPRL1/SCN1A/CACNG8/CEMIP/MMP9/KCNK10/HRC/KCNK15/PRNP/NOS1/KCNJ8/KCNG2/TESC/CALHM1/CA…
GOBP_PROTEIN_LOCALIZATION_TO_MICROTUBULE_ORGANIZING_CENTER	GOBP_PROTEIN_LOCALIZATION_TO_MICROTUBULE_ORGANIZING_CENTER	34	-0.499195624927339	-1.87420534581637	0.000743722811027928	0.00777556102841084	0.00565332007347372	5109	tags=56%, list=23%, signal=43%	GSK3B/NEDD1/UBXN2B/NUMA1/CEP350/CCDC14/NSFL1C/STIL/CEP250/GOLGB1/CEP192/NUDCD3/CEP83/C2CD3/PIBF1/SPAG5/KIAA0753/BBS4/PCM1
GOBP_EXECUTION_PHASE_OF_APOPTOSIS	GOBP_EXECUTION_PHASE_OF_APOPTOSIS	70	0.408752497298635	1.7691571515094	0.000758949015866901	0.0079026327096611	0.00574570914787714	8346	tags=60%, list=38%, signal=37%	APAF1/DEDD2/ENDOG/BNIP1/BOK/RNF34/HTRA2/STK24/AKT1/CASP14/SHARPIN/BAX/BBC3/XKR7/CECR2/XKR6/ZC3H12A/DNASE1L3/AIFM1/FASLG/PTGIS/SIRT2/DLC1/IL6/ST20/XKR8/ACVR1C/RFFL/DFFA/CASP7/BLCAP/TP53BP2/FAP/COLEC11/CASP2/HSF1/CASP9/DICER1/MADD/GPER1/FOXL2/PAK2
GOBP_NEGATIVE_REGULATION_OF_HORMONE_SECRETION	GOBP_NEGATIVE_REGULATION_OF_HORMONE_SECRETION	58	0.434902730164107	1.82132333790604	0.00075897491723519	0.0079026327096611	0.00574570914787714	7233	tags=55%, list=33%, signal=37%	EDN1/VSNL1/FKBP1B/PIM3/BMP8A/FFAR4/RAB11FIP5/PTPN11/SFRP1/MIDN/IL1B/SYTL4/OSM/ADORA1/CRHBP/KCNJ11/GHSR/UCN/ADRA2A/INHA/SREBF1/NDUFAF2/ABCC8/IRS1/PFKL/NMB/IL11/GHRL/ACVR1C/FGF23/INHBA/SIRT4
GOBP_NEUTROPHIL_MEDIATED_IMMUNITY	GOBP_NEUTROPHIL_MEDIATED_IMMUNITY	37	0.504821723072332	1.9112705398545	0.000762854413890229	0.00792684973455794	0.00576331644238218	6668	tags=57%, list=30%, signal=40%	STXBP2/SPI1/ITGAM/PTAFR/VAMP2/MYD88/WDR1/CXCL6/SYK/ARG1/CTSG/F2/ITGB2/DNASE1L3/AZU1/VAMP8/IL6/ELANE/NLRP6/ANXA3/ADAM17
GOBP_POSITIVE_REGULATION_OF_STRESS_ACTIVATED_PROTEIN_KINASE_SIGNALING_CASCADE	GOBP_POSITIVE_REGULATION_OF_STRESS_ACTIVATED_PROTEIN_KINASE_SIGNALING_CASCADE	127	0.34317092408417	1.63856477536754	0.000765374368476633	0.00793483158696488	0.00576911974921377	4747	tags=32%, list=22%, signal=25%	RELL1/SPI1/MAP3K11/SPHK1/TLR4/MYD88/PRMT1/DUSP22/NCF1/GADD45G/GADD45B/RIPK2/CCR7/SDCBP/FZD7/IL1A/BMP2/LTBR/FCGR2B/RASSF2/FGF19/HIPK2/IGFBP6/IL1B/SERPINF2/SH3RF2/NOD2/STK25/CCL19/SCIMP/ZC3H12A/VEGFA/TGFB2/WNT7A/HAND2/TNIK/RASGRP1/DUSP15/EMC10/GDF6/MFHAS1
GOBP_ENDOPLASMIC_RETICULUM_UNFOLDED_PROTEIN_RESPONSE	GOBP_ENDOPLASMIC_RETICULUM_UNFOLDED_PROTEIN_RESPONSE	70	0.408745317384777	1.76912607550122	0.000766733040449566	0.00793483158696488	0.00576911974921377	3083	tags=30%, list=14%, signal=26%	XBP1/AGR2/CREB3/CREB3L1/CREB3L4/PPP1R15B/TMED2/EIF2AK3/BAK1/PTPN1/VAPB/HERPUD1/FICD/TBL2/FGF21/EIF2S1/DNAJB9/BOK/BAX/SERP2/NCK1
GOBP_POSITIVE_REGULATION_OF_ALPHA_BETA_T_CELL_ACTIVATION	GOBP_POSITIVE_REGULATION_OF_ALPHA_BETA_T_CELL_ACTIVATION	68	0.416106713095764	1.77510642055891	0.000769453500515577	0.00794686591018315	0.00577786945624738	4725	tags=46%, list=21%, signal=36%	CD55/CD86/NLRP3/CD83/AP3D1/SASH3/TGFBR2/SOCS1/IL4R/RIPK2/ZBTB7B/CD80/IL23A/SYK/RHOA/IL12RB1/RARA/NFKBID/MALT1/NCKAP1L/CCL19/FOXP3/HLX/PTPRC/RUNX3/LILRB4/EBI3/PNP/IHH/NFKBIZ/ANXA1
GOBP_G_PROTEIN_COUPLED_PURINERGIC_NUCLEOTIDE_RECEPTOR_SIGNALING_PATHWAY	GOBP_G_PROTEIN_COUPLED_PURINERGIC_NUCLEOTIDE_RECEPTOR_SIGNALING_PATHWAY	14	0.675742808367681	1.94050662948994	0.000808742608995272	0.00832909395694326	0.00605577319611877	4240	tags=57%, list=19%, signal=46%	P2RY14/P2RY6/P2RY8/PTAFR/P2RY1/P2RY13/GPR87/P2RY12
GOBP_REGULATION_OF_RNA_SPLICING	GOBP_REGULATION_OF_RNA_SPLICING	147	-0.314715420294736	-1.59448642712901	0.000810515151875666	0.00832909395694326	0.00605577319611877	4779	tags=37%, list=22%, signal=29%	MBNL1/CLK4/SMU1/SRSF2/FMR1/YTHDC1/HNRNPH1/CWC22/MAGOH/METTL4/CELF1/CIRBP/RBM23/BRDT/KHDRBS3/PTBP2/METTL16/HNRNPU/RBM15/REST/MBNL3/SNW1/CELF6/FAM172A/SAP18/RBM39/SETX/TIA1/ILDR1/POLR2A/RBM24/SRSF6/DYRK1A/TMBIM6/DDX5/SNRNP70/CCNL2/RBM25/SRSF5/HNRNPLL/HNRNPH3/HNRNPK/RBM5/SON/RBM8A/RBM12B/THRAP3/DDX17/RBM11/SF1/SFSWAP/PRDX6/PIK3R1/AHNAK
GOBP_NCRNA_PROCESSING	GOBP_NCRNA_PROCESSING	350	-0.248538225000051	-1.44638978001855	0.000811360191415288	0.00832909395694326	0.00605577319611877	6431	tags=41%, list=29%, signal=29%	ELP3/TRMT13/TRMT2B/NOP14/BMS1/NHP2/RPP30/WBP11/RPL7/DIMT1/WDR43/ZCCHC8/RPS14/GTPBP4/WDR12/DTWD2/UTP15/NOL11/METTL6/EXOSC8/C1D/THUMPD3/INTS1/RSL1D1/RIOK3/WDR74/UTP3/UTP23/RPUSD4/HNRNPA2B1/RPS6/MAK16/TRNT1/NSUN2/THG1L/DTWD1/LARP7/TYW1B/KRR1/XRN2/OSGEP/MRM1/DDX1/SMAD3/NSA2/ESF1/INTS9/RPS25/NOL8/SRFBP1/ERI3/OSGEPL1/AGO3/PIN4/ZCCHC4/NSUN3/EXOSC2/TYW3/METTL18/RPL5/RPPH1/DDX10/TRMT5/SRRT/AGO1/INTS8/FARS…
GOBP_ANGIOGENESIS_INVOLVED_IN_WOUND_HEALING	GOBP_ANGIOGENESIS_INVOLVED_IN_WOUND_HEALING	26	0.54955953224205	1.88420317169473	0.000813690473214915	0.00833624255892067	0.00606097067767778	8392	tags=77%, list=38%, signal=48%	XBP1/SLC12A2/SRF/ALOX5/PIK3CB/KDR/B4GALT1/GATA2/VEGFA/CXCR4/TNFAIP3/FOXC2/HPSE/GPX1/SMOC2/TNF/DAG1/MCAM/GPR4/ADIPOR2
GOBP_BRANCHING_INVOLVED_IN_LABYRINTHINE_LAYER_MORPHOGENESIS	GOBP_BRANCHING_INVOLVED_IN_LABYRINTHINE_LAYER_MORPHOGENESIS	13	0.705722710248486	1.98361372639202	0.000816665464383456	0.00834995430718316	0.00607093997782365	2311	tags=62%, list=10%, signal=55%	SOCS3/TMED2/FZD5/IL10/ST14/ADM/SPINT1/GRB2
GOBP_NEGATIVE_REGULATION_OF_TRANSMEMBRANE_RECEPTOR_PROTEIN_SERINE_THREONINE_KINASE_SIGNALING_PATHWAY	GOBP_NEGATIVE_REGULATION_OF_TRANSMEMBRANE_RECEPTOR_PROTEIN_SERINE_THREONINE_KINASE_SIGNALING_PATHWAY	120	0.348535706678806	1.65604744968037	0.000821811168976937	0.00837679547015924	0.00609045518513713	5983	tags=40%, list=27%, signal=29%	PMEPA1/TGFB3/VASN/LEMD2/IL17RD/CD109/SOST/TNFAIP6/DKK1/FSTL3/SMURF2/RBPMS2/FKBP1A/CAV2/EID2/HTRA3/ZBTB7A/BMP2/SPRED3/NRROS/PPARG/HIPK2/SFRP1/SPRED2/SIRT1/NKX2-1/NBL1/FBN2/CAV1/SKI/TGFB1I1/FAM89B/SPRED1/EMILIN1/PRDM16/ONECUT1/CHST11/FST/FZD1/SORL1/VWC2/CHRDL1/SLC2A10/ADAMTSL2/DNM2/CILP/SKOR2/DLX1
GOBP_NEGATIVE_REGULATION_OF_PRODUCTION_OF_MOLECULAR_MEDIATOR_OF_IMMUNE_RESPONSE	GOBP_NEGATIVE_REGULATION_OF_PRODUCTION_OF_MOLECULAR_MEDIATOR_OF_IMMUNE_RESPONSE	38	0.492034650055026	1.85713382946412	0.000822574388582866	0.00837679547015924	0.00609045518513713	5084	tags=50%, list=23%, signal=39%	TGFB3/IL10/SPINK5/ZPBP2/JAK3/LILRB1/TGFB1/FCGR2B/ARG1/CR1/IFNB1/FOXP3/TGFB2/CUEDC2/LILRB4/CD22/HMOX1/IRAK3/IFNA2
GOBP_CD4_POSITIVE_ALPHA_BETA_T_CELL_DIFFERENTIATION	GOBP_CD4_POSITIVE_ALPHA_BETA_T_CELL_DIFFERENTIATION	80	0.392220254515162	1.75316008851063	0.000839651866514278	0.00853367295409531	0.0062045149456832	3703	tags=38%, list=17%, signal=31%	RELB/GPR183/CD86/NLRP3/CD83/IRF4/SASH3/ENTPD7/BCL3/LOXL3/SOCS1/IL4R/RIPK2/JAK3/ZBTB7B/CD80/IL23A/IL12RB1/SEMA4A/RARA/ZFPM1/NFKBID/ARMC5/MALT1/NCKAP1L/CCL19/FOXP3/ZC3H12A/HLX/RC3H2
GOBP_NEGATIVE_REGULATION_OF_GROWTH	GOBP_NEGATIVE_REGULATION_OF_GROWTH	232	0.300327936580639	1.55349441724662	0.000843463560034044	0.00854886564967559	0.00621556098732319	4638	tags=31%, list=21%, signal=24%	BDKRB1/SEMA7A/SOCS2/DCUN1D3/CDA/JARID2/DAB2/CYP27B1/HYAL1/EI24/AGT/NDUFA13/PTEN/PPP2CA/EAF2/SERPINE2/ENO1/CDKN1A/NPR1/TGFBR2/WFDC1/PPARD/SERTAD3/PPP2R1A/SESN2/WWC2/LGMN/SEMA6B/TGFB1/CDK5R1/GDF15/TMPRSS4/GSK3A/SEMA6A/DCSTAMP/SEMA4A/SFRP1/DUSP10/SEMA5B/SIRT1/NPPB/DACT3/FGF13/DRAXIN/SEMA4F/MT1A/HRG/DCC/YY1/HYAL2/PHB/MT1E/RTN4R/NAIF1/TGFB2/MT1G/HIF1A/MAPK11/CRYAB/ADAM15/MYL2/PSRC1/SEMA4B/SEMA3G/AGTR2…
GOBP_POSITIVE_REGULATION_OF_ACUTE_INFLAMMATORY_RESPONSE	GOBP_POSITIVE_REGULATION_OF_ACUTE_INFLAMMATORY_RESPONSE	26	0.548807926263102	1.88162623819378	0.000845914805671929	0.00854886564967559	0.00621556098732319	3225	tags=46%, list=15%, signal=39%	ADAM8/OSMR/ALOX5AP/IL6ST/BTK/FFAR2/FFAR3/CCR7/C2CD4A/PTGER3/IL1B/OSM
GOBP_POSITIVE_REGULATION_OF_RESPONSE_TO_DNA_DAMAGE_STIMULUS	GOBP_POSITIVE_REGULATION_OF_RESPONSE_TO_DNA_DAMAGE_STIMULUS	113	-0.339763792261355	-1.67518942462398	0.000846173491392821	0.00854886564967559	0.00621556098732319	5087	tags=40%, list=23%, signal=31%	PRKCD/ERCC6/YEATS4/BRCC3/HMGB1/ING4/RBBP8/ARID2/FMR1/NSMCE4A/DMAP1/EPC2/XRCC1/FANCB/BRCA1/SPIRE2/PARP1/HDAC10/CCAR2/DHX9/ATM/RUVBL2/PNKP/RIF1/MEAF6/UIMC1/MBTD1/WRAP53/DDX5/PAXIP1/PYHIN1/BCLAF1/TRRAP/SPIDR/RUVBL1/ATR/RAD9A/EYA1/EP400/POGZ/EGFR/ZCWPW1/PARP3/PRKDC/BRD8
GOBP_HISTONE_H4_K16_ACETYLATION	GOBP_HISTONE_H4_K16_ACETYLATION	27	-0.545331653769265	-1.92957751505523	0.000851263655225319	0.00858329480031537	0.00624059313712091	4620	tags=56%, list=21%, signal=44%	ING4/ZMPSTE24/JADE2/KAT8/BRCA1/KANSL2/MEAF6/AUTS2/MSL3/JADE1/KAT7/MSL3P1/OGT/KANSL3/KMT2A
GOBP_NEGATIVE_REGULATION_OF_SPROUTING_ANGIOGENESIS	GOBP_NEGATIVE_REGULATION_OF_SPROUTING_ANGIOGENESIS	11	0.734488613325382	1.98090762296398	0.00085897936782799	0.00863815684259204	0.00628048127943518	2290	tags=64%, list=10%, signal=57%	CREB3L1/THBS1/ALOX5/PIK3CB/ADAMTS9/KLF2/SEMA6A
GOBP_NEUTROPHIL_DEGRANULATION	GOBP_NEUTROPHIL_DEGRANULATION	14	0.674179327771721	1.93601683777634	0.000860090881230254	0.00863815684259204	0.00628048127943518	1872	tags=43%, list=8%, signal=39%	STXBP2/SPI1/ITGAM/PTAFR/VAMP2/SYK
GOBP_CORTICAL_CYTOSKELETON_ORGANIZATION	GOBP_CORTICAL_CYTOSKELETON_ORGANIZATION	60	0.433881683801324	1.81666108765227	0.00086682969524302	0.00868873301597227	0.00631725332651515	4769	tags=43%, list=22%, signal=34%	RHOG/ECT2/RHOC/RHOH/ARF6/LCP1/RHOD/CALR/WDR1/EHD2/RAC2/RHOBTB2/PLEK/RHOF/PLS1/RHOA/RTKN/RND1/NCKAP1L/RAB13/NCKAP1/FHOD1/VPS4A/RHOB/DLG1/EPB41
GOBP_REGULATION_OF_HISTONE_H3_K4_METHYLATION	GOBP_REGULATION_OF_HISTONE_H3_K4_METHYLATION	38	-0.476750012868995	-1.86051348281649	0.000868600875822812	0.00868941503617253	0.00631774919793517	4027	tags=39%, list=18%, signal=32%	KAT8/DNMT1/BRCA1/CTNNB1/SNW1/KANSL2/ZNF335/KDM1A/WDR61/AUTS2/PAXIP1/OGT/KANSL3/KMT2A/MYB
GOBP_SPINDLE_ASSEMBLY	GOBP_SPINDLE_ASSEMBLY	120	-0.330948231150705	-1.6407115612699	0.000874092921311873	0.00872724478382227	0.0063452537948358	3895	tags=31%, list=18%, signal=26%	TUBGCP4/NEK2/HNRNPU/GOLGA6A/SMC3/HAUS4/TUBB8/AAAS/CEP63/MLH1/DYNC1H1/MAP10/TUBGCP2/SENP6/CCDC69/CEP192/HDAC3/OFD1/CEP97/SPICE1/GOLGA8DP/PIBF1/SPAG5/TUBGCP5/MAP9/TNKS/TPR/GOLGA8S/MAPRE3/TUBGCP6/GOLGA8B/GOLGA8M/KIF3B/GOLGA8O/MAPK15/GOLGA2P5/KIF2A
GOBP_VIRAL_PROCESS	GOBP_VIRAL_PROCESS	397	0.259739971613623	1.42976238659415	0.000878087326125359	0.0087500030036945	0.00636180044668126	3968	tags=24%, list=18%, signal=20%	CD55/GSN/PPIB/VPS37B/TYRO3/ST3GAL4/ITGA5/ST6GAL1/MRC1/SLC52A2/P4HB/CFL1/MGAT1/SPCS3/CCL3/CD86/ZFP36/EDEM2/MID2/ST3GAL2/PVR/CLEC4G/NEDD4/RAB43/TRIM62/N4BP1/CHMP7/CCL2/OASL/PRMT1/MON1B/BANF1/RAB1B/MVB12A/CD209/PCBP1/VAPB/SMPD1/CAV2/CHMP4C/CHMP4B/LGALS1/SLC1A5/MOGS/TRIM11/APOBEC3A/CD80/ATG16L1/ST6GALNAC4/TMPRSS2/GALNT1/SERPINB3/ANPEP/ISG20/WWP1/LDLR/IRF7/TMPRSS4/GSK3A/CR1/PSMC3/INPP5K/OAS1/IFNB1/HEX…
GOBP_REGULATION_OF_OXIDOREDUCTASE_ACTIVITY	GOBP_REGULATION_OF_OXIDOREDUCTASE_ACTIVITY	91	0.373946250578153	1.69380085398888	0.000888979300204515	0.00884127171470456	0.00642815851835583	4554	tags=36%, list=21%, signal=29%	HM13/CDH3/VDR/NOSIP/CYP27B1/AGT/EDN1/EDN3/FTMT/ACVR2A/COX17/GCH1/PIK3CB/FCER2/IL1A/GDNF/AKT1/IL13/H19/IL1B/NOD2/GNAI3/TACO1/CAV1/HIF1A/NUS1/RIPK3/AOC3/CALM3/GNAI2/AGTR2/EDN2/RGN
GOBP_NEGATIVE_REGULATION_OF_ERBB_SIGNALING_PATHWAY	GOBP_NEGATIVE_REGULATION_OF_ERBB_SIGNALING_PATHWAY	28	0.547503900612711	1.90749425893255	0.000895825758992346	0.00888850052223489	0.00646249682072165	2870	tags=39%, list=13%, signal=34%	DUSP3/GPRC5A/CBL/PTPN18/CBLC/LGMN/ZFYVE28/ERRFI1/RNF126/PTPN12/ZGPAT
GOBP_PHOSPHATIDYLINOSITOL_3_PHOSPHATE_BIOSYNTHETIC_PROCESS	GOBP_PHOSPHATIDYLINOSITOL_3_PHOSPHATE_BIOSYNTHETIC_PROCESS	21	-0.589078425836929	-1.96871338934344	0.00089894091018059	0.00888850052223489	0.00646249682072165	5026	tags=62%, list=23%, signal=48%	PIK3C2A/ATG14/PIKFYVE/PIK3C2B/OCRL/PIK3R4/ATM/PIK3C3/FIG4/INPP4A/PIK3R3/INPP4B/UVRAG
GOBP_PROTEIN_LOCALIZATION_TO_CILIARY_MEMBRANE	GOBP_PROTEIN_LOCALIZATION_TO_CILIARY_MEMBRANE	17	-0.630000956472616	-2.00203412791942	0.000899234872188318	0.00888850052223489	0.00646249682072165	3091	tags=59%, list=14%, signal=51%	RABEP1/TUB/EFCAB7/EXOC4/ARL13B/EXOC7/ARL3/IFT80/LZTFL1/WDR19
GOBP_REGULATION_OF_CELL_SUBSTRATE_ADHESION	GOBP_REGULATION_OF_CELL_SUBSTRATE_ADHESION	205	0.298374296714003	1.51895954900047	0.00090069674049303	0.00888850052223489	0.00646249682072165	1981	tags=20%, list=9%, signal=18%	RRAS/CORO1C/MYADM/ITGA5/ST6GAL1/DUSP3/PLAU/ILK/P4HB/NEDD9/AGR2/SLK/MMP12/FUT1/CRK/SLC9A1/DAB2/PHLDB2/PTEN/DAPK3/POLDIP2/CALR/ACTN4/DUSP22/TESK1/THBS1/CD36/CAMSAP3/PIK3CB/RAC2/KDR/CCR7/SRC/CASS4/FZD7/FOXF1/TACSTD2/UNC13D/ALOX15/ARPC2/RHOA
GOBP_GLUCOSE_IMPORT	GOBP_GLUCOSE_IMPORT	70	0.404258891042782	1.74970798435777	0.000915243307363327	0.00900867202887488	0.00654986903582807	3527	tags=33%, list=16%, signal=28%	HK2/SLC5A1/ITLN1/PEA15/DHRS7C/IRS2/OPN3/SESN2/OSBPL8/SIRT6/SLC2A14/SLC27A4/FGF21/PTPN11/GSK3A/FGF19/AKT1/HNF1A/POU4F2/AKT2/ZDHHC7/IGF1/ARPP19
GOBP_PROTEIN_TARGETING_TO_MEMBRANE	GOBP_PROTEIN_TARGETING_TO_MEMBRANE	115	0.353402378937058	1.66577840067329	0.00091832499265172	0.00900867202887488	0.00654986903582807	5253	tags=39%, list=24%, signal=30%	MYO1C/VPS37B/ZDHHC18/MIEF1/SEC61A1/SSR2/ZDHHC9/ZDHHC3/ITGAM/SEC61B/SSR3/ZDHHC12/NCF1/UBL4A/CHMP4B/SDCBP/SEC61G/SGTB/GET4/SRP19/CDK5R1/CEMIP/PRNP/SRP72/INPP5K/SGTA/STOM/AKT2/ZDHHC7/ZDHHC24/RTP2/ADORA1/CHP1/ITGB2/RTP5/VPS37C/GOLGA7B/RAB8B/SIL1/SSR1/FIS1/HPCA/ZFAND2B/SLC1A1/CHM
GOBP_REGULATION_OF_CILIUM_MOVEMENT	GOBP_REGULATION_OF_CILIUM_MOVEMENT	32	-0.507649432320006	-1.87215351775913	0.000919739699382615	0.00900867202887488	0.00654986903582807	2093	tags=41%, list=9%, signal=37%	EFCAB1/DRC1/GAS2L2/CCDC40/CCDC39/RSPH4A/BBS2/DNAH11/EPPIN/CCDC65/BBS4/KIF9/DNAAF1
GOBP_REGULATION_OF_ACUTE_INFLAMMATORY_RESPONSE	GOBP_REGULATION_OF_ACUTE_INFLAMMATORY_RESPONSE	45	0.458938862644922	1.81247160974041	0.000921533639372697	0.00900867202887488	0.00654986903582807	8254	tags=73%, list=37%, signal=46%	ADAM8/OSMR/ALOX5AP/NLRP3/IL6ST/BTK/FFAR2/FFAR3/CCR7/IL20RB/FCGR2B/C2CD4A/RHBDD3/PTGER3/IL1B/OSM/ADORA1/DNASE1L3/PTGES/EDNRB/PTGS2/IL6/C2CD4B/APCS/FUT7/PLA2G2D/TNF/NPY5R/CREB3L3/CNR1/PIK3CG/IL4/NPY
GOBP_NEGATIVE_REGULATION_OF_VASCULAR_ASSOCIATED_SMOOTH_MUSCLE_CELL_PROLIFERATION	GOBP_NEGATIVE_REGULATION_OF_VASCULAR_ASSOCIATED_SMOOTH_MUSCLE_CELL_PROLIFERATION	22	0.594468732313047	1.94235259695896	0.000921702626239256	0.00900867202887488	0.00654986903582807	6194	tags=64%, list=28%, signal=46%	TGFB3/GNA13/IL10/PTEN/CDKN1A/RHOA/PPARG/GNA12/SOD2/HMOX1/S1PR2/EFEMP2/MYOCD/PRKG1
GOBP_ANTIMICROBIAL_HUMORAL_IMMUNE_RESPONSE_MEDIATED_BY_ANTIMICROBIAL_PEPTIDE	GOBP_ANTIMICROBIAL_HUMORAL_IMMUNE_RESPONSE_MEDIATED_BY_ANTIMICROBIAL_PEPTIDE	66	0.421740021094128	1.78976713411289	0.000926308425068928	0.00903637779101658	0.00657001286090954	6859	tags=52%, list=31%, signal=36%	S100A12/SPINK5/CXCL5/KRT6A/DEFB1/CXCL6/CXCL2/CXCL1/GAPDH/PGLYRP1/CXCL3/KLK3/CAMP/DEFB118/CXCL14/CXCL8/NOD2/F2/HRG/KLK7/LTF/RNASE7/RPS19/DEFA1B/REG1B/DEFA5/KLK5/DEFA6/ELANE/IL17A/FAM3A/REG1A/S100A7/PGC
GOBP_MACROPHAGE_CYTOKINE_PRODUCTION	GOBP_MACROPHAGE_CYTOKINE_PRODUCTION	17	0.635195047662996	1.93064588850715	0.00092852012975849	0.00904066737028209	0.00657313165381462	4952	tags=71%, list=22%, signal=55%	TGFB3/SEMA7A/TLR4/CD36/LAPTM5/LILRB1/TGFB1/SIRT1/TGFB2/CUEDC2/GPRC5B/IRAK3
GOBP_REGULATION_OF_SYNCYTIUM_FORMATION_BY_PLASMA_MEMBRANE_FUSION	GOBP_REGULATION_OF_SYNCYTIUM_FORMATION_BY_PLASMA_MEMBRANE_FUSION	27	0.562567112284662	1.94914416050101	0.000931132948116162	0.00904883866912125	0.00657907270007289	3059	tags=44%, list=14%, signal=38%	EHD1/PLEKHO1/TYROBP/ADAM9/EHD2/IL4R/RAPGEF3/CD53/GDF15/DCSTAMP/MYOD1/FLOT1
GOBP_NEGATIVE_REGULATION_OF_INTERLEUKIN_12_PRODUCTION	GOBP_NEGATIVE_REGULATION_OF_INTERLEUKIN_12_PRODUCTION	18	0.624936380979721	1.92883301167485	0.000936703211476423	0.00908566499040439	0.00660584774313171	4952	tags=72%, list=22%, signal=56%	ACP5/IL10/THBS1/CCR7/JAK3/LILRA5/LILRB1/ARRB2/NOD2/TLR8/CMKLR1/MEFV/IRAK3
GOBP_CARBOHYDRATE_TRANSPORT	GOBP_CARBOHYDRATE_TRANSPORT	144	0.324162069371325	1.58409220414252	0.000942025723658759	0.00911995302107588	0.0066307772898701	4788	tags=37%, list=22%, signal=29%	HK2/SLC5A1/ITLN1/SLC35A4/PEA15/MFSD12/SLC50A1/EDN1/DHRS7C/SLC45A4/IRS2/PPARD/OPN3/SLC17A5/SLC26A6/SESN2/OSBPL8/NR4A3/SIRT6/FFAR4/SLC2A14/SLC27A4/FGF21/PLS1/SLC2A8/PTPN11/GSK3A/SLC35C1/FGF19/SLC35B4/INPP5K/AKT1/HNF1A/SLC45A2/POU4F2/SLC2A5/AKT2/IL1B/ZDHHC7/SLC45A3/IGF1/ARPP19/SLC5A3/RTN2/CLIP3/SLC5A10/MFSD2A/SLC2A3/SLC5A11/SLC45A1/SLC35B1/EDNRA/SLC37A2
GOBP_CARBOHYDRATE_HOMEOSTASIS	GOBP_CARBOHYDRATE_HOMEOSTASIS	218	0.301038143118444	1.54733552639651	0.000957747443122682	0.00925459745229531	0.00672867222799906	3015	tags=23%, list=14%, signal=20%	HK2/ANO1/LRRC8A/MCU/FOXA3/XBP1/SLC9B2/CDK16/BACE2/SRF/DHPS/SLC8B1/SOX4/POMC/SLC39A14/CYP11B1/PIH1D1/FFAR2/IRS2/LRRC8D/PTPRN/ALOX5/VSNL1/PPARD/TRPM4/FKBP1B/SESN2/PIM3/NEUROD1/ENDOG/FOXK2/CYB5R4/SIRT6/FGF21/SERPINF1/RAB11FIP5/PTPN11/PPARG/DBH/HK3/CASR/INPP5K/OAS1/FOXA2/AKT1/SIRT1/HNF1A/PCK2/GPI/PLSCR3/GCKR
GOBP_PEPTIDYL_LYSINE_MODIFICATION	GOBP_PEPTIDYL_LYSINE_MODIFICATION	366	-0.241438360604171	-1.41466944164971	0.000959975103359963	0.00925858785887057	0.0067315735036126	5325	tags=34%, list=24%, signal=26%	SET/UHRF2/SUMO4/ATXN7/PHF1/GCSH/SENP3/PIAS2/SENP2/DYDC2/LIAS/NAT8/BRCA2/SUPT7L/EP300/YEATS4/PRMT6/GTF3C4/RANBP2/MLLT6/HAT1/BCL11A/ARNT/ING4/MED24/ZNF451/KMT2B/TADA2A/CREBBP/FSCB/ESCO1/METTL18/ZMPSTE24/SETDB2/MUC1/DMAP1/HDAC6/ATAT1/JADE2/EPC2/KAT8/PER1/PPARGC1A/GLYR1/DNMT1/BRCA1/KDM4C/KMT2C/SUMO2/CTNNB1/LDB1/HDAC10/HMG20A/DIP2A/SNW1/HINT2/LEF1/PIAS3/DPY30/WDR5B/METTL21A/CAPN3/RUVBL2/BRD1/SUPT3H/KA…
GOBP_MRNA_TRANSPORT	GOBP_MRNA_TRANSPORT	115	-0.326367064884008	-1.60681562743475	0.000979916830496047	0.00943308616828458	0.00685844470837749	5646	tags=44%, list=26%, signal=33%	NXF5/SRSF7/NUP93/FYTTD1/HNRNPA2B1/ZC3H11A/NSUN2/SMG7/THOC2/SENP2/RANBP2/HHEX/LUZP4/FMR1/YTHDC1/NUP205/UPF2/NUP37/GLE1/THOC3/RANBP17/NXF3/PARP11/DHX9/CETN3/NUP160/HNRNPA1L2/AAAS/DDX25/NUP85/ZFP36L1/NUP155/PABPN1/MCM3AP/LRPPRC/IGF2BP2/CETN2/NXF1/NUP133/NUP107/AKAP8L/NUP153/PCID2/SETD2/SMG6/UPF3B/TNKS/TPR/SMG1/NUP214/NXF2B
GOBP_DNA_DEPENDENT_DNA_REPLICATION_MAINTENANCE_OF_FIDELITY	GOBP_DNA_DEPENDENT_DNA_REPLICATION_MAINTENANCE_OF_FIDELITY	43	-0.469655882677387	-1.88342316856308	0.000985833966562187	0.00943692017953945	0.00686123227479359	5388	tags=56%, list=24%, signal=42%	DDX11/TIPIN/EXD2/BRCA2/WRN/POLE/EME1/BOD1L1/CDK9/MMS22L/ZRANB3/GEN1/DNA2/FANCM/TRAIP/PRIMPOL/ATRX/ZGRF1/ETAA1/NUCKS1/ATR/MCM9/FAM111A/SAMHD1
GOBP_MYELOID_DENDRITIC_CELL_DIFFERENTIATION	GOBP_MYELOID_DENDRITIC_CELL_DIFFERENTIATION	20	0.61237465117962	1.9482334343363	0.000986438399683117	0.00943692017953945	0.00686123227479359	2295	tags=35%, list=10%, signal=31%	RELB/SPI1/IRF4/BATF3/TGFBR2/LTBR/DCSTAMP
GOBP_TRANSFORMING_GROWTH_FACTOR_BETA_RECEPTOR_SIGNALING_PATHWAY	GOBP_TRANSFORMING_GROWTH_FACTOR_BETA_RECEPTOR_SIGNALING_PATHWAY	189	0.309289047125614	1.56872308855255	0.000987874694233237	0.00943692017953945	0.00686123227479359	4708	tags=31%, list=21%, signal=24%	PMEPA1/TGFB3/SPI1/ZYX/VASN/GIPC1/IL17RD/DAB2/CD109/ZEB2/LATS2/ADAM9/SMURF2/TGFBR2/DUSP22/THBS1/FKBP1A/CAV2/EID2/SDCBP/LRG1/SRC/HTRA3/ZBTB7A/BMP2/TGFB1/TGFBR1/ARRB2/SPRED3/GDF15/NRROS/PPARG/HIPK2/LOX/SPRED2/FMOD/SIRT1/NKX2-1/CDKN2B/NODAL/PSG9/FBN2/CDH5/CDKN1C/FURIN/TGFB2/CAV1/SKI/TGFB1I1/FAM89B/SPRED1/GCNT2/DUSP15/EMILIN1/PRDM16/FOS/ONECUT1/CHST11
GOBP_SPERM_FLAGELLUM_ASSEMBLY	GOBP_SPERM_FLAGELLUM_ASSEMBLY	22	-0.574997385958728	-1.95716308405936	0.000990048290296285	0.00943692017953945	0.00686123227479359	1813	tags=55%, list=8%, signal=50%	MEIG1/TTC12/MNS1/ARMC2/IQCG/BBS2/SPAG6/TTLL1/DZIP1/SPEF2/SPAG16/DNAH1
GOBP_UBIQUITIN_DEPENDENT_PROTEIN_CATABOLIC_PROCESS_VIA_THE_MULTIVESICULAR_BODY_SORTING_PATHWAY	GOBP_UBIQUITIN_DEPENDENT_PROTEIN_CATABOLIC_PROCESS_VIA_THE_MULTIVESICULAR_BODY_SORTING_PATHWAY	33	0.496923107255479	1.8089846619936	0.000991356447785776	0.00943692017953945	0.00686123227479359	4219	tags=42%, list=19%, signal=34%	VPS37B/UBAP1/NEDD4/CHMP7/MVB12A/CHMP4C/CHMP4B/TOM1L1/PLAA/RNF126/STAM/VPS37C/CHMP3/VPS4A
GOBP_SOMATIC_DIVERSIFICATION_OF_IMMUNE_RECEPTORS_VIA_SOMATIC_MUTATION	GOBP_SOMATIC_DIVERSIFICATION_OF_IMMUNE_RECEPTORS_VIA_SOMATIC_MUTATION	15	-0.654308969424699	-2.02380734431993	0.000991413017685838	0.00943692017953945	0.00686123227479359	3894	tags=60%, list=18%, signal=49%	MSH2/MSH6/MLH1/MCM3AP/POLQ/PMS2P1/PMS2P5/PMS2/SAMHD1
GOBP_INTERLEUKIN_4_PRODUCTION	GOBP_INTERLEUKIN_4_PRODUCTION	32	0.515485543437719	1.86735906687264	0.00101600680143301	0.00965301061622198	0.00701834356218743	3552	tags=44%, list=16%, signal=37%	CD86/FCER1G/SLC7A5/NLRP3/CD83/IRF4/SASH3/HAVCR2/IL20RB/SYK/RARA/ZFPM1/FOXP3/EPX
GOBP_VESICLE_DOCKING	GOBP_VESICLE_DOCKING	57	0.433052061515688	1.80102826639339	0.00103334834879444	0.00979952281700605	0.00712486711240779	4338	tags=39%, list=20%, signal=31%	STX3/STXBP2/YKT6/RAB3D/RAB8A/CLN3/BLOC1S6/STX10/CAV2/PLEK/STX5/SNAP25/NDRG4/PPFIA3/UNC13A/CTBP2/STX11/VTI1B/RAB13/STX1B/CPLX2/RAB8B
GOBP_POSITIVE_REGULATION_OF_CYTOSOLIC_CALCIUM_ION_CONCENTRATION_INVOLVED_IN_PHOSPHOLIPASE_C_ACTIVATING_G_PROTEIN_COUPLED_SIGNALING_PATHWAY	GOBP_POSITIVE_REGULATION_OF_CYTOSOLIC_CALCIUM_ION_CONCENTRATION_INVOLVED_IN_PHOSPHOLIPASE_C_ACTIVATING_G_PROTEIN_COUPLED_SIGNALING_PATHWAY	31	0.532699858022377	1.91167338659917	0.00103743819404545	0.00982005503899798	0.00713979532431634	2267	tags=32%, list=10%, signal=29%	C3AR1/GNA15/LPAR1/GPR65/P2RY8/EDN1/HTR2C/OPRL1/S1PR1/GPR157
GOBP_NATURAL_KILLER_CELL_MEDIATED_IMMUNITY	GOBP_NATURAL_KILLER_CELL_MEDIATED_IMMUNITY	72	0.407791522476037	1.77801381367571	0.00104358078809021	0.0098599058904375	0.00716876939031169	4491	tags=36%, list=20%, signal=29%	SH2D1B/SERPINB9/RNF19B/SERPINB4/CEBPG/PVR/CRK/VAMP2/HAVCR2/NKG7/GZMB/STAT5B/KIF5B/SLAMF7/CORO1A/LILRB1/UNC13D/ARRB2/NCR3/CEACAM1/KIR2DL4/ULBP2/PIK3R6/RAB27A/RASGRP1/RAET1G
GOBP_ENDOTHELIAL_CELL_DEVELOPMENT	GOBP_ENDOTHELIAL_CELL_DEVELOPMENT	66	0.417903371853532	1.77348528185205	0.00105298018270937	0.0099303232757545	0.00721996724169239	6331	tags=50%, list=29%, signal=36%	MYADM/CLIC4/CCM2/MET/MYD88/RAB1B/TNFRSF1A/RAPGEF3/VCL/RAP2C/IL1B/COL22A1/CDH5/FASN/FOXP3/ICAM1/VEGFA/MSN/RAP2B/CLDN1/PECAM1/PDE2A/COL15A1/EDNRB/NOTCH4/EDNRA/S1PR2/COL18A1/HAPLN2/RAP1A/HOXA13/HPSE/RAB1A
GOBP_INTESTINAL_EPITHELIAL_CELL_DEVELOPMENT	GOBP_INTESTINAL_EPITHELIAL_CELL_DEVELOPMENT	12	0.705046029746429	1.95156711785009	0.00106506324687766	0.00996192468682656	0.00724294344764216	3925	tags=67%, list=18%, signal=55%	SPDEF/IL6ST/SRC/HOXA5/NKX3-2/HIF1A/C1GALT1/PRDM1
GOBP_INTEGRIN_MEDIATED_SIGNALING_PATHWAY	GOBP_INTEGRIN_MEDIATED_SIGNALING_PATHWAY	100	0.371070737171615	1.69568536448745	0.00106513495238811	0.00996192468682656	0.00724294344764216	4011	tags=31%, list=18%, signal=25%	TIMP1/ITGA5/ILK/NEDD9/SEMA7A/HCK/CCM2/ZYX/ITGAM/DAB2/FERMT3/MYH9/ADAM9/FGR/ADAMTS1/LOXL3/SRC/PLEK/ITGBL1/ITGA6/SYK/PTPN11/ZNF304/CEACAM1/ITGA2B/ITGB2/ITGAD/ITGAX/ITGA11/ADAM15/FLNA
GOBP_VASOCONSTRICTION	GOBP_VASOCONSTRICTION	80	0.389145932439403	1.73941837400098	0.00106657931760108	0.00996192468682656	0.00724294344764216	4870	tags=38%, list=22%, signal=29%	HRH1/TBXAS1/AGT/EDN1/EDN3/BDKRB2/P2RX1/ADM/TRPM4/SLC8A1/GRIP2/RHOA/ADRA2C/DBH/HRH2/CASR/TACR1/KCNA5/CAV1/HTR1B/KEL/EDNRB/SNTA1/EDN2/TBXA2R/CRP/COMP/EDNRA/PTGS2/ADRA2A
GOBP_RNA_EXPORT_FROM_NUCLEUS	GOBP_RNA_EXPORT_FROM_NUCLEUS	79	-0.38215597238712	-1.74826839031703	0.00106697972919426	0.00996192468682656	0.00724294344764216	5778	tags=51%, list=26%, signal=37%	NXF5/XPO5/NUP93/FYTTD1/HNRNPA2B1/ZC3H11A/TSC1/NSUN2/SMG7/THOC2/CPSF6/HHEX/YTHDC1/PHAX/UPF2/GLE1/THOC3/NRDE2/NXF3/DHX9/NUP160/DDX25/NUP85/NUP62CL/NUP155/PABPN1/MCM3AP/SSB/NXF1/NUP133/NUP107/AKAP8L/NUP153/PCID2/SETD2/SMG6/TPR/SMG1/NUP214/NXF2B
GOBP_SPHINGOLIPID_METABOLIC_PROCESS	GOBP_SPHINGOLIPID_METABOLIC_PROCESS	150	0.32315073089954	1.59297695665733	0.00106790926347071	0.00996192468682656	0.00724294344764216	3137	tags=25%, list=14%, signal=21%	SERINC5/UGCG/SPNS2/FUT3/A4GALT/ELOVL5/ST8SIA6/CERK/B4GALT3/ST3GAL2/SPHK1/FA2H/PPP2CA/FUT6/PLA2G15/P2RX1/ZPBP2/GLTP/SMPD1/SMPDL3B/PPP2R1A/ABCA8/ST6GALNAC4/SERINC2/ALOX12B/NAGA/CPTP/HTRA2/ALDH3B2/CERS3/GBA3/BAX/GAL3ST1/ORMDL2/B3GALT4/ACER2/ST3GAL1
GOBP_SYNCYTIUM_FORMATION	GOBP_SYNCYTIUM_FORMATION	56	0.447036991187007	1.8490404910299	0.00106804641389536	0.00996192468682656	0.00724294344764216	3059	tags=34%, list=14%, signal=29%	EHD1/PLEKHO1/CD109/TYROBP/MYH9/ADAM9/EHD2/CD9/IL4R/SH3PXD2A/ADAMTS15/RAPGEF3/CD53/GDF15/NOS1/DCSTAMP/CCNG1/MYOD1/FLOT1
GOBP_POSITIVE_REGULATION_OF_CHROMOSOME_ORGANIZATION	GOBP_POSITIVE_REGULATION_OF_CHROMOSOME_ORGANIZATION	82	-0.365663151545772	-1.67565295494679	0.00107228808605592	0.0099832368887907	0.00725843875386297	5627	tags=44%, list=26%, signal=33%	DHX36/MPHOSPH8/HNRNPA2B1/DDX11/HNRNPD/TNKS2/HMBOX1/ERCC1/NUMA1/PPHLN1/SSBP1/CCT8/SETDB2/DNMT1/NEK2/CTNNB1/NAF1/TCP1/POT1/ATM/PNKP/SMC2/ATRX/PARN/CCT2/SIN3A/ATF7IP/ATF7IP2/RAD50/ATR/PKIB/TNKS/TPR/MAPK15/SETDB1/SFPQ
GOBP_COLUMNAR_CUBOIDAL_EPITHELIAL_CELL_DIFFERENTIATION	GOBP_COLUMNAR_CUBOIDAL_EPITHELIAL_CELL_DIFFERENTIATION	86	0.369875426446983	1.66772625369117	0.00108733648085399	0.010104901139011	0.00734689628708553	6586	tags=48%, list=30%, signal=34%	SPDEF/AGR2/SOX4/IL6ST/IL31RA/SRC/NEUROD1/BMP2/DLX3/GSK3A/HOXA5/BMP6/RARA/FAM20C/AKT1/IL13/NODAL/FASN/NKX3-2/NKX6-3/HIF1A/C1GALT1/ASCL1/EMX1/RARG/PRDM1/SMO/RFX6/FGF8/RHEB/GATA5/GATA4/CEBPB/TUBB/PTK6/CDH2/BMP4/INSM1/BAD/FGF2/TYMS
GOBP_REGULATION_OF_REGULATED_SECRETORY_PATHWAY	GOBP_REGULATION_OF_REGULATED_SECRETORY_PATHWAY	135	0.331336595351541	1.60205334899644	0.00110830714679279	0.0102810601144306	0.00747497490009146	6054	tags=39%, list=27%, signal=29%	STXBP2/RAB3D/SYP/SPI1/GIPC1/RIMS3/DOC2B/ITGAM/CD300A/PTAFR/APBA1/FGR/P2RX1/ADORA2A/RAC2/IL4R/TRPV6/P2RY1/FOXF1/SYT2/UNC13D/SYK/FCGR2B/IL13/CEACAM1/NCKAP1L/RIMS4/STXBP5/BLK/GATA2/ITGB2/WNT7A/PLA2G3/HTR1B/RAB27A/CALM3/GNAI2/DVL1/HMOX1/ADRA2A/CACNA1G/CACNA1H/CDK5R2/STX1A/SYN1/VAMP8/RAP1A/SYT1/SNAPIN/GRIN3A/LGALS9/RAB5A/RPH3AL
GOBP_REACTIVE_OXYGEN_SPECIES_METABOLIC_PROCESS	GOBP_REACTIVE_OXYGEN_SPECIES_METABOLIC_PROCESS	204	0.301487357591645	1.53371862952219	0.0011296062696208	0.0104596210301367	0.00760479987418801	5181	tags=34%, list=24%, signal=26%	HK2/CYBB/ARG2/TSPO/SH3PXD2B/PXDN/ITGAM/EIF6/ACP5/TLR4/AGT/NDUFA13/TYROBP/NCF2/EDN1/TPO/CDKN1A/TGFBR2/NCF1/ARF4/THBS1/GCH1/CD36/ALOX5/RAC2/DCXR/SH3PXD2A/IL19/SESN2/CYB5R4/SYK/TGFB1/RHOA/NRROS/GRB2/HBQ1/CYP1A1/GLS2/ALOX12/ACOX1/HVCN1/NOXA1/H19/SLC18A2/PON3/F2/FOXM1/ZC3H12A/HBZ/GNAI3/EPX/ITGB2/HIF1A/CRYAB/RIPK3/NCF4/SLC5A3/RAB27A/GNAI2/HBM/SOD2/NOS2/CRP/NOXO1/SIRT2/PARL/SLC1A1/RAC1/AGTR1
GOBP_BLOOD_VESSEL_ENDOTHELIAL_CELL_MIGRATION	GOBP_BLOOD_VESSEL_ENDOTHELIAL_CELL_MIGRATION	112	0.359859147347368	1.6856421369793	0.00114600443311303	0.0105742298052172	0.00768812763489762	7226	tags=54%, list=33%, signal=37%	FGFBP1/KLF4/SRF/RHOJ/DLL4/AMOT/EFNA1/EGR3/MYH9/NR4A1/MAP2K3/THBS1/KDR/HSPB1/TGFB1/RHOA/FGFR1/PPARG/AKT1/SIRT1/CSNK2B/VASH1/CDH5/HRG/GATA2/SH3BP1/MIA3/VEGFA/JUP/HIF1A/NUS1/SPRED1/TMSB4X/AGTR2/CARD10/TBXA2R/HMOX1/ANXA1/MEOX2/PTGS2/EPHB4/FOXC2/P2RX4/PDGFB/HDAC7/STARD13/EPHA2/EFNB2/FGF2/PRKD1/ADAM17/NFE2L2/GDF2/STAT5A/CD40/GPX1/TNF/NRP1/PDCD10/CLEC14A/SOX18
GOBP_POSITIVE_REGULATION_OF_DNA_REPAIR	GOBP_POSITIVE_REGULATION_OF_DNA_REPAIR	80	-0.374449643039106	-1.70722406140212	0.00114612878915819	0.0105742298052172	0.00768812763489762	5041	tags=41%, list=23%, signal=32%	ERCC6/YEATS4/BRCC3/HMGB1/RBBP8/ARID2/DMAP1/EPC2/XRCC1/FANCB/BRCA1/SPIRE2/PARP1/HDAC10/DHX9/RUVBL2/PNKP/RIF1/MEAF6/UIMC1/MBTD1/WRAP53/TRRAP/SPIDR/RUVBL1/EYA1/EP400/POGZ/EGFR/ZCWPW1/PARP3/PRKDC/BRD8
GOBP_TELOMERE_ORGANIZATION	GOBP_TELOMERE_ORGANIZATION	131	-0.317539486509252	-1.60420363392288	0.00116582147912732	0.0107365003366563	0.00780610847889926	4991	tags=37%, list=23%, signal=29%	BRCA2/RFC1/TNKS2/XRN1/HMBOX1/DCLRE1A/ERCC1/ZNF827/WRN/CCT8/XRCC1/NEK2/CTNNB1/NAF1/TCP1/HNRNPU/PARP1/HSP90AB1/TERF1/POT1/DNA2/NAT10/ATM/PNKP/EXOSC10/RIF1/ATRX/HSP90AA1/PARN/WRAP53/CCT2/SP100/ZBTB48/PTGES3/RAD50/ATR/SMG6/APEX1/PKIB/ZSCAN4/EZH1/TNKS/PARP3/ERCC4/SMG1/PRKDC/MAPK15/YLPM1
GOBP_MONOVALENT_INORGANIC_CATION_HOMEOSTASIS	GOBP_MONOVALENT_INORGANIC_CATION_HOMEOSTASIS	150	0.321913053102976	1.58687580316711	0.00119867175608822	0.0110191410802921	0.00801160600939761	6468	tags=41%, list=29%, signal=29%	CA2/SLC26A4/SLC9A3/CLIC4/SLC12A2/TMEM199/SLC9A1/SLC12A8/RAB38/SLC11A1/AGT/EDN1/NPR1/CLN3/TCIRG1/ADORA2A/SLC12A5/ATP12A/SLC12A6/SLC8A1/RAB39A/SLC26A6/ATP1A1/CORIN/IL1A/SLC4A2/TM9SF4/NPPB/TACR1/HVCN1/KCNA5/TMEM106B/RHCG/SLC12A3/ATP1B3/ADORA1/SLC12A1/KCNJ2/SLC9B1/CHP1/FASLG/KCNQ1/GNAI2/EDNRB/OXT/SLC12A4/EDNRA/KCNJ10/CCDC115/AGTR1/SLC9A8/SLC12A9/TMEM165/MC3R/SNAPIN/SLAMF8/ATP1B2/SLC4A1/AVPR1B/ATP1A3/…
GOBP_NEGATIVE_REGULATION_OF_LEUKOCYTE_APOPTOTIC_PROCESS	GOBP_NEGATIVE_REGULATION_OF_LEUKOCYTE_APOPTOTIC_PROCESS	48	0.459638661140395	1.84682486877466	0.0012136429130651	0.0111367016950686	0.00809707994252446	3932	tags=42%, list=18%, signal=34%	ST6GAL1/ARG2/AURKB/BCL10/EFNA1/HSH2D/IRS2/CCR7/JAK3/FADD/LILRB1/MIF/KITLG/IRF7/IL7R/NOD2/CCL19/ST3GAL1/HIF1A/GHSR
GOBP_TOLL_LIKE_RECEPTOR_4_SIGNALING_PATHWAY	GOBP_TOLL_LIKE_RECEPTOR_4_SIGNALING_PATHWAY	38	0.480622716178966	1.81406066691659	0.0012218718490883	0.0111901217803589	0.0081359196917586	6316	tags=58%, list=29%, signal=41%	NFKBIA/TNIP3/TLR4/LILRA2/RIPK2/OAS1/S100A14/FLOT1/CD14/SCIMP/LTF/BPIFB1/NR1H4/LBP/MFHAS1/TNFAIP3/PIK3AP1/IRAK1/LGALS9/LY96/TRIL/NINJ1
GOBP_LIPID_HOMEOSTASIS	GOBP_LIPID_HOMEOSTASIS	148	0.326861239958935	1.6139504359287	0.00122385102968253	0.0111901217803589	0.0081359196917586	3871	tags=29%, list=18%, signal=24%	SURF4/EHD1/XBP1/DGAT1/HPS6/NR1H2/SEC24A/RALY/GOT1/ADCK1/TTC39B/LIPG/BLOC1S6/IRS2/ABHD8/ABHD5/SESN2/LPL/ANGPTL4/ABCG4/LAMTOR1/ABCG1/LDLR/ABCG8/PPARG/INSIG1/ABHD4/DGAT2/ACOX1/SIRT1/ORMDL2/PLSCR3/GCKR/CETP/ATP13A2/CEBPA/RCN3/ADORA1/SOAT2/CAV1/PNPLA1/NUS1/APOC4
GOBP_SIGNAL_TRANSDUCTION_IN_ABSENCE_OF_LIGAND	GOBP_SIGNAL_TRANSDUCTION_IN_ABSENCE_OF_LIGAND	65	0.413944607531306	1.76024229082003	0.00122604812171653	0.0111901565599244	0.00813594497868198	4047	tags=37%, list=18%, signal=30%	MCL1/BAK1/BAG3/SRPX/PPP2R1A/FADD/PPP1CA/IL1A/GDNF/KITLG/FGFR1/GSK3A/BCL2L10/GFRAL/BOK/HTRA2/MOAP1/AKT1/BAX/IL1B/MKNK2/BCL2A1/EYA2/MAPK7
GOBP_POSITIVE_REGULATION_OF_EPITHELIAL_CELL_MIGRATION	GOBP_POSITIVE_REGULATION_OF_EPITHELIAL_CELL_MIGRATION	140	0.319686411058256	1.55644689602986	0.00123185973630565	0.0112231220975561	0.00815991299011485	6989	tags=49%, list=32%, signal=34%	FGFBP1/RRAS/HBEGF/RHOJ/FUT1/PFN1/HYAL1/ARF6/RAB25/MET/AGT/EDN1/ADAM9/MAPRE2/CALR/TGFBR2/MAP2K3/THBS1/PIK3CB/KDR/HSPB1/SRC/LGMN/SOX9/TGFB1/FGFR1/MMP9/FGF1/AKT1/SIRT1/TACR1/FGF16/GPI/RREB1/GATA2/ZC3H12A/VEGFA/TGFB2/WNT7A/HIF1A/NUS1/TMSB4X/RHOB/EMC10/HMOX1/ANXA1/INSL3/PTGS2/PPM1F/RAC1/FOXC2/P2RX4/PDGFB/HDAC7/ZNF580/ATOH8/HAS2/BMP4/ANXA3/FGF2/PRKD1/ADAM17/NFE2L2/STAT5A/CD40/VIL1/SMOC2/PROX1/NRP1
GOBP_PATTERN_RECOGNITION_RECEPTOR_SIGNALING_PATHWAY	GOBP_PATTERN_RECOGNITION_RECEPTOR_SIGNALING_PATHWAY	163	0.323327120889382	1.6094496584404	0.00123443404025221	0.0112265284730246	0.00816238963851917	6949	tags=46%, list=32%, signal=32%	TYRO3/NFKBIA/MAPKAPK2/TNIP3/TICAM1/CD300A/IRF4/BCL10/MAPKAPK3/TLR4/OTULIN/MYD88/SEC14L1/OASL/ZDHHC5/HAVCR2/BTK/FFAR2/LILRA2/CD36/SMPDL3B/RIPK2/NPLOC4/ARRB2/IRF7/CLEC4E/CLPB/OAS1/IRAK2/S100A14/RELA/NLRX1/NOD2/FLOT1/CD14/SCIMP/CACTIN/TLR8/PHB/LTF/TLR10/LILRA4/CAV1/BPIFB1/TNIP1/TRIM25/NR1H4/TLR7/LBP/MFHAS1/TNFAIP3/GPS2/IRAK3/PIK3AP1/CD300LF/TNIP2/FCN1/GPR108/IRAK1/SLC46A2/NLRP6/CLEC7A/LGALS9/MAP2K6/…
GOBP_LYMPHOCYTE_MIGRATION	GOBP_LYMPHOCYTE_MIGRATION	110	0.352494833302656	1.63829157034342	0.001239554681774	0.0112530391217276	0.00818166454124661	6779	tags=42%, list=31%, signal=29%	SPNS2/ADAM8/GPR183/CCL3/SLC12A2/PADI2/CRK/CXCL16/SLC8B1/CCL2/CCL26/OXSR1/STK10/ECM1/AIF1/CCR7/FADD/S1PR1/RHOA/FUT4/AKT1/CCL22/CCL19/CCL3L3/ICAM1/MIA3/MSN/RIPK3/LRCH1/CD200R1/ADAM10/CCL18/DEFA1B/TMEM102/CCL20/CCL24/SPN/CCL21/MADCAM1/C10orf99/GCSAML/FUT7/S100A7/ADAM17/MYO1G/CCR6
GOBP_POLY_A_PLUS_MRNA_EXPORT_FROM_NUCLEUS	GOBP_POLY_A_PLUS_MRNA_EXPORT_FROM_NUCLEUS	21	-0.578581943447863	-1.93363390838808	0.00124925291793162	0.0113209385209363	0.00823103165895303	5778	tags=67%, list=26%, signal=49%	NXF5/NUP93/ZC3H11A/THOC2/HHEX/GLE1/NXF3/DDX25/PABPN1/MCM3AP/NXF1/NUP133/PCID2/NXF2B
GOBP_POSITIVE_REGULATION_OF_SMOOTH_MUSCLE_CELL_PROLIFERATION	GOBP_POSITIVE_REGULATION_OF_SMOOTH_MUSCLE_CELL_PROLIFERATION	79	0.395102543530878	1.75954655455328	0.00126481919413322	0.0114416800150137	0.00831881829064106	5881	tags=47%, list=27%, signal=34%	HBEGF/P2RY6/PTAFR/TLR4/AGT/IL10/MYD88/EDN1/ADAMTS1/TGFBR2/THBS1/AIF1/RBPMS2/MEF2D/NR4A3/TGFB1/S1PR1/MMP9/EREG/FOXJ2/AKT1/IL13/SERPINF2/MFN2/IGF1/PHB/GNAI3/HTR1B/GNAI2/HES5/HMOX1/PTGS2/RPS6KB1/PDGFB/IRAK1/IL6/ELANE
GOBP_POSITIVE_REGULATION_OF_DOUBLE_STRAND_BREAK_REPAIR_VIA_HOMOLOGOUS_RECOMBINATION	GOBP_POSITIVE_REGULATION_OF_DOUBLE_STRAND_BREAK_REPAIR_VIA_HOMOLOGOUS_RECOMBINATION	34	-0.486520540482231	-1.82661736659649	0.00129548931911814	0.011653414532722	0.00847276255200484	5041	tags=50%, list=23%, signal=39%	ERCC6/YEATS4/RBBP8/ARID2/DMAP1/EPC2/FANCB/PARP1/RUVBL2/MEAF6/MBTD1/WRAP53/TRRAP/RUVBL1/EP400/POGZ/BRD8
GOBP_DNA_STRAND_ELONGATION	GOBP_DNA_STRAND_ELONGATION	36	-0.491248424415444	-1.87940228578123	0.00129572549887117	0.011653414532722	0.00847276255200484	3716	tags=39%, list=17%, signal=32%	INO80D/POLD3/RFC4/POT1/DNA2/RUVBL2/LIG3/NUCKS1/RUVBL1/RAD50/INO80B/NFRKB/LIG1/POLA1
GOBP_ACTIN_FILAMENT_BUNDLE_ORGANIZATION	GOBP_ACTIN_FILAMENT_BUNDLE_ORGANIZATION	152	0.320972994464679	1.58533667008892	0.00129626742884435	0.011653414532722	0.00847276255200484	3181	tags=28%, list=14%, signal=24%	TNFAIP1/NEDD9/TGFB3/ZYX/DPYSL3/LPAR1/SRF/ARHGEF10/RHOC/SLC9A1/PFN1/GPR65/PHLDB2/MET/ARHGEF5/LCP1/RHOD/TESK1/AIF1/SRC/PLEK/RAPGEF3/TACSTD2/CORO1B/TGFBR1/S1PR1/PLS1/WAS/RHOA/FSCN1/SWAP70/TMEFF2/INPP5K/SFRP1/TACR1/WASF2/PFN3/FSCN3/SERPINF2/ARRB1/ACTG1/PLS3
GOBP_CELLULAR_RESPONSE_TO_UNFOLDED_PROTEIN	GOBP_CELLULAR_RESPONSE_TO_UNFOLDED_PROTEIN	90	0.374545510548027	1.68973457105782	0.00129736171199257	0.011653414532722	0.00847276255200484	3083	tags=28%, list=14%, signal=24%	XBP1/AGR2/CREB3/CREB3L1/CREB3L4/HSPB8/PPP1R15B/TMED2/EIF2AK3/BAK1/BAG3/PTPN1/VAPB/DAXX/HSPA13/HERPUD1/FICD/TBL2/FGF21/EIF2S1/DNAJB9/BOK/BAX/SERP2/NCK1
GOBP_POSTSYNAPTIC_ACTIN_CYTOSKELETON_ORGANIZATION	GOBP_POSTSYNAPTIC_ACTIN_CYTOSKELETON_ORGANIZATION	10	0.740996352641169	1.93120889163026	0.00131339783029341	0.0117767236030879	0.00856241597253535	3056	tags=60%, list=14%, signal=52%	ACTB/INA/POTEKP/WASF2/DBNL/ACTG1
GOBP_RIBONUCLEOPROTEIN_COMPLEX_BIOGENESIS	GOBP_RIBONUCLEOPROTEIN_COMPLEX_BIOGENESIS	408	-0.23632241755608	-1.39305804948459	0.00132407674082178	0.0118341917746683	0.0086041989341499	6638	tags=42%, list=30%, signal=30%	GEMIN8/GTPBP10/PWP1/POLR2D/LSM6/LTV1/DDX28/RPUSD2/GLUL/ZRSR2/NOP14/BMS1/NHP2/RPP30/WBP11/RPL7/DIMT1/WDR43/RNU4ATAC/RPS14/NOM1/GNL3L/GTPBP4/EIF2D/WDR12/DDX20/UTP15/NOL11/EXOSC8/C1D/RNU4-2/RSL1D1/SF3A1/RIOK3/WDR74/UTP3/UTP23/RPUSD4/MTERF3/RPS6/MAK16/TSC1/CDC73/RPL3/KRR1/XRN2/SRPK2/AATF/CPSF6/METTL17/MRM1/NIP7/DDX1/NSA2/ESF1/RPS25/NOL8/DDX31/SRFBP1/RNU5B-1/ERI3/CPSF7/AGO3/PIN4/SLU7/ZCCHC4/NSUN3/EXOS…
GOBP_NEGATIVE_REGULATION_OF_OSSIFICATION	GOBP_NEGATIVE_REGULATION_OF_OSSIFICATION	33	0.488315997053041	1.77765158427401	0.0013244460022218	0.0118341917746683	0.0086041989341499	2875	tags=36%, list=13%, signal=32%	AHSG/CCL3/SOST/DKK1/SRGN/ECM1/TRPM4/CHSY1/SOX9/SFRP1/KREMEN1/CCR1
GOBP_CELLULAR_CARBOHYDRATE_METABOLIC_PROCESS	GOBP_CELLULAR_CARBOHYDRATE_METABOLIC_PROCESS	264	0.281167399414384	1.48504747254496	0.00135371389039057	0.0120745599104417	0.00877896162998961	3090	tags=23%, list=14%, signal=20%	HK2/HAS3/BCKDK/PDK1/PPP1R3D/B3GNT3/HRH1/INPP5A/B3GNT6/TFF3/SIRT7/PPP1R3B/GNE/P2RY6/PHLDA2/PGAM1/PYGB/B3GNT2/GOT1/PTAFR/POMC/PTEN/PFKFB4/IPPK/IL6ST/IMPA2/NLN/IRS2/B3GNT9/TPI1/SESN2/SRC/PLEK/P2RY1/PPP1CA/FOXK2/B3GNT7/NTSR1/SIRT6/GPD2/NAGK/GSK3A/PPP1CB/GYS1/SLC35B4/HK3/B4GALT1/INPP5K/DGAT2/FOXA2/MIDN/AKT1/TREH/SIRT1/GBA3/MLYCD/AKT2/PCK2/GCKR/SLC45A3/PHKG1/ITPKA
GOBP_NEGATIVE_REGULATION_OF_ENDOPLASMIC_RETICULUM_STRESS_INDUCED_INTRINSIC_APOPTOTIC_SIGNALING_PATHWAY	GOBP_NEGATIVE_REGULATION_OF_ENDOPLASMIC_RETICULUM_STRESS_INDUCED_INTRINSIC_APOPTOTIC_SIGNALING_PATHWAY	18	0.61425447829564	1.89586388529393	0.00136774299835745	0.0121659043674902	0.00884537477378025	1469	tags=39%, list=7%, signal=36%	XBP1/HYOU1/CREB3/CREB3L1/SYVN1/PTPN1/HERPUD1
GOBP_NEGATIVE_REGULATION_OF_ALPHA_BETA_T_CELL_ACTIVATION	GOBP_NEGATIVE_REGULATION_OF_ALPHA_BETA_T_CELL_ACTIVATION	39	0.489890398416882	1.86015383948928	0.00136872385475096	0.0121659043674902	0.00884537477378025	4725	tags=49%, list=21%, signal=38%	CD274/ARG2/LGALS7B/CD300A/LOXL3/ADORA2A/SOCS1/IL4R/JAK3/ZBTB7B/LILRB1/FOXP3/ZC3H12A/HLX/RC3H2/RUNX3/LGALS9C/IHH/ANXA1
GOBP_NEGATIVE_REGULATION_OF_CYTOKINE_PRODUCTION_INVOLVED_IN_IMMUNE_RESPONSE	GOBP_NEGATIVE_REGULATION_OF_CYTOKINE_PRODUCTION_INVOLVED_IN_IMMUNE_RESPONSE	27	0.550848884951621	1.90854364568445	0.00137679432387782	0.0122163558963907	0.00888205619651337	5084	tags=52%, list=23%, signal=40%	TGFB3/IL10/JAK3/LILRB1/TGFB1/ARG1/IFNB1/FOXP3/TGFB2/CUEDC2/LILRB4/HMOX1/IRAK3/IFNA2
GOBP_CHONDROCYTE_DEVELOPMENT	GOBP_CHONDROCYTE_DEVELOPMENT	28	0.537614464638855	1.87303963253975	0.00139618579322821	0.0123669095782124	0.00899151815668168	4928	tags=54%, list=22%, signal=42%	EIF2AK3/ECM1/TGFBR2/RUNX2/CHSY1/MEX3C/PTHLH/SOX9/COL27A1/SULF2/RARG/CHST11/COMP/SHOX2/MATN1
GOBP_POSITIVE_REGULATION_OF_PROTEIN_SERINE_THREONINE_KINASE_ACTIVITY	GOBP_POSITIVE_REGULATION_OF_PROTEIN_SERINE_THREONINE_KINASE_ACTIVITY	202	0.292264877070798	1.48815282840318	0.00140208041102753	0.0123975983657928	0.00901383082816933	3763	tags=28%, list=17%, signal=23%	ADAM8/EPHA4/MAP3K11/S100A12/DKK1/FZD5/TLR4/PPP2CA/ARHGEF5/EDN1/ADAM9/FZD10/EDN3/PIH1D1/PTPN1/MAP2K1/THBS1/MAP2K2/CKS2/SRC/CDC6/TGFA/CCND3/BMP2/SYK/TGFB1/MIF/CDK5R1/RHOA/KITLG/CEMIP/FGFR1/SPATC1L/PIK3R5/TENM1/FGF1/FLT1/MAGED1/AKT1/SIRT1/HMGA2/CCND2/IL1B/FZD8/NOD2/CSK/CCL19/ROR2/LTF/PIK3R6/VEGFA/TCL1A/EZH2/PTPRC/CCNYL1/NTF3
GOBP_RESPIRATORY_BURST	GOBP_RESPIRATORY_BURST	30	0.525675524837579	1.87544233830409	0.00141731704368824	0.0125106428320024	0.00909602123831242	5981	tags=53%, list=27%, signal=39%	CD55/CYBB/HCK/SLC11A1/PGAM1/NCF2/NCF1/RAC2/DUSP10/NOXA1/RPS19/LBP/NOXO1/RAC1/SLAMF8/CLEC7A
GOBP_PROTEIN_PROCESSING	GOBP_PROTEIN_PROCESSING	229	0.286236357394167	1.48003493325157	0.00142337685573463	0.0125424330189259	0.0091191346961346	5061	tags=32%, list=23%, signal=25%	GSN/HM13/ADAM8/PGK1/PLAU/KLK13/SEC11C/SPCS3/BACE2/ADAM19/PCSK6/APAF1/PCSK7/CPA3/BAK1/MYH9/PLAT/DPP4/SERPINE2/ENO1/SRGN/PISD/CLN3/THBS1/TBC1D10A/IL1R2/AEBP1/RIPK2/PCSK2/PLA2G7/SRC/FADD/LGMN/CARD8/CORIN/MMEL1/CPXM2/CUZD1/CYCS/CPE/TMPRSS2/KLK3/PITRM1/TMPRSS4/PRNP/HTRA2/LDLRAD3/ASTL/F3/CTSG/SERPINF2/CHAC1/CST7/SPON1/SNX12/ECE2/SEC11A/FURIN/ASPH/KLK1/CNTN2/F11/KEL/KLK6/DHH/ADAM10/IHH/DISP1/COMP/PCSK1N…
GOBP_REGULATION_OF_PROTEIN_CONTAINING_COMPLEX_ASSEMBLY	GOBP_REGULATION_OF_PROTEIN_CONTAINING_COMPLEX_ASSEMBLY	372	0.260456555438347	1.42217129300799	0.00143603761971074	0.0126321791995934	0.00918438579285053	5408	tags=32%, list=25%, signal=25%	GSN/CDC42EP1/CDC42EP5/MYADM/PMEPA1/TWF2/PPP2R5B/CDC42EP2/CAPZB/HCK/PREB/VASP/ARPC5/RANGRF/TICAM1/FLII/COTL1/RHOC/ARHGAP40/TMSB10/NR1H2/CYFIP1/PFN1/BAK1/SOST/DKK1/ARF6/ARPC3/CCL26/MET/TLR4/BIK/MYD88/ARHGEF5/LCP1/PIH1D1/SVIL/RASIP1/RNF4/CD36/CAMSAP3/FBLIM1/CAPG/CCR7/KANK3/SRC/CTTN/PLEK/CARD8/SOX9/SNX9/TRABD2A/CTNNBIP1/CORO1A/ALOX15/ARPC2/SYK/TGFB1/TMSB15A/CDK5R1/RHOA/PTPN11/FSCN1/SH3GLB1/CPTP/GRB2/…
GOBP_REGULATION_OF_ENDOPLASMIC_RETICULUM_STRESS_INDUCED_INTRINSIC_APOPTOTIC_SIGNALING_PATHWAY	GOBP_REGULATION_OF_ENDOPLASMIC_RETICULUM_STRESS_INDUCED_INTRINSIC_APOPTOTIC_SIGNALING_PATHWAY	30	0.52480898749216	1.87235080988298	0.00144971251317752	0.012730521931552	0.00925588712100293	3083	tags=37%, list=14%, signal=32%	XBP1/HYOU1/CREB3/CREB3L1/EIF2AK3/SYVN1/PTPN1/HERPUD1/BOK/SIRT1/NCK1
GOBP_POSITIVE_REGULATION_OF_DNA_BIOSYNTHETIC_PROCESS	GOBP_POSITIVE_REGULATION_OF_DNA_BIOSYNTHETIC_PROCESS	73	-0.365988981563259	-1.64275025666092	0.00146909765250295	0.0128785845757217	0.00936353794071329	4823	tags=40%, list=22%, signal=31%	TNKS2/HMBOX1/CCT8/RGCC/NEK2/CTNNB1/NAF1/TCP1/HSP90AB1/NOX4/POLG2/NVL/RFC4/POT1/ATM/HGF/PNKP/PTK2B/HSP90AA1/PARN/CHTF18/WRAP53/CCT2/PTGES3/ATR/GRHL2/PKIB/TNKS/MAPK15
GOBP_SKELETAL_SYSTEM_MORPHOGENESIS	GOBP_SKELETAL_SYSTEM_MORPHOGENESIS	220	0.287838448216209	1.47821055258678	0.00148650539548332	0.0130088345244527	0.00945823781472099	5859	tags=39%, list=27%, signal=29%	TGFB3/SLC39A1/ALPL/OSR2/PRRX1/BMP1/HYAL1/ACP5/MDFI/CSRNP1/HOXB8/FGR/TGFBR2/RUNX2/CHSY1/ATG9A/PLEKHA1/HOXD4/MEF2D/SOX9/TBX15/COL27A1/TGFBR1/PCGF2/FGFR1/PHOSPHO1/HOXA5/BMP6/RARA/INSIG1/SFRP1/HOXA3/NODAL/OTOR/FBN2/CHAD/ROR2/HOXD9/NKX3-2/SP5/HYAL2/ALX3/LTF/COL1A1/ATG9B/UNCX/HOXB3/WNT7A/SKI/LHX1/HOXA6/RARG/HOXA1/HOXB5/HOXD10/RDH10/NEUROG1/MSX1/HOXB4/DLG1/HOXD8/IHH/CHST11/COMP/SHOX2/SIX2/OSR1/ANXA6/FGF…
GOBP_HISTONE_H3_K36_METHYLATION	GOBP_HISTONE_H3_K36_METHYLATION	13	-0.676573619276864	-1.97734332579906	0.00151480440902091	0.0132337878336039	0.00962179296573485	2035	tags=38%, list=9%, signal=35%	PAXIP1/SETD2/SMYD2/ASH1L/SETD5
GOBP_XENOBIOTIC_METABOLIC_PROCESS	GOBP_XENOBIOTIC_METABOLIC_PROCESS	95	-0.344247630497292	-1.65493784504733	0.00153516383450222	0.0133732446373051	0.00972318680019461	4658	tags=37%, list=21%, signal=29%	LPO/CES3/CBR3/CYP4F12/CBR1/CYP26B1/AOC2/RORC/GSTM1/SULT1A2/GSTA4/GSTM4/CYP2G1P/CYP2A13/ALDH3A1/NAT1/UGT2B15/N6AMT1/CYP26A1/CYP2U1/CYP2C8/AS3MT/BPHL/CYP2B6/FMO4/CMBL/POR/ABCB11/GSTA3/GSTA5/NQO1/GSTA2/EPHX1/GSTM2/GSTA1
GOBP_ACTIN_FILAMENT_SEVERING	GOBP_ACTIN_FILAMENT_SEVERING	16	0.628433223235645	1.86205876583234	0.00153658667127055	0.0133732446373051	0.00972318680019461	1379	tags=50%, list=6%, signal=47%	GSN/CFL1/FLII/GMFG/MYH9/SVIL/CFL2/CAPG
GOBP_REGULATION_OF_NIK_NF_KAPPAB_SIGNALING	GOBP_REGULATION_OF_NIK_NF_KAPPAB_SIGNALING	95	0.365021432356939	1.65837656657973	0.00153863085105804	0.0133732446373051	0.00972318680019461	3703	tags=33%, list=17%, signal=27%	ILK/NFKBIA/SPI1/CD86/NLRP3/LITAF/SPHK1/TLR4/EDN1/RTKN2/CALR/HAVCR2/ACTN4/BCL3/LAPTM5/NLRP12/IL23A/RHOA/TRADD/RASSF2/AKIP1/RELA/IL1B/NOD2/PTP4A3/CD14/CCL19/TRIP6/PHB/ZC3H12A/RC3H2
GOBP_GLYCOSPHINGOLIPID_BIOSYNTHETIC_PROCESS	GOBP_GLYCOSPHINGOLIPID_BIOSYNTHETIC_PROCESS	32	0.499697263955017	1.8101656359071	0.00154400129032875	0.0133970996313899	0.00974053087561493	3137	tags=34%, list=14%, signal=30%	UGCG/A4GALT/ST8SIA6/B4GALT3/ST3GAL2/FA2H/FUT6/ST6GALNAC4/GAL3ST1/B3GALT4/ST3GAL1
GOBP_NEGATIVE_REGULATION_OF_T_CELL_MEDIATED_IMMUNITY	GOBP_NEGATIVE_REGULATION_OF_T_CELL_MEDIATED_IMMUNITY	27	0.548434836182025	1.90017961415883	0.00155187615521067	0.0134282602766825	0.00976318661722528	4074	tags=56%, list=18%, signal=45%	CLEC4G/IL4I1/DUSP22/IL20RB/LILRB1/FCGR2B/ARG1/IFNB1/CEACAM1/IL7R/NOD2/NCKAP1L/FOXP3/PTPRC/LILRB4
GOBP_HISTONE_METHYLATION	GOBP_HISTONE_METHYLATION	148	-0.306481739972805	-1.55909471668641	0.0015528564412471	0.0134282602766825	0.00976318661722528	5000	tags=34%, list=23%, signal=27%	PRDM2/DYDC2/PRMT6/MLLT6/AASS/KMT2B/CREBBP/SETDB2/KAT8/DNMT1/BRCA1/KDM4C/KMT2C/CTNNB1/SNW1/RRP8/SUZ12/DPY30/WDR5B/PRMT5/KANSL2/RIF1/ATRX/ZNF335/PRDM5/KPNA7/KDM1A/WDR61/AUTS2/PAXIP1/FAM47E/N6AMT1/RNF20/SETD6/PRMT7/SETD4/SETD2/KDM3A/SMYD2/PAXBP1/SMYD3/ASH1L/SETD5/EZH1/OGT/KANSL3/KMT2A/KDM4A/DYDC1/SETDB1/MYB
GOBP_REGULATION_OF_NON_MOTILE_CILIUM_ASSEMBLY	GOBP_REGULATION_OF_NON_MOTILE_CILIUM_ASSEMBLY	10	-0.73488751513267	-1.98605451686549	0.0015573892155622	0.0134446696747857	0.00977511727783631	2866	tags=60%, list=13%, signal=52%	CEP135/CENPJ/MAK/MAP4/BBS4/RP1
GOBP_REGULATION_OF_CENTRIOLE_REPLICATION	GOBP_REGULATION_OF_CENTRIOLE_REPLICATION	20	-0.593309913109642	-1.95274747650886	0.00156203661776544	0.0134545033037342	0.00978226694224335	3937	tags=60%, list=18%, signal=49%	CEP76/BRCA1/TRIM37/RBM14/CENPJ/STIL/SPICE1/MDM1/CEP120/CDK5RAP2/ALMS1/KAT2A
GOBP_MESENCHYME_DEVELOPMENT	GOBP_MESENCHYME_DEVELOPMENT	281	0.276416303718003	1.46735918494661	0.00156670386392906	0.0134545033037342	0.00978226694224335	5414	tags=36%, list=25%, signal=27%	CORO1C/EPHA4/TIAM1/FAM83D/TGFB3/SEMA7A/VASN/PEF1/IL17RD/DAB2/TRIM62/PHLDB2/EFNA1/PTEN/PPP2CA/EDN1/EDN3/TEAD2/OLFM1/TGFBR2/LOXL3/ALDH1A2/SDCBP/MARK1/SOX9/SEMA6B/FOXF1/DLL3/BMP2/TGFB1/TGFBR1/MAD2L2/GDNF/SERPINB3/SPRED3/KITLG/FGFR1/DPPA4/HOXA5/FGF19/SEMA6A/SEMA4A/RADIL/SFRP1/SPRED2/FOXA2/SEMA5B/NKX2-1/HMGA2/DACT3/NODAL/TMEM100/IL1B/TBX3/NRTN/MEOX1/SEMA4F/FOXD1/GBX2/ACTA1/LOXL2/COL1A1/SOX8/EZH2/TGFB2…
GOBP_MRNA_CATABOLIC_PROCESS	GOBP_MRNA_CATABOLIC_PROCESS	216	-0.273544996114693	-1.49923491993759	0.00156790508312773	0.0134545033037342	0.00978226694224335	5285	tags=36%, list=24%, signal=28%	HNRNPD/LSM5/SUPV3L1/CNOT6L/SMG7/CSDE1/ROCK2/XRN2/PRKCD/TAF15/NUDT12/DHX34/RC3H1/XRN1/AGO3/FMR1/EXOSC2/GSPT2/MAGOH/HNRNPM/UPF2/AGO1/CNOT6/CELF1/CIRBP/METTL16/HNRNPU/TUT1/ANGEL2/PRKCA/DHX9/CASC3/PRPF18/TARDBP/FASTKD2/ZC3HAV1/EIF4ENIF1/ATM/NT5C3B/LARP1/EXOSC3/RBM24/TRAF5/ZFP36L1/PAN3/EXOSC10/MLH1/METTL3/PARN/PUM1/SLFN14/DDX5/FTO/GIGYF2/PNLDC1/CNOT1/METTL14/TNRC6A/SSB/CNOT10/NBAS/SCGB1A1/PCID2/SMG6/R…
GOBP_POSITIVE_REGULATION_OF_VIRAL_LIFE_CYCLE	GOBP_POSITIVE_REGULATION_OF_VIRAL_LIFE_CYCLE	21	0.592583101292695	1.90709433463131	0.0015690767278953	0.0134545033037342	0.00978226694224335	2065	tags=43%, list=9%, signal=39%	VPS37B/TYRO3/P4HB/CLEC4G/CD209/LGALS1/TRIM11/TMPRSS2/TMPRSS4
GOBP_POSITIVE_REGULATION_OF_INTERLEUKIN_8_PRODUCTION	GOBP_POSITIVE_REGULATION_OF_INTERLEUKIN_8_PRODUCTION	62	0.411627895423359	1.73426564421654	0.00157720741961451	0.0135015306289819	0.0098164587543651	7676	tags=53%, list=35%, signal=35%	BCL10/TLR4/MYD88/FFAR2/LILRA2/FADD/SYK/F3/RELA/IL1B/NOD2/CD14/TLR8/HYAL2/CD58/LAMTOR5/TLR7/NOS2/LBP/STAT3/FCN1/ZNF580/IL6/ELANE/CLEC7A/LGALS9/RAB1A/GDF2/TNF/CD244/DDX58/TLR9/TLR2
GOBP_RESPONSE_TO_CHEMOKINE	GOBP_RESPONSE_TO_CHEMOKINE	93	0.374086197677295	1.69702358575738	0.00159341160543246	0.0136173970032101	0.00990070086845456	3958	tags=32%, list=18%, signal=27%	CCR3/CCL3/SLC12A2/SH2B3/PADI2/CCR4/CCL2/CCL26/EDN1/OXSR1/CXCL5/CCRL2/CXCL6/CXCL2/CCR7/CXCL1/ACKR2/CXCL3/RHOA/TFF2/LOX/CXCL8/CCL22/CCR1/CCL19/CCL3L3/ZC3H12A/CMKLR1/HIF1A/CXCR4
GOBP_PROTEIN_POLY_ADP_RIBOSYLATION	GOBP_PROTEIN_POLY_ADP_RIBOSYLATION	10	-0.734179763924441	-1.98414179899374	0.00159656830824733	0.0136215577068192	0.00990372596068225	4823	tags=80%, list=22%, signal=63%	TNKS2/PARP10/PARP2/PARP1/ZC3HAV1/PARP14/TNKS/PARP3
GOBP_CHROMATIN_REMODELING	GOBP_CHROMATIN_REMODELING	188	-0.293131843180481	-1.55737159158055	0.00161409585019769	0.0137381008833363	0.00998846015244323	5618	tags=37%, list=25%, signal=28%	KDM4D/PBRM1/GATAD2B/SMARCD3/BAZ2A/ACTL6B/HP1BP3/SET/CHD1L/HMGB2/SMARCC2/YEATS4/HCFC2/ZNF827/ARID2/TADA2A/ACTR6/ASF1A/CBX3/DMAP1/OIP5/SMARCAD1/BAZ1B/KDM4C/BRDT/INO80D/HELLS/BAZ2B/SUPT16H/KDM5A/SMARCD1/CHAF1B/RUVBL2/KAT6B/ATRX/SMARCA5/TSPYL5/MYSM1/MCM3AP/RBBP7/CFDP1/MTA3/ANP32E/NAP1L4/NPM2/SSRP1/NAP1L1/NASP/MTA1/SCMH1/RUVBL1/SMARCA1/SETD2/CHD8/SMYD3/SHPRH/CHD4/GATAD1/INO80B/EZH1/TSPYL4/PAK1/NFRKB/K…
GOBP_PROTEIN_HOMOOLIGOMERIZATION	GOBP_PROTEIN_HOMOOLIGOMERIZATION	185	0.309289076630599	1.55887321137848	0.00161561358878906	0.0137381008833363	0.00998846015244323	3297	tags=25%, list=15%, signal=22%	KCTD5/EHD1/TNFAIP1/SHKBP1/SHMT2/ITLN1/TMEM120A/VASP/ALOX5AP/EHD3/ALDH1A3/ECT2/LETM1/KCTD21/BCL10/UPB1/PRMT1/APIP/MICU1/OSBPL2/ALDH1A2/MLKL/KCNA2/TRPM4/TRPV5/JMJD6/SLC1A5/KCND2/MIF/KCTD8/PRNP/TK1/KCNG2/CALHM1/TRPM2/GLS/EHD4/MPP2/HSD17B10/ZNF746/PRPH2/KCNA3/KCNA5/MIP/ZBTB1/TRIM72/KCTD2
GOBP_AMINOGLYCAN_METABOLIC_PROCESS	GOBP_AMINOGLYCAN_METABOLIC_PROCESS	127	0.333330805687041	1.59158040035381	0.00163137395603462	0.0138490348147897	0.0100691160715754	7421	tags=51%, list=34%, signal=34%	CD44/HAS3/ST3GAL4/HS3ST1/B3GNT3/B3GNT6/GALNT5/ST3GAL2/CHPF/DSE/HYAL1/TNFAIP6/B3GNT2/GLCE/CHSY1/B3GNT9/HS6ST1/B3GALT6/B3GNT7/PGLYRP1/CHST12/TGFB1/CEMIP/HS6ST2/HPSE2/NAGLU/SLC10A7/IL1B/ST3GAL1/HYAL2/CHST1/BGN/LYG1/GCNT2/HS3ST2/EDNRB/CHST13/CHST6/CHST11/EDNRA/CHST14/NDST4/HS3ST3A1/HEXB/CHPF2/PDGFB/NDST1/GLB1/HAS2/ITIH2/ST3GAL6/HPSE/CHIA/B4GALT5/FGF2/XYLT1/CSGALNACT1/CHST2/UST/HS3ST3B1/NFKB1/PGLYRP2/…
GOBP_T_HELPER_1_TYPE_IMMUNE_RESPONSE	GOBP_T_HELPER_1_TYPE_IMMUNE_RESPONSE	44	0.457640477212502	1.79433595829798	0.00166793923435953	0.014135923544356	0.0102777021540182	4935	tags=48%, list=22%, signal=37%	RELB/IL1RL1/SLC11A1/TLR4/IL1R1/HAVCR2/BCL3/ARID5A/IL4R/RIPK2/JAK3/CD80/IL23A/IL12RB1/SEMA4A/IL1B/CCL19/HLX/EBI3/ANXA1/IL27
GOBP_MRNA_EXPORT_FROM_NUCLEUS	GOBP_MRNA_EXPORT_FROM_NUCLEUS	59	-0.395854328627254	-1.68699185340218	0.00167406529935139	0.0141643136936829	0.010298343571466	5778	tags=53%, list=26%, signal=39%	NXF5/NUP93/FYTTD1/HNRNPA2B1/ZC3H11A/NSUN2/SMG7/THOC2/HHEX/YTHDC1/UPF2/GLE1/THOC3/NXF3/NUP160/DDX25/NUP85/NUP155/PABPN1/MCM3AP/NXF1/NUP133/NUP107/AKAP8L/PCID2/SETD2/SMG6/TPR/SMG1/NUP214/NXF2B
GOBP_PROTEIN_MATURATION	GOBP_PROTEIN_MATURATION	293	0.276686367573132	1.46975236557433	0.0016816881880352	0.0142052535353569	0.0103281094015965	2980	tags=23%, list=14%, signal=20%	GSN/HM13/ADAM8/PGK1/PLAU/KLK13/SEC11C/SPCS3/BACE2/ADAM19/PCSK6/APAF1/PCSK7/CPA3/DHPS/BAK1/SOX4/CHCHD4/MYH9/PLAT/AIP/DPP4/SERPINE2/ENO1/SRGN/DNAJB11/CALR/PISD/CLN3/THBS1/TBC1D10A/NAA50/IL1R2/FKBP1A/AEBP1/NNAT/RIPK2/PCSK2/FKBP1B/PLA2G7/SRC/FADD/LGMN/CARD8/CORIN/MMEL1/CPXM2/CUZD1/CYCS/NAA30/TFR2/CPE/TMPRSS2/KLK3/PITRM1/TMPRSS4/PRNP/TESC/HTRA2/LDLRAD3/ASTL/F3/GLRX3/CTSG/SERPINF2/CHAC1
GOBP_NUCLEAR_MIGRATION	GOBP_NUCLEAR_MIGRATION	20	-0.588175074800878	-1.93584729950497	0.00170496612312739	0.0143780779507371	0.0104537635805149	2387	tags=35%, list=11%, signal=31%	DYNC1H1/SUN1/NUDC/SYNE2/CEP120/CLMN/PCM1
GOBP_POSITIVE_REGULATION_OF_TELOMERASE_ACTIVITY	GOBP_POSITIVE_REGULATION_OF_TELOMERASE_ACTIVITY	34	-0.47646416850812	-1.78886121415397	0.00171623754490697	0.0144492474490353	0.0105055082651592	3797	tags=50%, list=17%, signal=41%	NEK2/CTNNB1/NAF1/TCP1/HSP90AB1/NVL/POT1/PNKP/HSP90AA1/PARN/WRAP53/CCT2/PTGES3/GRHL2/PKIB/TNKS/MAPK15
GOBP_HISTONE_H2A_ACETYLATION	GOBP_HISTONE_H2A_ACETYLATION	23	-0.5386790465505	-1.85442760448692	0.00174679417573133	0.0146822798757517	0.0106749374408692	4208	tags=57%, list=19%, signal=46%	YEATS4/DMAP1/EPC2/RUVBL2/MEAF6/MBTD1/MSL3/TRRAP/NAA40/RUVBL1/EP400/MSL3P1/BRD8
GOBP_MAST_CELL_ACTIVATION_INVOLVED_IN_IMMUNE_RESPONSE	GOBP_MAST_CELL_ACTIVATION_INVOLVED_IN_IMMUNE_RESPONSE	54	0.426503894286608	1.75153830928176	0.00175566549006885	0.0147325745564659	0.0107115048251431	6145	tags=46%, list=28%, signal=33%	STXBP2/CBL/CD300A/LAT2/VAMP2/FGR/BTK/RAC2/IL4R/FOXF1/NR4A3/UNC13D/SYK/IL13/BLK/GATA2/PLA2G3/CPLX2/RASGRP1/HMOX1/VAMP8/SNAP23/PTGDS/LGALS9/PTGDR
GOBP_INTERLEUKIN_17_PRODUCTION	GOBP_INTERLEUKIN_17_PRODUCTION	36	0.495396357325215	1.8526921197135	0.00176021239535882	0.0147464756011834	0.0107216117556728	3497	tags=42%, list=16%, signal=35%	ARG2/SLC7A5/SPHK1/TLR4/MYD88/ARID5A/ZBTB7B/IL23A/TGFB1/PRNP/NOD2/NCKAP1L/OSM/FOXP3/PHB
GOBP_EPITHELIAL_TO_MESENCHYMAL_TRANSITION	GOBP_EPITHELIAL_TO_MESENCHYMAL_TRANSITION	149	0.320818109004573	1.58342378559048	0.00176674271340373	0.0147744938964744	0.0107419828119367	4134	tags=32%, list=19%, signal=26%	EPHA4/TIAM1/FAM83D/TGFB3/VASN/PEF1/IL17RD/DAB2/TRIM62/PHLDB2/EFNA1/PTEN/PPP2CA/EDN1/OLFM1/TGFBR2/LOXL3/SDCBP/MARK1/SOX9/BMP2/TGFB1/TGFBR1/MAD2L2/SERPINB3/SPRED3/FGFR1/SFRP1/SPRED2/FOXA2/NKX2-1/HMGA2/DACT3/TMEM100/IL1B/TBX3/LOXL2/COL1A1/EZH2/TGFB2/HIF1A/TGFB1I1/ADAM15/SPRED1/FLNA/GCNT2/WWTR1
GOBP_POSITIVE_REGULATION_OF_CHEMOKINE_PRODUCTION	GOBP_POSITIVE_REGULATION_OF_CHEMOKINE_PRODUCTION	68	0.400923405633425	1.71033460671049	0.00176934844585376	0.0147744938964744	0.0107419828119367	4707	tags=37%, list=21%, signal=29%	IL1RL1/TICAM1/TLR4/MYD88/HAVCR2/FFAR2/ADCYAP1/AIF1/FFAR3/IL4R/RIPK2/LPL/EGR1/SYK/MIF/OAS1/IL1B/NOD2/IL17RA/HIF1A/AZU1/TLR7/ALOX15B/LBP/HMOX1
GOBP_DOUBLE_STRAND_BREAK_REPAIR_VIA_NONHOMOLOGOUS_END_JOINING	GOBP_DOUBLE_STRAND_BREAK_REPAIR_VIA_NONHOMOLOGOUS_END_JOINING	59	-0.394849769378834	-1.68271077537477	0.00178641704138017	0.0148926466423556	0.0108278872614787	5260	tags=54%, list=24%, signal=41%	XRCC5/IFFO1/TFIP11/PARP9/POLL/POLM/KDM4D/APLF/KDM2A/HMGB2/ERCC6/HMGB1/DCLRE1A/ERCC1/XRCC1/POT1/ATM/PNKP/LIG3/MLH1/RIF1/WRAP53/HMCES/POLQ/ERCC8/UVRAG/TP53BP1/USP51/PARP3/ERCC4/POLA1/PRKDC
GOBP_POSITIVE_REGULATION_OF_CYSTEINE_TYPE_ENDOPEPTIDASE_ACTIVITY	GOBP_POSITIVE_REGULATION_OF_CYSTEINE_TYPE_ENDOPEPTIDASE_ACTIVITY	138	0.329148672382232	1.60353126670622	0.00180099297602222	0.0149848914375393	0.0108949550075076	6391	tags=43%, list=29%, signal=31%	GSN/NLRP3/APAF1/EIF2AK3/BAK1/BCL10/NDUFA13/P2RX1/TBC1D10A/LAPTM5/NLRP12/RIPK2/FADD/LGMN/CARD8/CYCS/SYK/RHOA/SOX7/BCL2L10/PPARG/BOK/COL4A3/HTRA2/S100A8/ANP32B/SIRT1/F3/BAX/NODAL/BBC3/MALT1/ACER2/DAP/BID/EGLN3/ASPH/ST18/AIFM1/FASLG/RFPL1/GRIN2B/FIS1/FAM162A/MEFV/PPM1F/SLC1A1/HIP1/DLC1/CASP5/VCP/NLRP6/CLEC7A/LGALS9/HIP1R/GRIN2A/BAD/ST20/PMAIP1/PDCD5
GOBP_REGULATION_OF_DNA_BIOSYNTHETIC_PROCESS	GOBP_REGULATION_OF_DNA_BIOSYNTHETIC_PROCESS	120	-0.318087171470152	-1.57695147034965	0.00180335620200885	0.0149848914375393	0.0108949550075076	4823	tags=37%, list=22%, signal=29%	TNKS2/XRN1/HMBOX1/ING4/CCT8/RGCC/JADE2/NEK2/CTNNB1/NAF1/TCP1/HNRNPU/HSP90AB1/NOX4/TERF1/POLG2/NVL/RFC4/POT1/NAT10/ATM/HGF/PNKP/KCNK2/EXOSC10/PTK2B/MEAF6/HSP90AA1/PARN/CHTF18/WRAP53/CCT2/TFDP1/JADE1/PTGES3/KAT7/ATR/SMG6/GRHL2/PKIB/TNKS/PARP3/ERCC4/MAPK15
GOBP_RNA_MODIFICATION	GOBP_RNA_MODIFICATION	153	-0.298049328844588	-1.52635130773917	0.00181142673454305	0.0150274783733962	0.0109259183783136	5415	tags=35%, list=25%, signal=27%	RPUSD4/APOBEC3G/NSUN2/THG1L/DTWD1/LARP7/TYW1B/OSGEP/MRM1/OSGEPL1/ZCCHC4/NSUN3/TYW3/ZC3H13/TRMT5/METTL4/CDKAL1/METTL16/NAF1/TRDMT1/RBM15/TRMT12/HENMT1/MOCS3/NAT10/ALKBH8/ANKRD16/TRMT61B/NSUN5/METTL3/CMTR1/FTSJ3/PARN/TRMT10B/TRMT10A/C9orf64/FTO/APOBEC3D/PUS7/METTL14/NSUN6/SSB/DALRD3/ADAT2/TRMT1L/TRMT1/NSUN5P1/THADA/TRMT11/METTL15/APOBEC3F/TRIT1/TARBP1/QTRT1
GOBP_CARBOHYDRATE_TRANSMEMBRANE_TRANSPORT	GOBP_CARBOHYDRATE_TRANSMEMBRANE_TRANSPORT	111	0.338568785996545	1.581583276882	0.00181475105813226	0.0150306167184916	0.0109282001518423	4517	tags=37%, list=20%, signal=30%	HK2/SLC5A1/ITLN1/PEA15/SLC50A1/EDN1/DHRS7C/IRS2/PPARD/OPN3/SLC17A5/SESN2/OSBPL8/NR4A3/SIRT6/FFAR4/SLC2A14/SLC27A4/FGF21/SLC2A8/PTPN11/GSK3A/FGF19/INPP5K/AKT1/HNF1A/POU4F2/SLC2A5/AKT2/IL1B/ZDHHC7/SLC45A3/IGF1/ARPP19/SLC5A3/RTN2/CLIP3/SLC5A10/SLC2A3/SLC5A11/SLC45A1
GOBP_NEGATIVE_REGULATION_OF_LYMPHOCYTE_MEDIATED_IMMUNITY	GOBP_NEGATIVE_REGULATION_OF_LYMPHOCYTE_MEDIATED_IMMUNITY	55	0.416933286723918	1.71659526080107	0.00182705445513655	0.01509550515071	0.0109753781078838	4277	tags=45%, list=19%, signal=37%	CD55/SERPINB9/SERPINB4/CLEC4G/CRK/IL4I1/HAVCR2/DUSP22/IL20RB/LILRB1/ARRB2/FCGR2B/ARG1/CR1/IFNB1/CEACAM1/IL7R/NOD2/NCKAP1L/FOXP3/KIR2DL4/PTPRC/CR2/LILRB4/C4BPA
GOBP_TRNA_PROCESSING	GOBP_TRNA_PROCESSING	115	-0.317462657090208	-1.56297621122033	0.00183130189166611	0.01509550515071	0.0109753781078838	5415	tags=37%, list=25%, signal=28%	RPUSD4/TRNT1/NSUN2/THG1L/DTWD1/TYW1B/OSGEP/DDX1/OSGEPL1/NSUN3/TYW3/RPPH1/TRMT5/FARS2/CDKAL1/TRDMT1/TRMT12/MOCS3/RPP40/NAT10/POP5/RPP38/ALKBH8/ANKRD16/TRMT61B/TRMT10B/TRMT10A/C9orf64/PUS7/NSUN6/SSB/DALRD3/ADAT2/TRMT1L/TRMT1/ELAC2/TSEN2/THADA/TRMT11/ADAT1/TRIT1/TARBP1/QTRT1
GOBP_HISTONE_H3_K4_METHYLATION	GOBP_HISTONE_H3_K4_METHYLATION	67	-0.381231038672461	-1.69402031566611	0.00183146171859849	0.01509550515071	0.0109753781078838	4027	tags=36%, list=18%, signal=29%	DYDC2/PRMT6/KMT2B/KAT8/DNMT1/BRCA1/KMT2C/CTNNB1/SNW1/DPY30/WDR5B/KANSL2/ZNF335/KDM1A/WDR61/AUTS2/PAXIP1/SETD4/ASH1L/OGT/KANSL3/KMT2A/DYDC1/MYB
GOBP_ZINC_ION_HOMEOSTASIS	GOBP_ZINC_ION_HOMEOSTASIS	40	0.474924284654386	1.81480011869285	0.0018426719214351	0.0151634066825191	0.0110247467761244	6965	tags=57%, list=32%, signal=39%	SLC39A8/AP3D1/SLC39A7/SLC39A14/SLC39A4/SLC39A5/SLC30A1/SLC30A7/S100A8/MT1A/ATP13A2/MT1E/MT1G/SLC30A4/SLC30A8/SLC1A1/MT1H/SLC39A12/SLC30A5/SLC39A10/SLC39A13/AP3B1/SLC30A3
GOBP_RENAL_TUBULAR_SECRETION	GOBP_RENAL_TUBULAR_SECRETION	27	0.54292090073296	1.88107530669536	0.0018714620286989	0.0153755221745922	0.0111789680297227	5181	tags=52%, list=24%, signal=40%	AGT/EDN1/NPR1/CLN3/ADORA2A/CORIN/NPPB/TACR1/ADORA1/GNAI2/EDNRB/OXT/SLC22A6/AGTR1
GOBP_NEGATIVE_REGULATION_OF_CD4_POSITIVE_ALPHA_BETA_T_CELL_ACTIVATION	GOBP_NEGATIVE_REGULATION_OF_CD4_POSITIVE_ALPHA_BETA_T_CELL_ACTIVATION	28	0.531244855947993	1.85084802441446	0.00189782064882142	0.0155670111740946	0.0113181925307948	4725	tags=50%, list=21%, signal=39%	CD274/ARG2/LGALS7B/LOXL3/IL4R/JAK3/ZBTB7B/FOXP3/ZC3H12A/HLX/RC3H2/RUNX3/LGALS9C/ANXA1
GOBP_NEGATIVE_REGULATION_OF_LEUKOCYTE_PROLIFERATION	GOBP_NEGATIVE_REGULATION_OF_LEUKOCYTE_PROLIFERATION	85	0.376211226436511	1.69689914292836	0.00190460659588336	0.0155975968735103	0.0113404302507273	6293	tags=48%, list=29%, signal=35%	CD274/ARG2/CD86/LGALS7B/LST1/CLEC4G/CD300A/IL4I1/IL10/TYROBP/HAVCR2/BTK/IL2RA/LILRB2/IL20RB/ZBTB7B/CD80/LILRB1/FCGR2B/PRNP/ARG1/CR1/FOXP3/BLK/CTLA4/LILRB4/LGALS9C/PDCD1LG2/PAWR/DLG1/IHH/CRP/TNFAIP3/CEBPB/SHH/SPN/VTCN1/NDFIP1/LGALS9/BMP4/IL2
GOBP_PERK_MEDIATED_UNFOLDED_PROTEIN_RESPONSE	GOBP_PERK_MEDIATED_UNFOLDED_PROTEIN_RESPONSE	18	0.60174039194392	1.85723982114791	0.00191597807962393	0.015665577183079	0.0113898561953353	3083	tags=44%, list=14%, signal=38%	AGR2/PPP1R15B/TMED2/EIF2AK3/PTPN1/EIF2S1/BOK/NCK1
GOBP_COPII_COATED_VESICLE_BUDDING	GOBP_COPII_COATED_VESICLE_BUDDING	30	0.517659180309851	1.84684258196128	0.00193708195529899	0.0158127874174967	0.0114968872597451	4627	tags=53%, list=21%, signal=42%	SEC13/PREB/PEF1/SEC24A/TMED2/SEC24D/SEC23A/VAPB/TFG/INSIG1/PPP6C/SAR1A/SEC16A/MIA3/SEC23B/SEC24C
GOBP_HOMEOSTASIS_OF_NUMBER_OF_CELLS	GOBP_HOMEOSTASIS_OF_NUMBER_OF_CELLS	271	0.274590571377908	1.45505795242267	0.00195088871708651	0.0159000546878201	0.0115603360333157	6373	tags=39%, list=29%, signal=28%	SPNS2/FOXA3/GAPT/GPR183/SMAP1/SPI1/SRF/ZFP36/CEBPG/KLF13/SH2B3/HCAR2/CCR4/BAK1/SOX4/SFXN1/BCL10/PRMT1/ARHGEF5/SASH3/GCNT4/ACVR2A/TCIRG1/BAP1/STAT5B/PIK3CB/PKNOX1/CXCL6/IL2RA/JMJD6/CCR7/IL20RB/JAK3/FADD/SOX9/CORO1A/ZBTB7A/MIF/PTPN11/KITLG/HOXA5/KLF2/RASSF2/HIPK2/ZFPM1/AKT1/BAX/IL7R/LMO1/GPI/NCKAP1L/EMCN/FOXP3/HAMP/GATA2/MAEA/VEGFA/RPS17/EZH2/RC3H2/HIF1A/MAPK11/RIPK3/EMX1/ETV2/DOCK11/KCNQ1/RPS19/SM…
GOBP_PROTEIN_DEPHOSPHORYLATION	GOBP_PROTEIN_DEPHOSPHORYLATION	275	0.276788342253219	1.46957609357711	0.0019702327960234	0.0160321016352654	0.0116563424379862	4897	tags=31%, list=22%, signal=24%	PTPRH/PPP1R3D/DUSP3/PPP2R5B/NCEH1/PPP4C/PPTC7/PPP1R3B/DUSP5/PPP1R15B/CD300A/PTP4A1/DUSP7/PTPN18/UBASH3B/PTEN/PPP2CA/RCAN1/PPM1N/DUSP22/PTPN1/CTDSP1/SMPD1/FKBP1A/LILRB2/DUSP8/DUSP2/FKBP1B/PPP2R1A/CD33/PPP1CA/PPM1M/TGFB1/PTPN11/PPP1CB/SWAP70/PTPRE/PPP4R1L/TPTE2/DUSP23/PPP2R2D/PTP4A2/DUSP10/PTPN12/LRRC40/CSNK2B/PPP6C/DUSP13/CTTNBP2NL/PPP4R2/DUSP6/PPP4R1/PTP4A3/NCKAP1L/PPP3R1/NCK1/CDH5/ENSA/PGAM5/ADO…
GOBP_RIBONUCLEOSIDE_DIPHOSPHATE_METABOLIC_PROCESS	GOBP_RIBONUCLEOSIDE_DIPHOSPHATE_METABOLIC_PROCESS	109	0.347239574352748	1.61307788144633	0.00197650927167067	0.0160575641784455	0.0116748553023256	2463	tags=26%, list=11%, signal=23%	HK2/LDHA/PGK1/AK2/MPP1/PFKP/PGAM4/PGAM1/EIF6/ENO1/ENTPD7/PGM1/TPI1/GUK1/OGDH/FOXK2/ENTPD2/GAPDH/SIRT6/ZBTB7A/AK4/GPD1/MAGI3/PGK2/HK3/ALDOB/DHTKD1/PKM
GOBP_POSTTRANSLATIONAL_PROTEIN_TARGETING_TO_ENDOPLASMIC_RETICULUM_MEMBRANE	GOBP_POSTTRANSLATIONAL_PROTEIN_TARGETING_TO_ENDOPLASMIC_RETICULUM_MEMBRANE	14	0.650348620792676	1.86758304269093	0.00198787219142971	0.0161154761365019	0.0117169609245152	2666	tags=57%, list=12%, signal=50%	SEC61A1/SEC61B/UBL4A/CHMP4B/SEC61G/SGTB/GET4/SGTA
GOBP_REGULATION_OF_RESPONSE_TO_ENDOPLASMIC_RETICULUM_STRESS	GOBP_REGULATION_OF_RESPONSE_TO_ENDOPLASMIC_RETICULUM_STRESS	77	0.385201850657408	1.70035857769202	0.00198995491297456	0.0161154761365019	0.0117169609245152	2728	tags=27%, list=12%, signal=24%	XBP1/AGR2/MANF/HYOU1/CREB3/CREB3L1/NR1H2/PPP1R15B/EIF2AK3/BAK1/SYVN1/PTPN1/ALOX5/HERPUD1/FICD/DNAJB9/FCGR2B/BOK/SGTA/SIRT1/BAX
GOBP_CYTOSOLIC_CALCIUM_ION_TRANSPORT	GOBP_CYTOSOLIC_CALCIUM_ION_TRANSPORT	170	0.310637807793083	1.5457705756773	0.00202604333861151	0.0163324210146889	0.0118746934444209	4658	tags=34%, list=21%, signal=27%	MCU/BDKRB1/CCL3/NPSR1/LETM1/P2RY6/DIAPH1/CASQ1/SLC8B1/BAK1/CALCR/SLC35G1/UBASH3B/MICU1/DHRS7C/P2RX1/FKBP1A/TRPV5/SLC8A1/P2RX5/CCR7/FKBP1B/TRPV6/CASQ2/TRPV2/GRIN2D/NTSR1/CORO1A/HTR2C/SLC8A3/CEMIP/HRC/PRNP/NOS1/TRPM2/IL13/BAX/TPCN2/RAMP3/SLC24A4/GP9/CCL19/F2/GP5/ITPR3/PTPRC/CAV1/TRPV3/FASLG/JPH4/JPH2/ATP2B3/CALM3/GRIN2B/P2RX2/F2RL3/TRPC3/IBTK
GOBP_INORGANIC_ANION_TRANSPORT	GOBP_INORGANIC_ANION_TRANSPORT	182	0.299960591139716	1.5072230155819	0.0020263470212266	0.0163324210146889	0.0118746934444209	3695	tags=26%, list=17%, signal=22%	SLC5A5/ANO1/LRRC8A/CA2/SLC26A4/SLC39A8/CLIC4/SLC5A1/SLC12A2/TSPO/ATP8B1/ANO8/P2RY6/SLC12A8/SLC11A1/GABRP/PTAFR/SLC39A14/ANO10/LRRC8E/ANO2/BEST1/LRRC8D/SLC12A5/SLC12A6/CLIC3/GABRA4/SLC26A6/GABRA5/SLC13A1/ABCC11/PRNP/CASR/SLC4A2/SLC26A2/CLCA1/GABRR2/SLC17A7/LRRC8B/CLDN4/SLC12A3/TTYH3/LRRC8C/GABRR1/WNK4/SLC12A1/CLCA2/SLC22A11
GOBP_POSITIVE_REGULATION_OF_PROTEIN_CONTAINING_COMPLEX_ASSEMBLY	GOBP_POSITIVE_REGULATION_OF_PROTEIN_CONTAINING_COMPLEX_ASSEMBLY	182	0.299863459927346	1.50673495680638	0.0020263470212266	0.0163324210146889	0.0118746934444209	6093	tags=41%, list=28%, signal=30%	CDC42EP1/CDC42EP5/PPP2R5B/CDC42EP2/HCK/VASP/RHOC/NR1H2/PFN1/BAK1/ARF6/CCL26/MET/TLR4/BIK/MYD88/ARHGEF5/LCP1/PIH1D1/RASIP1/CD36/CAPG/CCR7/SRC/CTTN/PLEK/SNX9/TRABD2A/ALOX15/ARPC2/SYK/TGFB1/CDK5R1/RHOA/FSCN1/SH3GLB1/GRB2/TENM1/C15orf62/BAX/NCKAP1L/NCK1/CALY/CDH5/BID/VEGFA/TCL1A/MSN/NCKAP1/PSRC1/DRG1/P2RY12/TRABD2B/AMBRA1/ANKRD53/DLG1/FNIP1/HRK/CSF3/MLST8/ASAP1/TPPP2/RAC1/CDC42EP3/EIF4G1/CCL24/LGALS3…
GOBP_REGULATION_OF_MEMBRANE_PROTEIN_ECTODOMAIN_PROTEOLYSIS	GOBP_REGULATION_OF_MEMBRANE_PROTEIN_ECTODOMAIN_PROTEOLYSIS	23	0.557811505735124	1.83877985729543	0.00208878695977205	0.0168091341778502	0.0122212937842217	3834	tags=52%, list=17%, signal=43%	TIMP1/ADAM8/TIMP2/IL10/ADAM9/PACSIN3/SNX9/IL1B/TNFRSF1B/TIMP3/FURIN/RGMA
GOBP_VESICLE_CARGO_LOADING	GOBP_VESICLE_CARGO_LOADING	24	0.539854782562233	1.81257235953439	0.00212738260344158	0.0170927654216676	0.0124275114704154	5184	tags=62%, list=24%, signal=48%	SEC13/SEC24A/TMED2/SEC24D/SEC23A/CTAGE1/PICALM/INSIG1/SAR1A/MIA3/SEC23B/SEC24C/CTAGE9/CTAGE15/SEC31A
GOBP_VIRAL_PROTEIN_PROCESSING	GOBP_VIRAL_PROTEIN_PROCESSING	31	0.511805959720225	1.83669249684483	0.00214977610453043	0.017245530951752	0.012538581582862	3670	tags=45%, list=17%, signal=38%	ST3GAL4/ST6GAL1/MGAT1/SPCS3/EDEM2/ST3GAL2/PRMT1/MOGS/ST6GALNAC4/GALNT1/GSK3A/CSNK1A1/ST3GAL1/FURIN
GOBP_RESPONSE_TO_PAIN	GOBP_RESPONSE_TO_PAIN	29	0.510438429090772	1.79822044376489	0.00215526085198948	0.0172623875460759	0.0125508373831462	7707	tags=66%, list=35%, signal=43%	TSPO/THBS1/GCH1/VWA1/DBH/AKT1/TACR1/UCN/LPAR5/EDNRB/P2RX2/P2RX4/RELN/SLC6A2/NTRK1/CALCA/NMUR2/PRKCG/P2RX3
GOBP_POTASSIUM_ION_IMPORT_ACROSS_PLASMA_MEMBRANE	GOBP_POTASSIUM_ION_IMPORT_ACROSS_PLASMA_MEMBRANE	48	0.443564994431909	1.78224099035161	0.00215961436326342	0.0172701449551254	0.0125564775055936	8374	tags=65%, list=38%, signal=40%	SLC12A2/SLC12A8/SLC12A5/ATP12A/SLC12A6/ATP1A1/HCN2/KCNJ8/SLC12A3/ATP1B3/WNK4/SLC12A1/KCNJ2/KCNJ11/KCNJ9/KCNQ1/DLG1/SLC12A4/KCNK9/KCNJ10/SLC12A9/KCNJ13/ATP1B2/ATP1A3/ATP4B/KCNJ16/KCNJ4/KCNJ3/ABCC9/ATP1B1/ATP4A
GOBP_NUCLEOTIDE_SUGAR_BIOSYNTHETIC_PROCESS	GOBP_NUCLEOTIDE_SUGAR_BIOSYNTHETIC_PROCESS	15	0.641361371196392	1.88823201862607	0.00218709063332531	0.0174624982961279	0.0126963304370948	4346	tags=73%, list=20%, signal=59%	MPI/PMM2/GMDS/GFPT1/PGM3/GMPPB/UAP1/UXS1/UAP1L1/GNPNAT1/NANS
GOBP_POSITIVE_REGULATION_OF_CELL_KILLING	GOBP_POSITIVE_REGULATION_OF_CELL_KILLING	61	0.412033170910097	1.72654329367949	0.00219438790447573	0.0174933860759924	0.0127187877884415	2598	tags=28%, list=12%, signal=25%	SPI1/CD1C/ITGAM/PVR/TYROBP/CD1B/STAT5B/AZGP1/FCER2/FADD/CD1E/IL23A/SYK/IL12RB1/ARG1/CD1A/NCR3
GOBP_REGULATION_OF_DENDRITIC_CELL_ANTIGEN_PROCESSING_AND_PRESENTATION	GOBP_REGULATION_OF_DENDRITIC_CELL_ANTIGEN_PROCESSING_AND_PRESENTATION	11	0.710250457359551	1.91553758584124	0.00220504597423061	0.0175509275515204	0.012760624046619	3901	tags=73%, list=18%, signal=60%	FGL2/SLC11A1/THBS1/CCR7/FCGR2B/NOD2/CCL19/CD68
GOBP_REPLICATION_FORK_PROCESSING	GOBP_REPLICATION_FORK_PROCESSING	35	-0.470093347005032	-1.77488837147174	0.00221486646244619	0.0176016334757016	0.0127974904306614	5388	tags=60%, list=24%, signal=45%	DDX11/EXD2/BRCA2/WRN/EME1/BOD1L1/CDK9/MMS22L/ZRANB3/GEN1/DNA2/FANCM/TRAIP/PRIMPOL/ATRX/ZGRF1/ETAA1/NUCKS1/ATR/FAM111A/SAMHD1
GOBP_RNA_CATABOLIC_PROCESS	GOBP_RNA_CATABOLIC_PROCESS	260	-0.261689289099846	-1.45647010865071	0.00222292976449836	0.0176382389711829	0.0128241049195256	5285	tags=35%, list=24%, signal=27%	HNRNPD/NSUN2/LSM5/SUPV3L1/CNOT6L/SMG7/CSDE1/ROCK2/XRN2/PRKCD/TAF15/NUDT12/DHX34/RC3H1/XRN1/AGO3/FMR1/EXOSC2/GSPT2/MAGOH/HNRNPM/PHAX/UPF2/AGO1/CNOT6/SIDT2/CELF1/CIRBP/NRDE2/METTL16/NAF1/HNRNPU/TUT1/ANGEL2/TRDMT1/PRKCA/DHX9/CASC3/PRPF18/TARDBP/FASTKD2/DROSHA/DNA2/ZC3HAV1/EIF4ENIF1/DIS3L/ATM/NT5C3B/LARP1/EXOSC3/RBM24/TRAF5/ZFP36L1/PAN3/EXOSC10/MLH1/METTL3/RNASEH2B/PARN/PUM1/SLFN14/DDX5/FTO/GIGYF2/LR…
GOBP_PEPTIDYL_GLUTAMIC_ACID_MODIFICATION	GOBP_PEPTIDYL_GLUTAMIC_ACID_MODIFICATION	27	-0.513011841889745	-1.8152185156051	0.0022276492045292	0.0176482395054472	0.0128313759345552	4073	tags=52%, list=18%, signal=42%	CEP41/PARP1/TTLL6/TTLL7/TPGS2/TTLL5/AGBL5/TTLL10/TTLL1/TTLL3/TTLL9/AGBL2/AGBL3/TTLL4
GOBP_VESICLE_DOCKING_INVOLVED_IN_EXOCYTOSIS	GOBP_VESICLE_DOCKING_INVOLVED_IN_EXOCYTOSIS	36	0.489669973351146	1.83127648694524	0.00223593397495633	0.0176864110701197	0.0128591290538492	4338	tags=42%, list=20%, signal=34%	STXBP2/YKT6/RAB3D/RAB8A/BLOC1S6/PLEK/SNAP25/PPFIA3/UNC13A/CTBP2/VTI1B/RAB13/STX1B/CPLX2/RAB8B
GOBP_EOSINOPHIL_MIGRATION	GOBP_EOSINOPHIL_MIGRATION	22	0.568417467809357	1.85723333245884	0.00224595195721525	0.0177381530738579	0.0128967487326488	779	tags=27%, list=4%, signal=26%	ADAM8/HRH1/CCL3/CD300A/CCL2/CCL26
GOBP_REGULATION_OF_BONE_MINERALIZATION	GOBP_REGULATION_OF_BONE_MINERALIZATION	74	0.391352886825542	1.71456375710121	0.00225214353139544	0.0177595615103238	0.0129123140073823	6315	tags=46%, list=29%, signal=33%	TGFB3/AHSG/CCL3/OSR2/CYP27B1/SRGN/ECM1/ACVR2A/ALOX5/TRPM4/SLC8A1/SOX9/BMP2/TGFB1/S1PR1/PHOSPHO1/BMP6/PKDCC/BGLAP/FAM20C/CCR1/FBN2/LTF/HIF1A/COMP/OSR1/MATN1/KL/WNT10B/BMP7/NOTUM/BMP4/ISG15/OMD
GOBP_NEGATIVE_REGULATION_OF_CELL_GROWTH	GOBP_NEGATIVE_REGULATION_OF_CELL_GROWTH	178	0.304489413217491	1.52441918648912	0.00225903150267603	0.0177863869238474	0.0129318177638569	4638	tags=31%, list=21%, signal=25%	BDKRB1/SEMA7A/DCUN1D3/CDA/DAB2/CYP27B1/HYAL1/EI24/AGT/NDUFA13/PPP2CA/EAF2/SERPINE2/ENO1/CDKN1A/NPR1/WFDC1/PPARD/SERTAD3/PPP2R1A/SESN2/SEMA6B/TGFB1/CDK5R1/GSK3A/SEMA6A/DCSTAMP/SEMA4A/SFRP1/SEMA5B/SIRT1/NPPB/DACT3/FGF13/DRAXIN/SEMA4F/HRG/DCC/YY1/HYAL2/PHB/RTN4R/NAIF1/TGFB2/CRYAB/ADAM15/MYL2/PSRC1/SEMA4B/SEMA3G/AGTR2/SEMA3F/MSX1/DIP2B/CTDP1/FSTL4
GOBP_CELLULAR_RESPONSE_TO_INSULIN_STIMULUS	GOBP_CELLULAR_RESPONSE_TO_INSULIN_STIMULUS	194	0.295022777580331	1.49504949077856	0.00228856090848694	0.0179677259233413	0.013063662578938	4357	tags=31%, list=20%, signal=25%	MYO1C/NDEL1/XBP1/AHSG/SOCS3/SLC9A1/RAB8A/CYFIP1/SHC1/GRB7/GOT1/VAMP2/AGT/YWHAG/SLC39A14/PTPN1/IRS2/FFAR3/SOCS1/CAV2/ZBTB7B/SRC/OSBPL8/LPL/CCND3/SLC27A4/ERRFI1/SLC2A8/PTPN11/GSK3A/PTPRE/PPARG/GRB2/INPP5K/BGLAP/PKM/INSIG1/AKT1/SIRT1/CEACAM1/POU4F2/AKT2/IL1B/PCK2/PDE3B/CDK4/ZDHHC7/ESRRA/NCK1/SH2B2/TRIM72/TBC1D4/MZB1/PIK3R2/RAB13/APRT/GHSR/NR1H4/GNAI2/RAB8B/IRS4
GOBP_ORGANIC_ANION_TRANSPORT	GOBP_ORGANIC_ANION_TRANSPORT	355	0.259804244946365	1.41017844818625	0.00228910659548644	0.0179677259233413	0.013063662578938	6593	tags=38%, list=30%, signal=27%	SERINC5/LRRC8A/SLC7A1/SLC26A4/SLC39A8/SLCO4A1/SLC52A2/SLC6A14/SLC6A8/SLC12A2/ATP8B1/GIPC1/SLC7A5/SLC38A1/SLC16A3/MFSD12/SFXN1/SLC6A7/AGT/SLC17A9/APBA1/SLCO3A1/EDN1/SLC5A8/BDKRB2/SLC16A9/LRRC8E/CLN3/SLC25A6/BEST1/ADORA2A/LRRC8D/CD36/GLTP/SLC17A5/SLC26A6/SLC1A5/SLC38A5/CYB5R4/IL1A/NTSR1/SLC16A2/SLC52A3/SYK/SLC2A14/MIF/SLC27A4/PRAF2/SLC2A8/SLCO2B1/SLC32A1/ABCC11/SLC35C2/FGF19/CPTP/SLC35B4/CR1/CASR/S…
GOBP_REGULATION_OF_DNA_BINDING_TRANSCRIPTION_FACTOR_ACTIVITY	GOBP_REGULATION_OF_DNA_BINDING_TRANSCRIPTION_FACTOR_ACTIVITY	413	0.252497054369846	1.401613293278	0.00229314659394317	0.0179717878990754	0.0130666158898144	5135	tags=31%, list=23%, signal=24%	ADAM8/PPP2R5B/KLF4/NFKBIA/EGLN1/NFKBIB/HCK/SPI1/TICAM1/NLRP3/NFKBIE/SRF/CEBPG/MID2/SPHK1/RPS6KA4/TRIM62/S100A12/BCL10/TRIB1/TLR4/AGT/MDFI/OTULIN/IL10/PIM1/MYD88/PTEN/ARHGEF5/SLCO3A1/EDN1/RTKN2/NTS/PPRC1/SGK1/HAVCR2/BTK/BCL3/NFAM1/CD36/NLRP12/RIPK2/ARHGEF2/CARD8/NEUROD1/NEUROG2/NTSR1/CTNNBIP1/ZBTB7A/BMP2/SYK/BHLHE40/MAD2L2/ARRB2/CCDC22/ABRA/RNF25/PRNP/PPARG/TRADD/FOSL1/HIPK2/PRKCH/S100A8/FOXS1/FOX…
GOBP_POSITIVE_REGULATION_OF_LIPASE_ACTIVITY	GOBP_POSITIVE_REGULATION_OF_LIPASE_ACTIVITY	66	0.402638384560372	1.70870420537496	0.00233913062371535	0.0183033902626683	0.0133077115858885	2587	tags=26%, list=12%, signal=23%	GNA15/LPAR2/CD86/ARL1/LPAR1/RHOC/GNA13/NR1H2/P2RY6/PTAFR/AGT/ARF4/ABHD5/RHOA/FGFR1/PLAA/FLT1
GOBP_PEPTIDE_CROSS_LINKING	GOBP_PEPTIDE_CROSS_LINKING	35	0.477888955166392	1.77291226184388	0.00234263305400282	0.0183033902626683	0.0133077115858885	4725	tags=46%, list=21%, signal=36%	SPRR1B/CSTA/SPRR3/SPRR1A/THBS1/KRT10/F13B/EVPL/KRT2/F13A1/SPRR2E/TGM4/BGN/PI3/TGM5/ANXA1
GOBP_TRNA_MODIFICATION	GOBP_TRNA_MODIFICATION	83	-0.354163212158512	-1.62893201048416	0.00234895683447881	0.0183247366506283	0.0133232317474703	5896	tags=53%, list=27%, signal=39%	TRMT6/TRMT61A/METTL8/TRMT44/THUMPD1/ELP3/TRMT13/TRMT2B/DTWD2/METTL6/THUMPD3/RPUSD4/NSUN2/THG1L/DTWD1/TYW1B/OSGEP/OSGEPL1/NSUN3/TYW3/TRMT5/CDKAL1/TRDMT1/TRMT12/MOCS3/NAT10/ALKBH8/ANKRD16/TRMT61B/TRMT10B/TRMT10A/C9orf64/PUS7/NSUN6/SSB/DALRD3/ADAT2/TRMT1L/TRMT1/THADA/TRMT11/TRIT1/TARBP1/QTRT1
GOBP_RELEASE_OF_CYTOCHROME_C_FROM_MITOCHONDRIA	GOBP_RELEASE_OF_CYTOCHROME_C_FROM_MITOCHONDRIA	55	0.409388421941753	1.68553158816842	0.00235798188453177	0.0183621753045794	0.0133504519947467	7120	tags=58%, list=32%, signal=39%	PLAUR/SFN/BAK1/BIK/PRELID1/PPIF/LMNA/ARRB2/MMP9/BOK/GGCT/MLLT11/MOAP1/AKT1/BAX/BBC3/PLSCR3/IGF1/BID/SOD2/FIS1/HRK/FAM162A/PARL/DNM1L/NOL3/BAD/PMAIP1/PDCD5/GPX1/FZD9/BMF
GOBP_T_CELL_MIGRATION	GOBP_T_CELL_MIGRATION	63	0.390124465270598	1.64846654597137	0.0023660022310778	0.0183621753045794	0.0133504519947467	6779	tags=48%, list=31%, signal=33%	ADAM8/GPR183/CCL3/SLC12A2/CRK/CXCL16/CCL2/CCL26/OXSR1/ECM1/AIF1/FADD/S1PR1/RHOA/ICAM1/MSN/RIPK3/LRCH1/CD200R1/ADAM10/DEFA1B/TMEM102/CCL20/SPN/CCL21/C10orf99/S100A7/ADAM17/MYO1G/CCR6
GOBP_GPI_ANCHOR_METABOLIC_PROCESS	GOBP_GPI_ANCHOR_METABOLIC_PROCESS	31	-0.492572002113961	-1.81033274115573	0.00236732268912841	0.0183621753045794	0.0133504519947467	5645	tags=55%, list=26%, signal=41%	PIGF/PIGY/MPPE1/PIGX/PIGN/PIGU/PIGV/PGAP2/PIGP/PIGT/PIGQ/PIGL/PGAP1/CWH43/PIGG/GPLD1/PIGK
GOBP_REGULATION_OF_IRE1_MEDIATED_UNFOLDED_PROTEIN_RESPONSE	GOBP_REGULATION_OF_IRE1_MEDIATED_UNFOLDED_PROTEIN_RESPONSE	14	0.646964062892706	1.85786372794358	0.00236815196989676	0.0183621753045794	0.0133504519947467	2728	tags=43%, list=12%, signal=38%	AGR2/BAK1/PTPN1/FICD/DNAJB9/BAX
GOBP_REGULATION_OF_PLASMA_LIPOPROTEIN_PARTICLE_LEVELS	GOBP_REGULATION_OF_PLASMA_LIPOPROTEIN_PARTICLE_LEVELS	71	0.390045234716796	1.69528709951107	0.00237813557585255	0.0184011575460527	0.0133787945268707	6841	tags=49%, list=31%, signal=34%	EHD1/NCEH1/DGAT1/NR1H2/AGT/LIPG/CD36/IL19/PLA2G7/LPL/ABCG1/FGF21/LDLR/CNPY2/PLAGL2/DGAT2/PRKACG/CETP/CSK/SOAT2/PLA2G3/NR1H4/MFSD2A/HMOX1/APOA5/AGTR1/ACSL3/PLA2G2A/ABCC8/APOC2/LPCAT3/APOC1/PCSK9/PLA2G2E/MSR1
GOBP_POSTSYNAPTIC_CYTOSKELETON_ORGANIZATION	GOBP_POSTSYNAPTIC_CYTOSKELETON_ORGANIZATION	12	0.684267876069595	1.89405319709242	0.00238039278329965	0.0184011575460527	0.0133787945268707	3056	tags=50%, list=14%, signal=43%	ACTB/INA/POTEKP/WASF2/DBNL/ACTG1
GOBP_POSITIVE_REGULATION_OF_ENDOTHELIAL_CELL_MIGRATION	GOBP_POSITIVE_REGULATION_OF_ENDOTHELIAL_CELL_MIGRATION	98	0.353018034750157	1.60514654387506	0.00239450828205464	0.0184822711876592	0.0134377692267864	6989	tags=52%, list=32%, signal=36%	FGFBP1/RRAS/RHOJ/FUT1/MET/AGT/EDN1/CALR/MAP2K3/THBS1/PIK3CB/KDR/HSPB1/LGMN/TGFB1/FGFR1/FGF1/AKT1/SIRT1/FGF16/GPI/GATA2/ZC3H12A/VEGFA/WNT7A/HIF1A/NUS1/TMSB4X/RHOB/EMC10/HMOX1/ANXA1/PTGS2/RAC1/FOXC2/P2RX4/PDGFB/HDAC7/ZNF580/ATOH8/BMP4/ANXA3/FGF2/PRKD1/ADAM17/NFE2L2/STAT5A/CD40/SMOC2/PROX1/NRP1
GOBP_REGULATION_OF_P38MAPK_CASCADE	GOBP_REGULATION_OF_P38MAPK_CASCADE	44	0.452147137896228	1.77279744333452	0.0023986367446099	0.0184861701978848	0.013440604051527	4747	tags=41%, list=22%, signal=32%	RELL1/SPI1/SPHK1/PRMT1/NCF1/GADD45G/GADD45B/BMP2/DUSP10/IL1B/ZC3H12A/VEGFA/HAND2/RASGRP1/EMC10/DLG1/GDF6/MFHAS1
GOBP_GLYCOSPHINGOLIPID_METABOLIC_PROCESS	GOBP_GLYCOSPHINGOLIPID_METABOLIC_PROCESS	59	0.408873353274633	1.70899193763918	0.00240414479275396	0.0185006738048728	0.0134511490825831	3137	tags=31%, list=14%, signal=26%	UGCG/A4GALT/ST8SIA6/CERK/B4GALT3/ST3GAL2/FA2H/FUT6/GLTP/SMPD1/ST6GALNAC4/NAGA/CPTP/GBA3/BAX/GAL3ST1/B3GALT4/ST3GAL1
GOBP_MRNA_METHYLATION	GOBP_MRNA_METHYLATION	15	-0.624361500248718	-1.9311784627146	0.00242664009539743	0.0186456592872254	0.0135565626128417	7050	tags=67%, list=32%, signal=45%	TRMT6/TRMT61A/METTL8/NSUN2/ZC3H13/METTL16/TRMT61B/METTL3/CMTR1/METTL14
GOBP_APOPTOTIC_PROCESS_INVOLVED_IN_MORPHOGENESIS	GOBP_APOPTOTIC_PROCESS_INVOLVED_IN_MORPHOGENESIS	26	0.520117312798473	1.78325846961487	0.00244500757798549	0.0187585393426797	0.0136386334860639	7536	tags=73%, list=34%, signal=48%	VDR/SPI1/BAK1/FZD5/TNFRSF1A/BAX/TNFRSF1B/TGFB2/HAND2/CRYAB/PAX8/FOXC2/FGF4/NKX2-5/BMP7/BMP4/SCRIB/LRP5/PAX2
GOBP_ANTIGEN_PROCESSING_AND_PRESENTATION	GOBP_ANTIGEN_PROCESSING_AND_PRESENTATION	102	0.354536935130206	1.63798414500987	0.00245379349266317	0.0187976792786299	0.0136670906719536	3341	tags=26%, list=15%, signal=23%	RELB/RAB6A/CTSV/FCER1G/CD1C/FGL2/AP3D1/SLC11A1/RAB35/CALR/CD209/CD1B/THBS1/AZGP1/LILRB2/CCR7/RAB34/LGMN/CD1E/CLEC4A/WAS/FCGR2B/CD1A/NOD2/ABCB9/CCL19/ICAM1
GOBP_REGULATION_OF_TRANSCRIPTION_BY_RNA_POLYMERASE_III	GOBP_REGULATION_OF_TRANSCRIPTION_BY_RNA_POLYMERASE_III	29	-0.485864695049759	-1.7641292184395	0.0024805167119892	0.0189739074431318	0.0137952195897577	4036	tags=55%, list=18%, signal=45%	ICE1/BAZ1B/SF3B1/POLR3F/BRF1/PRDX5/ICE2/ZNF345/ZNF76/SMARCA5/AR/MTOR/MYBBP1A/CHD8/ZC3H8/POLR3G
GOBP_NUCLEAR_CHROMOSOME_SEGREGATION	GOBP_NUCLEAR_CHROMOSOME_SEGREGATION	255	-0.259036683300488	-1.43839108832865	0.00248773716878407	0.0189952827265296	0.0138107607601333	3859	tags=24%, list=18%, signal=20%	CENPQ/NEK2/ANKRD31/CTNNB1/HNRNPU/SMC3/NIPBL/TERF1/CENPK/GEN1/MLH3/ATM/RRS1/FANCM/MLH1/PSMC3IP/KATNB1/CDC16/SMC2/BRIP1/ATRX/DYNC1H1/SMARCA5/C14orf39/MAP10/ANAPC4/M1AP/SUN1/FANCD2/TOP2B/NUDC/ANAPC5/PDS5B/PDS5A/KNTC1/CENPC/AKAP8L/NCAPD3/PCID2/SPICE1/HECW2/LATS1/STAG3L4/IK/PIBF1/SPAG5/ANAPC1/TNKS/AXIN2/TPR/POGZ/CDK5RAP2/ZCWPW1/ERCC4/STAG3L3/GEM/DIS3L2/MAPK15/REC8/MSH5/SFPQ
GOBP_PROTEIN_METHYLATION	GOBP_PROTEIN_METHYLATION	177	-0.277763123995607	-1.47521484886766	0.00249075737829249	0.0189952827265296	0.0138107607601333	5275	tags=35%, list=24%, signal=27%	FAM98B/LCMT1/PHF1/PRDM2/DYDC2/NDUFAF7/PRMT6/MLLT6/AASS/KMT2B/CREBBP/METTL18/SETDB2/KAT8/DNMT1/FBXO11/BRCA1/KDM4C/KMT2C/CTNNB1/SNW1/RRP8/HEMK1/SUZ12/DPY30/WDR5B/METTL21A/PRMT5/KANSL2/RIF1/ATRX/ZNF335/PRDM5/KPNA7/KDM1A/METTL21EP/WDR61/AUTS2/PAXIP1/PRMT3/FAM47E/N6AMT1/RNF20/SETD6/PRMT7/SETD4/SETD2/KDM3A/SMYD2/PAXBP1/SMYD3/ASH1L/SETD5/EZH1/OGT/KANSL3/PCMTD2/KMT2A/KDM4A/DYDC1/SETDB1/MYB
GOBP_EXTRACELLULAR_MATRIX_DISASSEMBLY	GOBP_EXTRACELLULAR_MATRIX_DISASSEMBLY	60	0.411040457693335	1.72102495408446	0.00249559576681417	0.0190037755257998	0.0138169355573498	6059	tags=52%, list=27%, signal=38%	GSN/ADAM8/CTSV/MMP12/SH3PXD2B/LCP1/DPP4/CAPG/ADAMTS15/MMP19/TPSAB1/TGFB1/MMP9/FSCN1/CTSG/FLOT1/KLK7/FURIN/ADAM15/ADAM10/CST3/NOXO1/MMP13/PRSS1/KLK5/FGFR4/IL6/MMP14/ELANE/WDR72/PLG
GOBP_CELLULAR_COMPONENT_DISASSEMBLY	GOBP_CELLULAR_COMPONENT_DISASSEMBLY	432	0.245323256778429	1.3631504554441	0.00250524694387841	0.0190099973608842	0.0138214592213076	5881	tags=33%, list=27%, signal=25%	HK2/GSN/NDEL1/ADAM8/TWF2/EPHA4/DUSP3/CDC37/CFL1/TGFB3/CTSV/CAPZB/MMP12/TSPO/SH3PXD2B/FLII/VMP1/APAF1/CAMKK2/PADI2/ITGAM/GABARAP/MAP1S/CHMP7/DKK1/ARF6/FZD5/PHF23/GSPT1/LCP1/DPP4/NFE2/MAPRE2/SVIL/WIPI1/CLN3/ATG4D/WDR1/MTRF1L/CFL2/CAMSAP3/KIF2C/SH3GL1/CAPG/CHMP4C/CHMP4B/ARHGEF2/ADAMTS15/ATG9A/DEDD2/MMP19/TPSAB1/CTTN/KIF5B/PLEK/ENDOG/PPP1CA/MAP1LC3B2/STX5/TGFB1/TGFBR1/OGFOD1/UBQLN4/ATG13/NEK6/MMP9/GS…
GOBP_ENDOCRINE_HORMONE_SECRETION	GOBP_ENDOCRINE_HORMONE_SECRETION	47	0.447873563843381	1.79142137573522	0.00250712426640085	0.0190099973608842	0.0138214592213076	5201	tags=43%, list=24%, signal=33%	HCAR2/DAB2/POMC/AGT/TRPV6/RAB11FIP5/PTPN11/BMP6/PPARG/IL1B/TBX3/FOXD1/GALR1/CRHBP/UCN/KCNQ1/CRHR1/RAB8B/AGTR1/INHA
GOBP_POSITIVE_REGULATION_OF_EPIDERMIS_DEVELOPMENT	GOBP_POSITIVE_REGULATION_OF_EPIDERMIS_DEVELOPMENT	26	0.518942402211564	1.77923020675265	0.00250977505605598	0.0190099973608842	0.0138214592213076	2558	tags=38%, list=12%, signal=34%	SFN/VDR/TRIM16/TMEM79/CYP27B1/KRT10/PPARD/KRT2/PRKCH/KDF1
GOBP_PYRUVATE_METABOLIC_PROCESS	GOBP_PYRUVATE_METABOLIC_PROCESS	103	0.345186831900033	1.59554718267136	0.0025113167818965	0.0190099973608842	0.0138214592213076	2972	tags=24%, list=13%, signal=21%	HK2/LDHA/PDK1/PGK1/PFKP/PGAM4/PGAM1/EIF6/ENO1/PGM1/TPI1/OGDH/FOXK2/NR4A3/GAPDH/SIRT6/ZBTB7A/GPD1/PGK2/HK3/ALDOB/DHTKD1/PKM/PCK2/GPI
GOBP_REGULATION_OF_CYTOKINESIS	GOBP_REGULATION_OF_CYTOKINESIS	86	-0.337059730966002	-1.57451828490408	0.00254696124526932	0.0192512537383171	0.0139968677244898	2683	tags=24%, list=12%, signal=22%	RAB11FIP4/PIK3C3/CDC14B/MAP10/KLHL13/BIRC6/CETN2/TAS2R13/SETD2/IGF1R/UVRAG/CCP110/MAP9/FLCN/CSPP1/CDC14A/DCDC1/BBS4/KIF3B/PRKCE/KIF13A
GOBP_VIRAL_TRANSLATION	GOBP_VIRAL_TRANSLATION	17	-0.594296162884086	-1.88857046638026	0.00257729843354414	0.0194517405442932	0.0141426341946583	5984	tags=59%, list=27%, signal=43%	EIF2D/CSDE1/EIF3D/EIF3B/EIF3A/DHX9/EIF3F/EIF2AK4/SSB/PCBP2
GOBP_PROTEIN_POLYGLUTAMYLATION	GOBP_PROTEIN_POLYGLUTAMYLATION	11	-0.689933409216806	-1.90033010148466	0.00260679498296784	0.0196262814397464	0.014269536362142	4073	tags=73%, list=18%, signal=59%	CEP41/TTLL6/TTLL7/TPGS2/TTLL5/TTLL1/TTLL9/TTLL4
GOBP_REGULATION_OF_GRANULOCYTE_CHEMOTAXIS	GOBP_REGULATION_OF_GRANULOCYTE_CHEMOTAXIS	49	0.436539883576916	1.76447372687197	0.00260811815291024	0.0196262814397464	0.014269536362142	5161	tags=43%, list=23%, signal=33%	C3AR1/MCU/MPP1/TNFAIP6/EDN1/DPP4/CXCL17/THBS1/RAC2/CCR7/IL23A/S100A14/CXCL8/NOD2/NCKAP1L/CCL19/CMKLR1/C5AR2/LBP/DNM1L/RAC1
GOBP_SPROUTING_ANGIOGENESIS	GOBP_SPROUTING_ANGIOGENESIS	121	0.333513396285209	1.58536233405031	0.00261272456009979	0.0196319892571857	0.0142736863030643	5623	tags=41%, list=26%, signal=31%	FGFBP1/ITGA5/KLF4/SRF/RHOJ/FUT1/CREB3L1/DLL4/OTULIN/IL10/EGR3/NR4A1/THBS1/ALOX5/PIK3CB/ESM1/JMJD6/KDR/NRARP/RHOA/ADAMTS9/KLF2/SEMA6A/FGF1/PKM/PGF/AKT1/CEACAM1/FGF16/GATA2/LOXL2/MIA3/VEGFA/GHSR/SPRED1/E2F2/CARD10/TBXA2R/YJEFN3/HMOX1/ANXA1/MEOX2/PTGS2/AGTR1/EPHB4/FOXC2/HDAC7/STARD13/EPHA2/EFNB2
GOBP_POSITIVE_REGULATION_OF_HUMORAL_IMMUNE_RESPONSE	GOBP_POSITIVE_REGULATION_OF_HUMORAL_IMMUNE_RESPONSE	21	0.5756815842902	1.85270063482479	0.00262529518838694	0.0196974353693385	0.0143212697273616	6949	tags=71%, list=32%, signal=49%	FCER2/CCR7/KLK3/FCGR2B/CR1/IL1B/NOD2/KLK7/PHB/PTPRC/LTA/KLK5/IL17A/PGC/TNF
GOBP_NOREPINEPHRINE_SECRETION	GOBP_NOREPINEPHRINE_SECRETION	14	0.642162817348367	1.84407616158959	0.00264471980801096	0.0197808075448461	0.01438188652294	5122	tags=71%, list=23%, signal=55%	AGT/ADORA2A/FFAR3/P2RY1/ADRA2C/ADORA3/GHSR/OXT/ADRA2A/STX1A
GOBP_IRES_DEPENDENT_VIRAL_TRANSLATIONAL_INITIATION	GOBP_IRES_DEPENDENT_VIRAL_TRANSLATIONAL_INITIATION	11	-0.686186511641694	-1.89000976889307	0.00264659261248887	0.0197808075448461	0.01438188652294	5984	tags=73%, list=27%, signal=53%	EIF2D/CSDE1/EIF3D/EIF3B/EIF3A/EIF3F/SSB/PCBP2
GOBP_INTERLEUKIN_10_PRODUCTION	GOBP_INTERLEUKIN_10_PRODUCTION	56	0.425429859792155	1.75966877989252	0.00264803832872009	0.0197808075448461	0.01438188652294	3552	tags=34%, list=16%, signal=29%	CD274/CD83/IRF4/TLR4/TYROBP/SASH3/BCL3/IL20RB/JAK3/TRIB2/LILRA5/LILRB1/IL23A/SYK/FCGR2B/IL13/NOD2/FOXP3/EPX
GOBP_REPRODUCTIVE_SYSTEM_DEVELOPMENT	GOBP_REPRODUCTIVE_SYSTEM_DEVELOPMENT	421	0.253818881068177	1.40634979891178	0.00266192088632736	0.0198554391257927	0.014436148358599	6341	tags=36%, list=29%, signal=26%	GJB3/TYRO3/GJB2/VDR/GJB5/ADAM19/SPRR2A/TFPT/RTCB/CBL/SOCS3/PHLDA2/TMED2/CYP27B1/BAK1/TFAP2C/TNFAIP6/FZD5/BIK/MDFI/IL10/ST14/PTEN/EAF2/SERPINE2/ADAMTS1/ACVR2A/LFNG/MAP2K1/ADM/STAT5B/PTPRN/UBE2Q1/PPARD/KDR/MEA1/HS6ST1/PLCD3/PLEKHA1/SRC/MMP19/SOX9/SERPINB5/IL1A/SPINT1/LHX8/SRY/TGFBR1/SERPINF1/DLX3/DEDD/ARRB2/PTPN11/KITLG/JUNB/TNC/SOX15/EREG/BMP6/PPARG/BOK/FOSL1/GRB2/SDC1/DMRTA1/RARA/SFRP1/CCNF/AKT1/…
GOBP_REGULATION_OF_MRNA_SPLICING_VIA_SPLICEOSOME	GOBP_REGULATION_OF_MRNA_SPLICING_VIA_SPLICEOSOME	99	-0.332448159634091	-1.60393636664231	0.00267341643203298	0.019912073921507	0.0144773254037407	5847	tags=46%, list=27%, signal=34%	RBMX/SRRM1/FXR1/SRSF7/NCL/HNRNPA2B1/LARP7/SRPK2/MBNL1/SMU1/SRSF2/FMR1/YTHDC1/CWC22/MAGOH/CELF1/CIRBP/RBM23/KHDRBS3/METTL16/HNRNPU/RBM15/REST/MBNL3/SNW1/CELF6/FAM172A/SAP18/RBM39/TIA1/RBM24/SRSF6/DYRK1A/DDX5/SNRNP70/RBM25/HNRNPK/RBM5/SON/RBM8A/THRAP3/DDX17/RBM11/SF1/SFSWAP/PRDX6
GOBP_NEGATIVE_REGULATION_OF_PROTEIN_SERINE_THREONINE_KINASE_ACTIVITY	GOBP_NEGATIVE_REGULATION_OF_PROTEIN_SERINE_THREONINE_KINASE_ACTIVITY	110	0.339131102461245	1.57618090795246	0.00267937569683703	0.0199273685207908	0.0144884455357583	3710	tags=31%, list=17%, signal=26%	SH2B3/CD300A/DUSP7/AGT/PTEN/LATS2/PKIA/CDKN1A/RASIP1/PTPN1/TESK1/PIK3CB/SMPD1/CBLC/SLC8A1/BMP2/SERPINB3/SLC8A3/PPARG/PRKAR2A/INPP5K/SFRP1/DUSP10/AKT1/HEXIM1/SIRT1/CDKN2B/SPRY4/IL1B/CEBPA/HYAL2/CDKN1C/DEFB114/CAV1
GOBP_POSITIVE_REGULATION_OF_INTERFERON_GAMMA_PRODUCTION	GOBP_POSITIVE_REGULATION_OF_INTERFERON_GAMMA_PRODUCTION	75	0.38100753336312	1.67790889047646	0.00268394022102244	0.0199322605642744	0.0144920023578994	6301	tags=45%, list=29%, signal=32%	SLC7A5/CEBPG/SLC11A1/FZD5/TLR4/IL1R1/SASH3/HAVCR2/BCL3/ARID5A/CD276/IRF8/RIPK2/FADD/LILRB1/IL23A/IL12RB1/ZFPM1/IL1B/CD14/TLR8/EBI3/RASGRP1/TLR7/PDE4B/LTA/IL27/IFNL1/TXK/CLEC7A/LGALS9/HRAS/IL2/ISG15
GOBP_POSITIVE_REGULATION_OF_ALCOHOL_BIOSYNTHETIC_PROCESS	GOBP_POSITIVE_REGULATION_OF_ALCOHOL_BIOSYNTHETIC_PROCESS	25	0.521232620966433	1.76079054257143	0.00271735870381748	0.0201153301489168	0.0146251054168196	2369	tags=40%, list=11%, signal=36%	HRH1/P2RY6/DAB2/PTAFR/P2RY1/NTSR1/ABCG4/ABCG1/BMP6/FGF1
GOBP_POSITIVE_REGULATION_OF_LEUKOCYTE_CHEMOTAXIS	GOBP_POSITIVE_REGULATION_OF_LEUKOCYTE_CHEMOTAXIS	91	0.358231320302141	1.62261960192196	0.00271893028993561	0.0201153301489168	0.0146251054168196	6901	tags=46%, list=31%, signal=32%	C3AR1/MCU/CCL3/SPI1/CREB3/EDN1/EDN3/OXSR1/CALR/CXCL17/THBS1/AIF1/RAC2/CCR7/PLA2G7/LGMN/IL23A/SWAP70/PGF/S100A14/CXCL8/CCR1/NCKAP1L/CCL19/VEGFA/CMKLR1/ADAM10/EDN2/LBP/DNM1L/RAC1/TMEM102/ZNF580/IL6/CCL21/LGALS9/FPR2/IL6R/S100A7/ADAM17/CCR6/F7
GOBP_CARBOHYDRATE_CATABOLIC_PROCESS	GOBP_CARBOHYDRATE_CATABOLIC_PROCESS	148	0.317472051126293	1.56758921729243	0.00272177562588549	0.0201153301489168	0.0146251054168196	2677	tags=24%, list=12%, signal=22%	HK2/LDHA/PGK1/PPP1R3D/GALE/PPP1R3B/FUT1/PFKP/PGAM4/PGAM1/PYGB/EIF6/FUT6/ENO1/DHDH/PGM1/TPI1/OGDH/PPP1CA/FOXK2/GAPDH/SIRT6/ZBTB7A/GPD2/NAGA/GPD1/GSK3A/PPP1CB/FUT4/PGK2/HK3/ALDOB/DHTKD1/PKM/TREH/GBA3
GOBP_REGULATION_OF_BRANCHING_INVOLVED_IN_URETERIC_BUD_MORPHOGENESIS	GOBP_REGULATION_OF_BRANCHING_INVOLVED_IN_URETERIC_BUD_MORPHOGENESIS	21	0.573329001698298	1.84512938123524	0.00272436164894189	0.0201153301489168	0.0146251054168196	4800	tags=57%, list=22%, signal=45%	AGT/SOX9/TACSTD2/GDNF/MAGED1/SOX8/VEGFA/LHX1/AGTR2/SMO/PAX8/SIX2
GOBP_CALCIUM_ION_TRANSPORT_INTO_CYTOSOL	GOBP_CALCIUM_ION_TRANSPORT_INTO_CYTOSOL	154	0.320716187653191	1.58501833108802	0.00274344581398967	0.0202269661025655	0.0147062717500754	4658	tags=35%, list=21%, signal=28%	BDKRB1/CCL3/NPSR1/LETM1/P2RY6/DIAPH1/CASQ1/SLC8B1/BAK1/CALCR/UBASH3B/DHRS7C/P2RX1/FKBP1A/TRPV5/SLC8A1/P2RX5/CCR7/FKBP1B/TRPV6/CASQ2/TRPV2/GRIN2D/NTSR1/CORO1A/HTR2C/SLC8A3/CEMIP/HRC/PRNP/NOS1/TRPM2/IL13/BAX/TPCN2/RAMP3/SLC24A4/GP9/CCL19/F2/GP5/ITPR3/PTPRC/CAV1/TRPV3/FASLG/JPH4/JPH2/CALM3/GRIN2B/P2RX2/F2RL3/TRPC3/IBTK
GOBP_CELL_GROWTH	GOBP_CELL_GROWTH	456	0.244032362522135	1.36365311052121	0.00275043404960695	0.0202492273031669	0.0147224570377685	4819	tags=29%, list=22%, signal=23%	NDEL1/TWF2/SFN/BDKRB1/EXOSC4/SEMA7A/HBEGF/SOCS2/DCUN1D3/CDA/SRF/SPHK1/SLC9A1/CXCL16/CYFIP1/DAB2/CYP27B1/HYAL1/KAZALD1/CISH/EI24/AGT/NDUFA13/PPP2CA/EAF2/EDN1/EDN3/PDLIM5/SERPINE2/ENO1/SGK1/CDKN1A/NPR1/OLFM1/TGFBR2/WFDC1/BAP1/PPARD/EXTL3/SERTAD3/MEX3C/SDCBP/PPP2R1A/SESN2/RASAL1/DCUN1D5/CTTN/TRPV2/SOX9/SEMA6B/SYT2/PAK4/IL17RB/LAMTOR1/TGFB1/TGFBR1/MAD2L2/CDK5R1/WASF1/RHOA/GSK3A/TNC/CPNE5/ITSN2/PLAA/S…
GOBP_NEGATIVE_REGULATION_OF_SIGNALING_RECEPTOR_ACTIVITY	GOBP_NEGATIVE_REGULATION_OF_SIGNALING_RECEPTOR_ACTIVITY	48	0.436900098977389	1.75546148785578	0.00278107659914944	0.020407863024755	0.0148377951472563	4359	tags=35%, list=20%, signal=28%	GPRC5A/CBL/DKK4/CALCR/DKK1/CBLC/ZFYVE28/ERRFI1/PPARG/RAMP3/ZGPAT/LYNX1/CRHBP/LY6E/LILRB4/CNRIP1/AGTR2
GOBP_TELOMERE_MAINTENANCE_VIA_TELOMERE_LENGTHENING	GOBP_TELOMERE_MAINTENANCE_VIA_TELOMERE_LENGTHENING	77	-0.358553429374667	-1.63647953762944	0.00278180483948061	0.020407863024755	0.0148377951472563	4924	tags=42%, list=22%, signal=32%	RFC1/TNKS2/XRN1/HMBOX1/CCT8/NEK2/CTNNB1/NAF1/TCP1/HNRNPU/PARP1/HSP90AB1/TERF1/POT1/NAT10/ATM/PNKP/EXOSC10/HSP90AA1/PARN/WRAP53/CCT2/ZBTB48/PTGES3/RAD50/ATR/SMG6/PKIB/ZSCAN4/TNKS/ERCC4/MAPK15
GOBP_REGULATION_OF_VASCULAR_PERMEABILITY	GOBP_REGULATION_OF_VASCULAR_PERMEABILITY	47	0.445021594491308	1.7800139624099	0.0027839813142355	0.020407863024755	0.0148377951472563	4295	tags=43%, list=19%, signal=34%	HRH1/AKAP12/BDKRB2/NPR1/ADORA2A/ADM/SRC/CTNNBIP1/TGFB1/C2CD4A/BMP6/CEACAM1/NPPB/TACR1/PTP4A3/CDH5/VEGFA/UCN/AZU1/PDE2A
GOBP_NEGATIVE_REGULATION_OF_INTRINSIC_APOPTOTIC_SIGNALING_PATHWAY	GOBP_NEGATIVE_REGULATION_OF_INTRINSIC_APOPTOTIC_SIGNALING_PATHWAY	95	0.355119874314593	1.61339150440399	0.00280404462944664	0.020502481148981	0.0149065884522084	2668	tags=28%, list=12%, signal=25%	CD44/PLAUR/XBP1/MCL1/HYOU1/CREB3/CREB3L1/TPT1/NDUFA13/RTKN2/SYVN1/BDKRB2/ENO1/PTPN1/PPIF/PIK3CB/ARHGEF2/HERPUD1/HSPB1/SRC/IVNS1ABP/MIF/MMP9/BCL2L10/HTRA2/AKT1/SIRT1
GOBP_STABILIZATION_OF_MEMBRANE_POTENTIAL	GOBP_STABILIZATION_OF_MEMBRANE_POTENTIAL	17	0.599732294451464	1.82285849480046	0.00280770103536442	0.020502481148981	0.0149065884522084	6135	tags=71%, list=28%, signal=51%	KCNK6/KCNK1/KCNK10/KCNK15/CHCHD10/KCNK18/KCNK16/KCNK13/KCNN4/KCNK9/KCNK17/KCNK12
GOBP_POSITIVE_REGULATION_OF_DNA_RECOMBINATION	GOBP_POSITIVE_REGULATION_OF_DNA_RECOMBINATION	61	-0.390093213966071	-1.67524463827829	0.00280894439889018	0.020502481148981	0.0149065884522084	5041	tags=46%, list=23%, signal=36%	ERCC6/YEATS4/RBBP8/ARID2/DMAP1/EPC2/FANCB/MSH2/PARP1/ERCC2/RUVBL2/ATAD5/EXOSC3/MLH1/STAT6/RIF1/MEAF6/MBTD1/WRAP53/PAXIP1/HMCES/TRRAP/RUVBL1/EP400/TP53BP1/POGZ/ZCWPW1/BRD8
GOBP_MUSCLE_CELL_PROLIFERATION	GOBP_MUSCLE_CELL_PROLIFERATION	184	0.299049732994322	1.50628311068314	0.0028292748806053	0.0206213720583546	0.0149930295928618	5767	tags=38%, list=26%, signal=28%	TGFB3/HBEGF/GNA13/JARID2/P2RY6/TRIB1/PTAFR/TLR4/AGT/IL10/PIM1/MYD88/PTEN/EDN1/POLDIP2/CDKN1A/NPR1/ADAMTS1/TGFBR2/THBS1/AIF1/PPARD/RBPMS2/MEF2D/NR4A3/CTNNBIP1/BMP2/TGFB1/TGFBR1/S1PR1/RHOA/SIX5/XRCC6/MMP9/EREG/PPARG/FOXJ2/NDRG2/AKT1/IL13/TACR1/NDRG4/SERPINF2/MFN2/GLI1/IGFBP3/IGF1/PHB/GNAI3/TGFB2/MAPK11/HTR1B/GNAI2/GNA12/SOD2/HES5/HMOX1/PTGS2/TNFAIP3/S1PR2/RPS6KB1/FOXC2/PDGFB/IRAK1/SHH/NKX2-5/EFEMP2…
GOBP_REGULATION_OF_MYELOID_LEUKOCYTE_DIFFERENTIATION	GOBP_REGULATION_OF_MYELOID_LEUKOCYTE_DIFFERENTIATION	113	0.330791088983379	1.55191441077046	0.00283366587097507	0.0206239133719184	0.0149948772870578	3727	tags=29%, list=17%, signal=24%	SLC9B2/CCL3/TNFAIP6/TRIB1/TFE3/TLR4/UBASH3B/FSTL3/TYROBP/FADD/CTNNBIP1/LILRB1/IL23A/TGFB1/KITLG/IRF7/EVI2B/RASSF2/DCSTAMP/TESC/RARA/BGLAP/ZFPM1/SFRP1/CEACAM1/POU4F2/CCR1/ESRRA/ROR2/GATA2/LTF/LILRB3/PLA2G3
GOBP_POSITIVE_REGULATION_OF_NIK_NF_KAPPAB_SIGNALING	GOBP_POSITIVE_REGULATION_OF_NIK_NF_KAPPAB_SIGNALING	65	0.397537146145998	1.69047182663242	0.0028722848266272	0.020875209665886	0.0151775854386479	3703	tags=35%, list=17%, signal=30%	ILK/CD86/SPHK1/TLR4/EDN1/RTKN2/CALR/HAVCR2/ACTN4/LAPTM5/NLRP12/IL23A/RHOA/TRADD/RELA/IL1B/NOD2/PTP4A3/CD14/CCL19/TRIP6/PHB/RC3H2
GOBP_NEGATIVE_REGULATION_OF_EPIDERMAL_GROWTH_FACTOR_ACTIVATED_RECEPTOR_ACTIVITY	GOBP_NEGATIVE_REGULATION_OF_EPIDERMAL_GROWTH_FACTOR_ACTIVATED_RECEPTOR_ACTIVITY	14	0.636596021188096	1.8280901907139	0.00288671701196942	0.0209502563229986	0.0152321490606876	2870	tags=43%, list=13%, signal=37%	GPRC5A/CBL/CBLC/ZFYVE28/ERRFI1/ZGPAT
GOBP_NEGATIVE_REGULATION_OF_CHEMOTAXIS	GOBP_NEGATIVE_REGULATION_OF_CHEMOTAXIS	60	0.40724061819382	1.70511503943304	0.00290367560687863	0.0210433990714414	0.0152998696750004	4490	tags=40%, list=20%, signal=32%	ST6GAL1/DUSP3/SEMA7A/PADI2/TNFAIP6/CCL2/DPP4/MMP28/THBS1/AIF1/SEMA6B/CORO1B/MIF/SEMA6A/SEMA4A/SEMA5B/NBL1/SEMA4F/HRG/DDT/C5AR2/SEMA4B/SEMA3G/SEMA3F
GOBP_POSITIVE_REGULATION_OF_REACTIVE_OXYGEN_SPECIES_METABOLIC_PROCESS	GOBP_POSITIVE_REGULATION_OF_REACTIVE_OXYGEN_SPECIES_METABOLIC_PROCESS	64	0.392660294346587	1.66131756526457	0.00291859174869479	0.021119784630875	0.0153554067629213	4668	tags=39%, list=21%, signal=31%	TSPO/ITGAM/TLR4/AGT/TYROBP/CDKN1A/TGFBR2/THBS1/CD36/DCXR/SYK/TGFB1/GRB2/HVCN1/H19/F2/ZC3H12A/GNAI3/ITGB2/RIPK3/SLC5A3/RAB27A/GNAI2/SOD2/CRP
GOBP_CALCIUM_ION_IMPORT_INTO_CYTOSOL	GOBP_CALCIUM_ION_IMPORT_INTO_CYTOSOL	21	0.571851637566275	1.84037481979023	0.00292249469803954	0.021119784630875	0.0153554067629213	3731	tags=57%, list=17%, signal=48%	CALCR/P2RX1/TRPV5/SLC8A1/TRPV6/TRPV2/SLC8A3/PRNP/TRPM2/RAMP3/SLC24A4/TRPV3
GOBP_CYTOPLASMIC_MICROTUBULE_ORGANIZATION	GOBP_CYTOPLASMIC_MICROTUBULE_ORGANIZATION	56	-0.403849797034866	-1.70324920542297	0.00295983666565784	0.0213526136417702	0.0155246880425836	5268	tags=46%, list=24%, signal=35%	DCTN1/TUBG2/TRDN/KPNB1/NUMA1/CRIPT/TUBGCP4/TPPP/SLAIN1/CCDC88C/CENPJ/EZR/DYNC1H1/MAP10/DST/TUBGCP2/CIB1/WDR73/CAMSAP1/KIF19/CEP120/TUBGCP5/IFT172/CCDC13/TUBGCP6/PCM1
GOBP_CELLULAR_CARBOHYDRATE_BIOSYNTHETIC_PROCESS	GOBP_CELLULAR_CARBOHYDRATE_BIOSYNTHETIC_PROCESS	73	0.377596103907201	1.65062545511704	0.00296645717719225	0.0213526136417702	0.0155246880425836	3347	tags=30%, list=15%, signal=26%	HAS3/PPP1R3D/B3GNT3/B3GNT6/PPP1R3B/B3GNT2/GOT1/IMPA2/IRS2/B3GNT9/PPP1CA/B3GNT7/GSK3A/PPP1CB/GYS1/B4GALT1/INPP5K/AKT1/AKT2/PCK2/PHKG1/IGF1
GOBP_PHASIC_SMOOTH_MUSCLE_CONTRACTION	GOBP_PHASIC_SMOOTH_MUSCLE_CONTRACTION	22	0.561052376343396	1.83316881273197	0.00296726834026168	0.0213526136417702	0.0155246880425836	8616	tags=82%, list=39%, signal=50%	EDN1/EDN3/GDNF/PTGER3/TBX3/GHSR/EDNRB/NEUROG1/EDN2/P2RX2/DLG1/SSTR2/GHRL/HTR1D/TBX2/P2RX3/KIT/TACR2
GOBP_REGULATION_OF_MICROTUBULE_BASED_MOVEMENT	GOBP_REGULATION_OF_MICROTUBULE_BASED_MOVEMENT	44	-0.42647862625121	-1.71101444155192	0.00299105450226297	0.0214934648880925	0.0156270957242027	2093	tags=32%, list=9%, signal=29%	EFCAB1/DRC1/GAS2L2/CCDC40/CCDC39/RSPH4A/BBS2/TTC21B/DNAH11/EPPIN/CCDC65/BBS4/KIF9/DNAAF1
GOBP_NUCLEOTIDE_SUGAR_METABOLIC_PROCESS	GOBP_NUCLEOTIDE_SUGAR_METABOLIC_PROCESS	31	0.5046380129464	1.8109692441018	0.0030226034582202	0.0216896242529388	0.0157697158735184	3566	tags=45%, list=16%, signal=38%	MPI/PMM2/MGAT1/GMDS/GFPT1/GNE/PGM3/GMPPB/UAP1/UXS1/GSK3A/UAP1L1/GNPNAT1/B4GALNT2
GOBP_MITOTIC_RECOMBINATION	GOBP_MITOTIC_RECOMBINATION	25	-0.516111056426581	-1.81785193073676	0.00302815300571009	0.0216989278583327	0.0157764801775907	6218	tags=64%, list=28%, signal=46%	SMC6/RAD51D/RAD54B/DMC1/BRCA2/ERCC1/XRCC1/MSH2/ERCC2/GEN1/MSH3/RAD52/MLH1/RAD50/ZSCAN4/ERCC4
GOBP_REGULATION_OF_CELL_MIGRATION_INVOLVED_IN_SPROUTING_ANGIOGENESIS	GOBP_REGULATION_OF_CELL_MIGRATION_INVOLVED_IN_SPROUTING_ANGIOGENESIS	37	0.461857511173648	1.74860671475152	0.00305002255929105	0.0218249861115048	0.0158681324262813	5532	tags=51%, list=25%, signal=39%	FGFBP1/KLF4/RHOJ/DLL4/THBS1/KDR/RHOA/GATA2/VEGFA/SPRED1/CARD10/TBXA2R/HMOX1/ANXA1/MEOX2/PTGS2/FOXC2/HDAC7/STARD13
GOBP_FEEDING_BEHAVIOR	GOBP_FEEDING_BEHAVIOR	104	0.344672908620855	1.5998949138236	0.00306094008310739	0.0218724317983388	0.0159026284134903	8404	tags=57%, list=38%, signal=35%	NPSR1/AGT/ADORA2A/UBE2Q1/P2RY1/NR4A3/HTR2C/OPRL1/GDF15/GFRAL/NTRK2/MMP17/TACR1/GLS/SLC24A4/DACH1/EN1/CCK/IAPP/ADM2/NPB/HAND2/GHSR/HELT/CNTN2/HTR1B/UCN/LEPR/OXT/FOS/PMCH/CNTFR/STAT3/AGRP/TCF15/MC3R/PEX13/BSX/HCRTR2/GHRL/NPW/TH/CALCA/NMUR2/RETN/NPY5R/NPY1R/CPT1A/MC4R/MRAP2/PRLH/GALR2/TACR3/CNR1/PRLHR/POU4F1/NPY/GALR3/GAL
GOBP_HEART_PROCESS	GOBP_HEART_PROCESS	236	0.277423948107915	1.44287868966286	0.00307166488935381	0.0219183696020743	0.0159360280752047	5444	tags=35%, list=25%, signal=27%	GSN/HBEGF/RANGRF/EHD3/KCNN2/SLC9A1/AGT/DSC2/EDN1/EDN3/MAP2K3/GCH1/ADM/TRPM4/PPP1R13L/SLC8A1/FKBP1B/ATP1A1/SRC/CASQ2/CORIN/SCN3B/GJC3/SLC8A3/SCN1A/GSK3A/HRC/NOS1/KCNJ8/KCNG2/GLRX3/RAMP3/FGF13/KCNA5/ADORA3/ADM2/CHRM2/THRB/SCN4B/ADORA1/ZC3H12A/KCNJ2/PPCS/TGFB2/CAV1/MYL3/JUP/GJC1/TMEM65/CXCR4/MYL2/FLNA/WWTR1/UCN/KCNQ1/ATP2B3/SGCG/CALM3/GNAI2/EDNRB/AGTR2/SNTA1/EDN2/OXT/HOPX/PDE4B/DLG1/ATP2B2/SHOX2/EDN…
GOBP_REGULATION_OF_EPIDERMIS_DEVELOPMENT	GOBP_REGULATION_OF_EPIDERMIS_DEVELOPMENT	59	0.404169758810634	1.68933204796302	0.00308660328003361	0.0219942038194574	0.0159911643029086	6215	tags=46%, list=28%, signal=33%	SFN/VDR/MAFF/TRIM16/ZFP36/TMEM79/CYP27B1/CD109/KRT10/PPARD/ERRFI1/KRT2/PRKCH/KDF1/EZH2/SULT2B1/SGPP1/ESRP1/ALOX15B/HES5/PTCH2/NAB1/GRHL1/KRT36/KRT84/AQP3/BMP4
GOBP_POSITIVE_REGULATION_OF_ACTIN_FILAMENT_POLYMERIZATION	GOBP_POSITIVE_REGULATION_OF_ACTIN_FILAMENT_POLYMERIZATION	48	0.433437529041131	1.74154890649831	0.00312288153504211	0.0222216758602299	0.0161565507296313	6093	tags=58%, list=28%, signal=42%	CDC42EP1/CDC42EP5/CDC42EP2/HCK/VASP/PFN1/ARF6/CCL26/CCR7/CTTN/SNX9/ALOX15/ARPC2/RHOA/GRB2/TENM1/C15orf62/NCKAP1L/NCK1/NCKAP1/DLG1/CSF3/MLST8/CDC42EP3/CCL24/CCL21/BAIAP2L2/BAG4
GOBP_DENDRITIC_CELL_MIGRATION	GOBP_DENDRITIC_CELL_MIGRATION	33	0.469563081225092	1.70938400604087	0.00314016599992868	0.0223135472585461	0.016223346992741	8010	tags=67%, list=36%, signal=43%	GPR183/SPI1/ARHGEF5/CALR/ALOX5/TRPM4/NLRP12/CCR7/TRPM2/CCR1/CCL19/ASB2/CXCR4/SLAMF8/CCL21/LGALS9/CCR6/CXCR1/EPS8/GAS6/EXT1/PIK3CG
GOBP_REGULATION_OF_EPITHELIAL_CELL_DIFFERENTIATION	GOBP_REGULATION_OF_EPITHELIAL_CELL_DIFFERENTIATION	137	0.314175545423181	1.52438293178134	0.00318226493446965	0.0225777159623896	0.0164154141928781	6276	tags=45%, list=28%, signal=33%	SFN/VDR/MAFF/TRIM16/ZFP36/CYP27B1/CD109/TNFRSF1A/STAT5B/SOX9/IL1A/ERRFI1/GDNF/SPRED3/MMP9/BMP6/FOXJ2/PRKCH/KDF1/SPRED2/IL13/CEACAM1/VCL/CDKN2B/NODAL/TMEM100/IL1B/TBX3/CDH5/CDKN1C/VEGFA/NKX6-3/EZH2/CAV1/LHX1/SULT2B1/ASCL1/SPRED1/ETV2/WWTR1/SMO/SGPP1/MESP1/ESRP1/ALOX15B/PAX8/HES5/NOTCH4/OSR1/S1PR2/PTCH2/PRKX/CEBPB/ATOH8/WNT10B/GRHL1/KRT36/KRT84/AQP3/BMP4/WNT9B/BAD
GOBP_CARDIAC_MUSCLE_CELL_CONTRACTION	GOBP_CARDIAC_MUSCLE_CELL_CONTRACTION	69	0.38390798987578	1.65776066077706	0.00318619276615455	0.0225777159623896	0.0164154141928781	5444	tags=39%, list=25%, signal=30%	GSN/RANGRF/KCNN2/SLC9A1/DSC2/TRPM4/ATP1A1/SCN3B/SCN1A/KCNJ8/FGF13/KCNA5/SCN4B/ADORA1/KCNJ2/CAV1/JUP/GJC1/FLNA/KCNQ1/SNTA1/PDE4B/DLG1/CACNA1G/KCNE3/GATA4/CACNA1C
GOBP_REGULATION_OF_STRIATED_MUSCLE_CONTRACTION	GOBP_REGULATION_OF_STRIATED_MUSCLE_CONTRACTION	85	0.365354135354324	1.64792827960095	0.00320559580344389	0.0226837028976016	0.0164924733357709	5651	tags=40%, list=26%, signal=30%	C12orf57/RANGRF/EHD3/SLC9A1/CASQ1/DSC2/NR4A1/TRPM4/SLC8A1/FKBP1B/ATP1A1/CASQ2/SLC8A3/HRC/NOS1/FGF13/KBTBD13/ADORA1/ZC3H12A/KCNJ2/CAV1/MYL3/JUP/MYL2/UCN/KCNQ1/CALM3/PDE4B/DLG1/NPPA/GATA4/P2RX4/CACNA1C/NKX2-5
GOBP_SOMATIC_DIVERSIFICATION_OF_IMMUNE_RECEPTORS	GOBP_SOMATIC_DIVERSIFICATION_OF_IMMUNE_RECEPTORS	73	-0.352343130397332	-1.5815005288428	0.00321910914815422	0.0227165702372629	0.0165163699511264	4066	tags=36%, list=18%, signal=29%	HSPD1/MSH2/MSH6/LEF1/RAG1/IL27RA/MSH3/ATM/ATAD5/EXOSC3/LIG3/MLH1/STAT6/RIF1/MCM3AP/PAXIP1/HMCES/POLQ/PMS2P1/PMS2P5/PMS2/TP53BP1/PARP3/LIG1/PRKDC/SAMHD1
GOBP_REGULATION_OF_CELLULAR_CARBOHYDRATE_METABOLIC_PROCESS	GOBP_REGULATION_OF_CELLULAR_CARBOHYDRATE_METABOLIC_PROCESS	133	0.314112555001987	1.51238135423167	0.00321914548834596	0.0227165702372629	0.0165163699511264	3073	tags=26%, list=14%, signal=23%	BCKDK/PDK1/PPP1R3D/HRH1/TFF3/SIRT7/PPP1R3B/P2RY6/PHLDA2/PGAM1/PTAFR/POMC/NLN/IRS2/SESN2/SRC/PLEK/P2RY1/PPP1CA/FOXK2/NTSR1/SIRT6/GSK3A/PPP1CB/SLC35B4/INPP5K/DGAT2/FOXA2/MIDN/AKT1/SIRT1/MLYCD/AKT2/GCKR/SLC45A3
GOBP_RESPONSE_TO_INACTIVITY	GOBP_RESPONSE_TO_INACTIVITY	12	0.67362909056723	1.86460504323537	0.00323663636247556	0.0228084512725833	0.0165831732209419	835	tags=25%, list=4%, signal=24%	FBXO32/CASQ1/IL10
GOBP_REGULATION_OF_HISTONE_METHYLATION	GOBP_REGULATION_OF_HISTONE_METHYLATION	76	-0.357788685887371	-1.63040667698066	0.00326076714880203	0.0229468055078454	0.0166837654190611	4027	tags=37%, list=18%, signal=30%	PRMT6/MLLT6/AASS/KAT8/DNMT1/BRCA1/KDM4C/CTNNB1/SNW1/RRP8/KANSL2/RIF1/ATRX/ZNF335/KPNA7/KDM1A/WDR61/AUTS2/PAXIP1/FAM47E/RNF20/KDM3A/PAXBP1/OGT/KANSL3/KMT2A/KDM4A/MYB
GOBP_REGULATION_OF_ENDOTHELIAL_CELL_CHEMOTAXIS	GOBP_REGULATION_OF_ENDOTHELIAL_CELL_CHEMOTAXIS	21	0.568186468515055	1.82857930432953	0.00328573897551965	0.0230906890538585	0.0167883777725551	6929	tags=76%, list=31%, signal=52%	MET/THBS1/KDR/HSPB1/LGMN/FGFR1/FGF1/FGF16/HRG/VEGFA/TMSB4X/P2RX4/FGF4/FGF2/PRKD1/SMOC2
GOBP_REGULATION_OF_ENDOTHELIAL_CELL_MIGRATION	GOBP_REGULATION_OF_ENDOTHELIAL_CELL_MIGRATION	158	0.311810856516356	1.54620197590406	0.00330568967547022	0.0231672575460246	0.0168440478640349	5587	tags=39%, list=25%, signal=30%	FGFBP1/RRAS/KLF4/RHOJ/FUT1/DLL4/MET/EFNA1/AGT/EDN1/CALR/MAP2K3/THBS1/PIK3CB/KDR/HSPB1/LGMN/TGFB1/SERPINF1/RHOA/FGFR1/PPARG/ADAMTS9/SEMA4A/FGF1/AKT1/SIRT1/CEACAM1/CSNK2B/FGF16/GPI/VASH1/HRG/GATA2/SH3BP1/ZC3H12A/VEGFA/WNT7A/JUP/HIF1A/NUS1/SPRED1/TMSB4X/RHOB/AGTR2/CARD10/EMC10/TBXA2R/HMOX1/ANXA1/MEOX2/PTGS2/RAC1/FOXC2/P2RX4/PDGFB/FGF4/HDAC7/ZNF580/STARD13/EPHA2/ATOH8
GOBP_GLIOGENESIS	GOBP_GLIOGENESIS	279	0.269429675350942	1.42982397099925	0.00330673296925319	0.0231672575460246	0.0168440478640349	6452	tags=39%, list=29%, signal=28%	EPHA4/GPR183/ILK/CCL3/TSPO/AREG/ARHGEF10/NDRG1/CLCF1/SOX4/CCL2/FA2H/TLR4/PTEN/SERPINE2/IL6ST/MAP2K1/WDR1/ADORA2A/CD9/MAL/SOX9/P2RY1/SPINT1/BMP2/TGFB1/CDK5R1/SLC8A3/RHOA/PTPN11/LDLR/SOX1/NRROS/BOK/GPR157/PRKCH/OPALIN/S100A8/NTRK2/POU3F2/DUSP10/AKT1/METRN/CDKN2B/GJC2/AKT2/IL1B/SLC45A3/TNFRSF1B/CSK/F2/EGR2/ROR2/SH3TC2/CHRM1/SOX8/EZH2/TGFB2/SKI/ZNF365/ASCL1/EMX1/CXCR4/CNTN2/FGF5/E2F1/AZU1/NF2/LEPR/P2…
GOBP_CELLULAR_RESPONSE_TO_OSMOTIC_STRESS	GOBP_CELLULAR_RESPONSE_TO_OSMOTIC_STRESS	40	0.458237025752984	1.75103408184561	0.00331025690926146	0.0231672575460246	0.0168440478640349	1908	tags=30%, list=9%, signal=27%	RELB/TSPO/LETM1/OXSR1/BDKRB2/MICU1/LRRC8E/CLN3/LRRC8D/SLC12A6/ARHGEF2/ERRFI1
GOBP_NEGATIVE_REGULATION_OF_PROTEIN_TYROSINE_KINASE_ACTIVITY	GOBP_NEGATIVE_REGULATION_OF_PROTEIN_TYROSINE_KINASE_ACTIVITY	29	0.498500925600513	1.7561658851731	0.00333981277452272	0.0233328955974796	0.0169644771060921	4658	tags=45%, list=21%, signal=35%	GPRC5A/CBL/DUSP22/CBLC/ZFYVE28/ERRFI1/ZGPAT/HYAL2/PTPRC/CAV1/MVP/LILRB4/IBTK
GOBP_STRIATED_MUSCLE_CONTRACTION	GOBP_STRIATED_MUSCLE_CONTRACTION	162	0.30273825412677	1.50687583112017	0.00334307069419003	0.0233328955974796	0.0169644771060921	5483	tags=33%, list=25%, signal=25%	GSN/ARG2/C12orf57/RANGRF/EHD3/KCNN2/SLC9A1/CASQ1/DSC2/NR4A1/MAP2K3/TRPM4/PPP1R13L/SLC8A1/FKBP1B/ATP1A1/CASQ2/SCN3B/SLC8A3/SCN1A/HRC/NOS1/KCNJ8/FGF13/KCNA5/KBTBD13/TNNC2/SCN4B/ADORA1/ZC3H12A/KCNJ2/CAV1/MYL3/JUP/GJC1/CXCR4/MYL2/FLNA/UCN/KCNQ1/CALM3/SNTA1/PDE4B/DLG1/CACNA1G/NPPA/RPS6KB1/KCNE3/CHRND/GATA4/P2RX4/CACNA1C/PGAM2
GOBP_POSITIVE_REGULATION_OF_PROTEIN_LOCALIZATION	GOBP_POSITIVE_REGULATION_OF_PROTEIN_LOCALIZATION	425	0.244039952814469	1.3497261535138	0.00335927965407091	0.02341399562168	0.0170234419053004	4914	tags=31%, list=22%, signal=24%	ANO1/LRRC8A/MYO1C/STX3/MCU/ADAM8/SFN/TGFB3/MIEF1/AGR2/RHOG/AACS/EDEM1/RANGRF/EDEM2/DOC2B/ECT2/ITGAM/ABHD17A/NR1H2/HCAR2/SEC24A/EIF2AK3/SOX4/TNFAIP6/ARF6/FZD5/VAMP2/TLR4/BAG3/ARHGEF5/TYROBP/ADAM9/ZDHHC5/NLGN2/ABHD17C/GZMB/CLN3/TESK1/IRS2/ADORA2A/BAP1/GOLPH3/VSNL1/PPARD/UBL4B/TRPM4/RAC2/NNAT/SESN2/SRC/CD33/SAE1/NMT1/KIF5B/RAPGEF3/IL1A/TMEM30B/ABCG1/TGFB1/ZPR1/CDK5R1/PLS1/ATG13/CEMIP/UBE2L3/GSK3A/BM…
GOBP_T_HELPER_17_TYPE_IMMUNE_RESPONSE	GOBP_T_HELPER_17_TYPE_IMMUNE_RESPONSE	39	0.468632416240275	1.77943554557416	0.00336984011139419	0.0234555583196906	0.0170536605910148	6540	tags=54%, list=30%, signal=38%	IRF4/ENTPD7/ARID5A/LOXL3/ZBTB7B/IL23A/IL12RB1/CLEC6A/NFKBID/MALT1/FOXP3/IL17RA/PHB/ZC3H12A/RC3H2/NFKBIZ/STAT3/IL6/CLEC7A/IL2/IL6R
GOBP_NEGATIVE_REGULATION_OF_INTERLEUKIN_2_PRODUCTION	GOBP_NEGATIVE_REGULATION_OF_INTERLEUKIN_2_PRODUCTION	27	0.531189472430317	1.84042905405971	0.00337563172736278	0.0234638597724862	0.0170596962673547	5496	tags=56%, list=25%, signal=42%	ZFP36/HOMER3/HAVCR2/LAPTM5/IL20RB/PRNP/CR1/NOD2/HOMER2/FOXP3/PTPRC/LILRB4/NR1H4/TNFAIP3/HDAC7
GOBP_ADP_METABOLIC_PROCESS	GOBP_ADP_METABOLIC_PROCESS	87	0.368539291689095	1.66689933774817	0.00342107234168971	0.0237473620235387	0.0172658201677258	2463	tags=26%, list=11%, signal=24%	HK2/LDHA/PGK1/AK2/PFKP/PGAM4/PGAM1/EIF6/ENO1/PGM1/TPI1/OGDH/FOXK2/GAPDH/SIRT6/ZBTB7A/AK4/GPD1/PGK2/HK3/ALDOB/DHTKD1/PKM
GOBP_EPITHELIAL_STRUCTURE_MAINTENANCE	GOBP_EPITHELIAL_STRUCTURE_MAINTENANCE	30	0.500857842121556	1.78690077472529	0.00343527186388862	0.0237845207188759	0.017292836867548	2947	tags=43%, list=13%, signal=38%	VSIG1/TFF3/LSR/SERPINA3/SRF/TLR4/NEUROD1/SOX9/MUC2/MUC6/TFF2/TFF1/NOD2
GOBP_NUCLEOTIDE_BINDING_OLIGOMERIZATION_DOMAIN_CONTAINING_2_SIGNALING_PATHWAY	GOBP_NUCLEOTIDE_BINDING_OLIGOMERIZATION_DOMAIN_CONTAINING_2_SIGNALING_PATHWAY	13	0.660543319485412	1.85662552214944	0.00343574907287564	0.0237845207188759	0.017292836867548	2947	tags=46%, list=13%, signal=40%	NFKBIA/TLR4/OTULIN/RIPK2/RELA/NOD2
GOBP_NEGATIVE_REGULATION_OF_PEPTIDE_SECRETION	GOBP_NEGATIVE_REGULATION_OF_PEPTIDE_SECRETION	38	0.460078085646778	1.73651708666081	0.00345191335923606	0.0238640405946103	0.0173506527998115	5591	tags=47%, list=25%, signal=35%	VSNL1/FKBP1B/PIM3/BMP8A/FFAR4/PTPN11/SFRP1/MIDN/SYTL4/CRHBP/KCNJ11/GHSR/ADRA2A/SREBF1/NDUFAF2/ABCC8/IRS1/PFKL
GOBP_REGULATION_OF_T_HELPER_17_CELL_DIFFERENTIATION	GOBP_REGULATION_OF_T_HELPER_17_CELL_DIFFERENTIATION	17	0.594038996627214	1.80555398010553	0.00348052829023561	0.0240243739466502	0.017467225193009	4646	tags=59%, list=21%, signal=46%	LOXL3/ZBTB7B/IL23A/IL12RB1/NFKBID/MALT1/FOXP3/ZC3H12A/RC3H2/NFKBIZ
GOBP_CELL_JUNCTION_DISASSEMBLY	GOBP_CELL_JUNCTION_DISASSEMBLY	21	0.563736327754271	1.81425753542541	0.00348452307340674	0.0240243739466502	0.017467225193009	1889	tags=38%, list=9%, signal=35%	EPHA4/DUSP3/TGFB3/ITGAM/DKK1/ARF6/MAPRE2/TGFBR1
GOBP_PEPTIDE_ANTIGEN_ASSEMBLY_WITH_MHC_CLASS_II_PROTEIN_COMPLEX	GOBP_PEPTIDE_ANTIGEN_ASSEMBLY_WITH_MHC_CLASS_II_PROTEIN_COMPLEX	15	-0.613409544597447	-1.897303566729	0.0034919743929466	0.024043256886388	0.0174809542733771	8089	tags=80%, list=37%, signal=51%	HLA-DOA/HLA-DMA/HLA-DMB/HLA-DRB5/HLA-DOB/HLA-DQB1/HLA-DPB1/HLA-DRA/HLA-DRB1/HLA-DRB3/HLA-DPA1/B2M
GOBP_REGULATION_OF_B_CELL_APOPTOTIC_PROCESS	GOBP_REGULATION_OF_B_CELL_APOPTOTIC_PROCESS	20	0.573734146854437	1.82530097411619	0.00351602870698184	0.0241671123831	0.0175710049800995	3326	tags=50%, list=15%, signal=42%	AURKB/BCL10/IL10/PTEN/HSH2D/BTK/IRS2/MIF/BAX/BLK
GOBP_TRANSCRIPTION_BY_RNA_POLYMERASE_III	GOBP_TRANSCRIPTION_BY_RNA_POLYMERASE_III	52	-0.401462887615394	-1.66067712095651	0.00351943639761727	0.0241671123831	0.0175710049800995	5041	tags=50%, list=23%, signal=39%	ERCC6/GTF3C4/GTF3C3/POLR3GL/SNAPC5/ICE1/BAZ1B/BDP1/SF3B1/POLR3F/BRF1/SNAPC1/PRDX5/POLR1C/ICE2/ZNF345/ZNF76/SMARCA5/AR/MTOR/GTF3C1/MYBBP1A/CHD8/ZC3H8/POLR3G/SNAPC4
GOBP_BRONCHUS_DEVELOPMENT	GOBP_BRONCHUS_DEVELOPMENT	11	0.697600018521038	1.88141949296082	0.00353864471808741	0.0242337789955463	0.017619475784585	2624	tags=64%, list=12%, signal=56%	SPDEF/AGR2/SRF/TGFBR2/SOX9/HOXA5/IL13
GOBP_POSITIVE_REGULATION_OF_URINE_VOLUME	GOBP_POSITIVE_REGULATION_OF_URINE_VOLUME	13	0.659438854977439	1.85352114287057	0.00353864471808741	0.0242337789955463	0.017619475784585	4358	tags=69%, list=20%, signal=56%	EDN1/NPR1/ADORA2A/OPRL1/INPP5K/NPPB/HYAL2/GNAI2/EDNRB
GOBP_BRANCHING_MORPHOGENESIS_OF_AN_EPITHELIAL_TUBE	GOBP_BRANCHING_MORPHOGENESIS_OF_AN_EPITHELIAL_TUBE	151	0.306436097047695	1.5128263569358	0.00355093427775799	0.024285344081932	0.0176569668333839	6471	tags=43%, list=29%, signal=31%	ILK/VDR/CLIC4/SRF/AREG/DLL4/GNA13/MET/AGT/EDN1/RASIP1/TGFBR2/KDR/SRC/NRARP/SOX9/PPP1CA/FOXF1/SIRT6/CTNNBIP1/TACSTD2/BMP2/GDNF/HOXA5/FGF1/CASR/MAGED1/NKX2-1/TBX3/FOXD1/GBX2/GREB1L/SOX8/VEGFA/ESRP2/LHX1/TCF21/GDF7/RDH10/AGTR2/SMO/PGR/DLG1/IHH/PAX8/NOTCH4/EDNRA/SIX2/RSPO2/FGF8/WT1/GPC3/FOXC2/SHH/EPHA2/KDM5B/WNT6/MMP14/BMP7/HHIP/BMP4/WNT9B/TIE1/FGF2/HOXD11
GOBP_ARP2_3_COMPLEX_MEDIATED_ACTIN_NUCLEATION	GOBP_ARP2_3_COMPLEX_MEDIATED_ACTIN_NUCLEATION	35	0.4690664356576	1.74018174390997	0.00357082178254718	0.0243706628294698	0.0177189989087977	6032	tags=57%, list=27%, signal=42%	ARF1/ARPC5/CYFIP1/GMFG/ARPC3/WHAMM/CORO1B/ARPC2/WASF1/WAS/WASF2/MAGEL2/NCKAP1/ARPC1A/ACTR3/GMFB/ARPC4/WHAMMP3/ARPC5L/HIP1R
GOBP_REGULATION_OF_TELOMERASE_ACTIVITY	GOBP_REGULATION_OF_TELOMERASE_ACTIVITY	50	-0.418277054372823	-1.71338336523562	0.00357296271980467	0.0243706628294698	0.0177189989087977	3797	tags=44%, list=17%, signal=37%	NEK2/CTNNB1/NAF1/TCP1/HSP90AB1/TERF1/NVL/POT1/ATM/PNKP/HSP90AA1/PARN/WRAP53/CCT2/PTGES3/SMG6/GRHL2/PKIB/TNKS/PARP3/ERCC4/MAPK15
GOBP_PINOCYTOSIS	GOBP_PINOCYTOSIS	22	0.554647300662735	1.81224102510277	0.0035915172270408	0.0244124000863045	0.0177493445097149	3965	tags=45%, list=18%, signal=37%	MAPKAPK2/AHSG/NR1H2/MAPKAPK3/CLN3/RAB34/EHD4/CAV1/STX1B/DOCK2
GOBP_GLAND_DEVELOPMENT	GOBP_GLAND_DEVELOPMENT	428	0.246524040388264	1.36484713128082	0.00359214694416459	0.0244124000863045	0.0177493445097149	4844	tags=29%, list=22%, signal=23%	HK2/XBP1/VDR/TGFB3/SOCS2/LSR/TSPO/SRF/CEBPG/ALDH1A3/AREG/JARID2/ARF6/FA2H/NTN4/UPB1/MET/NME1/IL10/PTEN/EAF2/EDN1/SERPINE2/TGFBR2/MAP2K1/IRS2/ALDH1A2/STAT5B/FOXE1/FPGS/ZBTB7B/SRC/FADD/SOX9/FOXF1/TGFA/SERPINB5/RPS15/TAF10/BMP2/TGFB1/TGFBR1/SERPINF1/ASS1/TNC/CSN2/HOXA5/ARG1/RHBDD3/FGF1/RARA/EPHB3/POU3F2/SFRP1/CDO1/CSN3/CYP1A1/AKT1/HNF1A/NKX2-1/CEACAM1/HOXA3/BAX/CDKN2B/RELA/HOXA10/NODAL/AKT2/PCK2/TBX…
GOBP_T_CELL_APOPTOTIC_PROCESS	GOBP_T_CELL_APOPTOTIC_PROCESS	50	0.436787552453735	1.76900369418877	0.00359718924357948	0.0244124000863045	0.0177493445097149	4031	tags=40%, list=18%, signal=33%	ADAM8/KDELR1/CD274/CLC/ARG2/BAK1/BCL10/EFNA1/PRELID1/IL2RA/JAK3/FADD/AKT1/BAX/IL7R/ST3GAL1/HIF1A/RIPK3/GIMAP8/FASLG
GOBP_POSITIVE_REGULATION_OF_CYTOSKELETON_ORGANIZATION	GOBP_POSITIVE_REGULATION_OF_CYTOSKELETON_ORGANIZATION	185	0.297867875582195	1.5013082803758	0.00359822125929066	0.0244124000863045	0.0177493445097149	3211	tags=25%, list=15%, signal=22%	GSN/CDC42EP1/CDC42EP5/TGFB3/CDC42EP2/HCK/VASP/LPAR1/ARHGEF10/RHOC/CYFIP1/PFN1/GPR65/ARF6/CCL26/MET/WHAMM/ARHGEF5/EDN1/WDR1/TESK1/CFL2/CCR7/CTTN/PLEK/SNX9/RAPGEF3/ALOX15/ARPC2/TGFBR1/CDK5R1/WASF1/WAS/RHOA/SWAP70/GRB2/TENM1/C15orf62/SFRP1/TACR1/WASF2/PFN3/PPP1R35/SERPINF2/NCKAP1L/NCK1/MAGEL2
GOBP_LABYRINTHINE_LAYER_MORPHOGENESIS	GOBP_LABYRINTHINE_LAYER_MORPHOGENESIS	21	0.562332458807774	1.80973950156891	0.0036172628702454	0.0245089975617424	0.0178195769270214	3114	tags=48%, list=14%, signal=41%	GJB5/SOCS3/TMED2/FZD5/IL10/ST14/ADM/SPINT1/GRB2/DNAJB6
GOBP_OSTEOCLAST_DIFFERENTIATION	GOBP_OSTEOCLAST_DIFFERENTIATION	94	0.354888287368684	1.61285906285036	0.00365272046689374	0.0247164188621908	0.0179703852091771	3678	tags=30%, list=17%, signal=25%	GPR183/SLC9B2/CCL3/OSCAR/CD109/TNFAIP6/TFE3/TLR4/UBASH3B/FSTL3/TYROBP/TCIRG1/SH3PXD2A/SRC/LILRB1/IL23A/JUNB/RASSF2/DCSTAMP/BGLAP/SFRP1/FAM20C/POU4F2/CCR1/ESRRA/EFNA2/LTF/LILRB3
GOBP_SKELETAL_MUSCLE_ORGAN_DEVELOPMENT	GOBP_SKELETAL_MUSCLE_ORGAN_DEVELOPMENT	157	0.300704015217151	1.48844939287387	0.00366831790533271	0.0247890833814668	0.0180232168677483	6008	tags=38%, list=27%, signal=28%	VAMP5/MAFF/LEMD2/CASQ1/RCAN1/SVIL/NLN/NR4A1/CFL2/CAV2/HMG20B/GPCPD1/MEF2D/VGLL2/EGR1/TGFB1/MYL6/RHOA/ASS1/MYOZ2/BTG2/ANKRD33/DMRTA2/MYOD1/FLOT1/EGR2/HOXD9/ACTA1/ANKRD1/YBX3/SOX8/HLX/CAV1/ASB2/SKI/FGFRL1/KEL/TCF21/HOXD10/ZNF689/SMO/P2RX2/FOS/DISP1/SHOX2/MEOX2/CNTFR/WT1/RPS6KB1/CHRND/MYL6B/MSC/SHH/MYLPF/WNT10B/VAX1/MYOCD/HEYL/NUPR1/RYR1
GOBP_SMOOTH_MUSCLE_CELL_MIGRATION	GOBP_SMOOTH_MUSCLE_CELL_MIGRATION	65	0.393146528212872	1.67180133007779	0.0036909208110049	0.0249088333038982	0.0181102825647191	3347	tags=32%, list=15%, signal=27%	PLAU/ARPC5/GNA13/CRK/P2RY6/TRIB1/TLR4/AGT/PLAT/ADAMTS1/AIF1/PPARD/SRC/NR4A3/CORO1B/RHOA/TACR1/NDRG4/VTN/IGFBP3/IGF1
GOBP_NITRIC_OXIDE_SYNTHASE_BIOSYNTHETIC_PROCESS	GOBP_NITRIC_OXIDE_SYNTHASE_BIOSYNTHETIC_PROCESS	19	0.593342148689474	1.85261948415979	0.00369676315310793	0.0249153046329679	0.0181149876264373	1504	tags=42%, list=7%, signal=39%	AKAP12/CCL2/TLR4/EDN1/MAP2K3/FCER2/KDR/JAK3
GOBP_NEGATIVE_REGULATION_OF_STRIATED_MUSCLE_CELL_DIFFERENTIATION	GOBP_NEGATIVE_REGULATION_OF_STRIATED_MUSCLE_CELL_DIFFERENTIATION	33	0.463752868959465	1.68823267554731	0.00374839189629737	0.0252299412333894	0.0183437481496347	5766	tags=48%, list=26%, signal=36%	XBP1/CEACAM5/YBX1/DKK1/FZD7/BMP2/GSK3A/TRIM72/YY1/EZH2/BDNF/MSX1/CTDP1/BHLHA15/NKX2-5/MYOCD
GOBP_MHC_CLASS_II_BIOSYNTHETIC_PROCESS	GOBP_MHC_CLASS_II_BIOSYNTHETIC_PROCESS	16	0.599259973808022	1.7756179113135	0.00377983648239126	0.0254080707946775	0.0184732595020412	4153	tags=50%, list=19%, signal=41%	XBP1/SPI1/SLC11A1/TLR4/IL10/SIRT1/TMEM106A/AZU1
GOBP_REGULATION_OF_MYELOID_CELL_APOPTOTIC_PROCESS	GOBP_REGULATION_OF_MYELOID_CELL_APOPTOTIC_PROCESS	26	0.50787082923346	1.74127054688489	0.0038076810475569	0.0255615640850465	0.0185848587418151	4725	tags=50%, list=21%, signal=39%	ST6GAL1/HCAR2/PTEN/PIK3CB/MIF/KITLG/IRF7/SIRT1/NOD2/MAEA/GHSR/CLEC5A/ANXA1
GOBP_NEGATIVE_REGULATION_OF_RESPONSE_TO_BIOTIC_STIMULUS	GOBP_NEGATIVE_REGULATION_OF_RESPONSE_TO_BIOTIC_STIMULUS	105	0.338796061101537	1.57268611342006	0.0038259646252313	0.0256505539000396	0.0186495599132929	3700	tags=30%, list=17%, signal=25%	TYRO3/SERPINB9/ARG2/SERPINB4/TTLL12/MMP12/FGL2/NR1H2/CRK/TRIB1/IL4I1/SEC14L1/SPINK5/BANF1/HAVCR2/LILRA2/CARD8/LILRB1/NPLOC4/ARRB2/PPARG/ARG1/CR1/OAS1/DUSP10/CEACAM1/NLRX1/FOXP3/CACTIN/KIR2DL4/LTF/DEFB114
GOBP_POSITIVE_REGULATION_OF_TRANSCRIPTION_BY_RNA_POLYMERASE_III	GOBP_POSITIVE_REGULATION_OF_TRANSCRIPTION_BY_RNA_POLYMERASE_III	18	-0.559427032738607	-1.79913114203624	0.00387819679958096	0.0259666142670106	0.018879355603983	4036	tags=67%, list=18%, signal=55%	ERCC6/ICE1/BAZ1B/SF3B1/BRF1/ICE2/SMARCA5/AR/MTOR/MYBBP1A/CHD8/ZC3H8
GOBP_LIPID_LOCALIZATION	GOBP_LIPID_LOCALIZATION	429	0.245530144644455	1.36146789868739	0.00390281814237686	0.0260972190857231	0.018974313490703	6657	tags=38%, list=30%, signal=27%	UGCG/SPNS2/PLIN3/SURF4/EHD1/NFKBIA/TSPO/ATP8B1/DGAT1/VMP1/NR1H2/STOML1/SEC24A/DAB2/APOBR/POMC/AGT/SLCO3A1/EDN1/HDLBP/SLC5A8/BDKRB2/PRELID1/OSBPL2/TTC39B/FFAR2/AUP1/LIPG/CLN3/STARD5/IRS2/THBS1/CD36/STAT5B/GLTP/PPARD/ABHD5/ATG9A/STARD10/ABCA8/OSBPL8/LPL/IL1A/NTSR1/TMEM30B/ABCG4/LAMTOR1/SYK/ABCG1/MIF/SLC27A4/OSBPL5/PTPN11/LDLR/SLCO2B1/ABCG8/ABCC11/BMP6/PPARG/FGF19/CPTP/PITPNC1/SLC10A7/GOT2/DGAT2/AKT…
GOBP_REGULATION_OF_PHAGOCYTOSIS	GOBP_REGULATION_OF_PHAGOCYTOSIS	92	0.346119338248227	1.5696631063926	0.00392323491231345	0.0261994038254231	0.0190486081992183	5614	tags=40%, list=25%, signal=30%	AHSG/HCK/FCER1G/SPHK1/CNN2/CD300A/SLC11A1/CCL2/FGR/CALR/CD36/ALOX15/SYK/FCGR2B/SIRPA/SIRPB1/LMAN2/IL1B/NOD2/NCKAP1L/CSK/GATA2/DYSF/PTPRC/DOCK2/PRTN3/COLEC10/RAB27A/AZU1/IL2RG/CD300LF/TULP1/FCN2/FCN1/MFGE8/SIRPG/DNM2
GOBP_PROTEIN_LOCALIZATION_TO_PLASMA_MEMBRANE	GOBP_PROTEIN_LOCALIZATION_TO_PLASMA_MEMBRANE	272	0.267690225892894	1.41661729789659	0.00394543715577827	0.0263132292402363	0.0191313664079293	3296	tags=23%, list=15%, signal=20%	VAMP5/STX3/EHD1/MYADM/TMBIM1/ACTB/RAB3D/AGR2/RHOG/FAM126A/AP2M1/RANGRF/PKP3/EHD3/ZDHHC3/RAB8A/TMED2/DAB2/ARF6/VAMP2/GORASP1/CRB3/LYPLA1/TMEM150A/ZDHHC5/SEC23A/GORASP2/TNFRSF1A/CLN3/EHD2/KRT18/GOLPH3/RAP2A/RAB34/GRIP2/KIF5B/P2RY1/FCHO2/SCN3B/TPBG/AMN/TGFB1/PLS1/PICALM/PRNP/PRKCH/TESC/PKDCC/INPP5K/ANK1/AKT1/NSF/RAMP3/EHD4/FGF13/AKT2/FLOT1/ZDHHC7/CSK/SYS1/PLEKHF1/ATP1B3/SEC16A
GOBP_POSITIVE_REGULATION_OF_PROTEIN_SECRETION	GOBP_POSITIVE_REGULATION_OF_PROTEIN_SECRETION	125	0.321950281597555	1.53877861599791	0.00395492999647261	0.0263421055378632	0.0191523612856527	3855	tags=32%, list=17%, signal=27%	ANO1/LRRC8A/MCU/ADAM8/TGFB3/AACS/DOC2B/NR1H2/HCAR2/SEC24A/SOX4/ARF6/TLR4/ADAM9/NLGN2/IRS2/ADORA2A/GOLPH3/VSNL1/PPARD/TRPM4/NNAT/CD33/IL1A/ABCG1/TGFB1/BMP6/PPARG/CASR/TRPM2/IL13/PCK2/SYTL4/ATP13A2/BLK/IGF1/ANKRD1/TGFB2/HIF1A/ACHE
GOBP_REGULATION_OF_PROTEIN_GLYCOSYLATION	GOBP_REGULATION_OF_PROTEIN_GLYCOSYLATION	14	-0.616300708184565	-1.85611115362489	0.00398783614868384	0.0265266493227966	0.0192865361805556	3386	tags=57%, list=15%, signal=48%	ALG10B/FKTN/IL15/TMEM59/POMT1/MT3/ABCA2/POMT2
GOBP_G_PROTEIN_COUPLED_PURINERGIC_RECEPTOR_SIGNALING_PATHWAY	GOBP_G_PROTEIN_COUPLED_PURINERGIC_RECEPTOR_SIGNALING_PATHWAY	12	0.666274219825405	1.84424676407316	0.00402708274360572	0.0267528335389015	0.0194509862780517	4742	tags=67%, list=22%, signal=52%	ADORA2A/P2RY1/ADORA3/ADORA1/CNTN2/P2RY12/GNAI2/GNAT1
GOBP_REGULATION_OF_TELOMERE_MAINTENANCE	GOBP_REGULATION_OF_TELOMERE_MAINTENANCE	76	-0.354465555699694	-1.61526351046877	0.00404859282954336	0.0268607550277376	0.0195294519626457	4823	tags=39%, list=22%, signal=31%	TNKS2/XRN1/HMBOX1/ERCC1/CCT8/XRCC1/NEK2/CTNNB1/NAF1/TCP1/HNRNPU/PARP1/TERF1/POT1/NAT10/ATM/PNKP/EXOSC10/ATRX/PARN/CCT2/RAD50/ATR/SMG6/PKIB/TNKS/ERCC4/SMG1/MAPK15/YLPM1
GOBP_NEGATIVE_REGULATION_OF_CYSTEINE_TYPE_ENDOPEPTIDASE_ACTIVITY	GOBP_NEGATIVE_REGULATION_OF_CYSTEINE_TYPE_ENDOPEPTIDASE_ACTIVITY	82	0.350966672692285	1.57760423096829	0.00410474480585609	0.0271979324668543	0.019774601087952	3843	tags=29%, list=17%, signal=24%	CD44/PLAUR/SERPINB9/SFN/KLF4/PIH1D1/NR4A1/THBS1/ADORA2A/SRC/CARD8/ARRB2/MMP9/CSN2/SIAH2/RNF34/AKT1/GPI/DNAJB6/CST7/LTF/VEGFA/LAMTOR5/CRYAB
GOBP_POSITIVE_REGULATION_OF_LYMPHOCYTE_MEDIATED_IMMUNITY	GOBP_POSITIVE_REGULATION_OF_LYMPHOCYTE_MEDIATED_IMMUNITY	107	0.336736679819896	1.56648032362014	0.00411847304935394	0.0272200925696912	0.0197907128712356	3325	tags=28%, list=15%, signal=24%	CD55/SH2D1B/NLRP3/CD1C/PVR/CLCF1/FZD5/IL1R1/SASH3/CD1B/BTK/ARID5A/STAT5B/AZGP1/FCER2/FADD/CD1E/IL23A/TGFB1/MAD2L2/IL12RB1/TNFSF13/CD1A/NCR3/IL1B/NOD2/MALT1/ZBTB1/FOXP3/KIR2DL4
GOBP_PODOSOME_ASSEMBLY	GOBP_PODOSOME_ASSEMBLY	20	0.567214073494373	1.80455774953965	0.0041187595969819	0.0272200925696912	0.0197907128712356	4900	tags=70%, list=22%, signal=54%	GSN/HCK/SH3PXD2B/ARHGEF5/LCP1/CAPG/SRC/RHOA/FSCN1/DBNL/MSN/ASB2/BIN2/ASAP1
GOBP_HORMONE_METABOLIC_PROCESS	GOBP_HORMONE_METABOLIC_PROCESS	219	0.281528699867819	1.44521052926697	0.00414484816362481	0.0273373872346241	0.019875993442162	4673	tags=29%, list=21%, signal=23%	SLC5A5/SDR16C5/BACE2/PCSK6/PAPSS2/TSPO/DGAT1/ALDH1A3/PCSK7/CPA3/DAB2/CYP27B1/IL4I1/DPP4/GCNT4/CYP11B1/TPO/TTR/FFAR3/ALDH1A2/ADM/RETSAT/STAT5B/PCSK2/FOXE1/CYP2C18/PLEKHA1/ATP1A1/PLA2G7/DIO3/SRD5A3/RDH12/CORIN/SLC16A2/CPE/EGR1/BMP2/PTPN11/CYP3A7/BMP6/CHST8/DGAT2/CYP1A1/LIPE/CTSG/HSD17B10/ALDH8A1/LHB/DHRS7/CHST10/ECE2/FURIN/HIF1A/RDH11/NR5A1/H6PD/KLK6/CYP26C1/RDH8/RDH10/EDNRB/DISP1/PAX8/AKR1D1
GOBP_REGULATION_OF_MRNA_CATABOLIC_PROCESS	GOBP_REGULATION_OF_MRNA_CATABOLIC_PROCESS	157	-0.285900602574546	-1.47070762104356	0.00414722417083477	0.0273373872346241	0.019875993442162	5864	tags=40%, list=27%, signal=30%	ELAVL1/EXOSC8/HNRNPA0/FXR1/DHX36/PNPT1/HNRNPD/CNOT6L/CSDE1/ROCK2/PRKCD/TAF15/DHX34/RC3H1/FMR1/EXOSC2/MAGOH/HNRNPM/CNOT6/CELF1/CIRBP/METTL16/HNRNPU/ANGEL2/PRKCA/DHX9/CASC3/TARDBP/FASTKD2/ZC3HAV1/EIF4ENIF1/NT5C3B/LARP1/EXOSC3/RBM24/TRAF5/ZFP36L1/PAN3/MLH1/METTL3/PARN/PUM1/FTO/GIGYF2/PNLDC1/CNOT1/METTL14/TNRC6A/NBAS/SCGB1A1/PCID2/RBM8A/MYEF2/THRAP3/APEX1/TTC5/AXIN2/PATL2/ZC3H14/TNRC6B/DIS3L2/PUM2/PA…
GOBP_DNA_STRAND_ELONGATION_INVOLVED_IN_DNA_REPLICATION	GOBP_DNA_STRAND_ELONGATION_INVOLVED_IN_DNA_REPLICATION	15	-0.608663215475151	-1.88262295529751	0.00416352007486287	0.0274093928025166	0.0199283460017884	5338	tags=53%, list=24%, signal=40%	MCM7/POLE/POLD3/RFC4/DNA2/LIG3/LIG1/POLA1
GOBP_MICROTUBULE_ANCHORING_AT_CENTROSOME	GOBP_MICROTUBULE_ANCHORING_AT_CENTROSOME	11	-0.669129102100078	-1.84302739585206	0.00419949001071481	0.0276105644776636	0.0200746104147572	5268	tags=73%, list=24%, signal=55%	DCTN1/GSK3B/NIN/NINL/CEP19/KIF3A/BBS4/PCM1
GOBP_POSITIVE_REGULATION_OF_FAT_CELL_DIFFERENTIATION	GOBP_POSITIVE_REGULATION_OF_FAT_CELL_DIFFERENTIATION	64	0.385934714262957	1.63286211792142	0.00421720356766037	0.0276913418303774	0.0201333406115764	6448	tags=50%, list=29%, signal=35%	XBP1/ZFP36/TFE3/PIM1/PPARD/TRPM4/CARM1/ZBTB7B/LPL/ZBTB7C/CCDC71L/BMP2/FFAR4/HTR2C/PPARG/METRNL/SFRP1/AKT1/CEBPA/RREB1/ZC3H12A/CMKLR1/ADIG/VSTM2A/PTGS2/CREB1/FNDC5/CEBPB/AAMDC/BMP7/ZNF385A/NAPEPLD
GOBP_REGULATION_OF_POSTSYNAPTIC_MEMBRANE_POTENTIAL	GOBP_REGULATION_OF_POSTSYNAPTIC_MEMBRANE_POTENTIAL	128	0.321489716689294	1.5354133042856	0.00432596757917816	0.0283690058984151	0.0206260448505261	6631	tags=41%, list=30%, signal=29%	PTEN/NLGN2/SEZ6/P2RX1/ADORA2A/P2RX5/GABRA4/KCND2/GRIN2D/NTSR1/SLC8A3/ARRB2/GSK3A/GABRA5/NPAS4/AKT1/MPP2/TMEM108/GABRR2/CHRNB4/GABRR1/ADORA1/CHRM1/CELF4/WNT7A/STX1B/GRIK1/GABRB1/GRID2/DVL1/GRIN2B/P2RX2/CHRNA10/GLRA1/S1PR2/GRIK4/STX1A/NLGN4X/CHRND/P2RX4/GABRD/GABRG3/RGS7BP/GRIN3A/RELN/CHRNE/GRIN2A/CHRNG/IGSF11/GABRA6/GHRL/CHRNA4
GOBP_ECTODERM_DEVELOPMENT	GOBP_ECTODERM_DEVELOPMENT	21	0.557164760373317	1.79310843600876	0.00434733386236585	0.028453922252176	0.0206877843604507	4180	tags=52%, list=19%, signal=42%	TPT1/ITGAM/GRHL3/ZBTB7B/KRT6B/FZD7/ITGA6/ETS2/LHX1/VAX2/NF2
GOBP_REGULATION_OF_RNA_EXPORT_FROM_NUCLEUS	GOBP_REGULATION_OF_RNA_EXPORT_FROM_NUCLEUS	12	-0.645539851518727	-1.84391314647121	0.00435007043447615	0.028453922252176	0.0206877843604507	7363	tags=92%, list=33%, signal=61%	SUPT6H/NCBP2/IWS1/NSUN2/CPSF6/NRDE2/DHX9/AKAP8L/NUP153/SETD2/TPR
GOBP_RESPONSE_TO_CATECHOLAMINE	GOBP_RESPONSE_TO_CATECHOLAMINE	103	0.336448146472827	1.55515460791153	0.00436619621613732	0.0284737764956982	0.0207022196395305	6143	tags=36%, list=28%, signal=26%	GNA15/HRH1/SLC9A1/HTR3A/HTR3D/KLF16/CAV2/HRH4/GNG2/NR4A3/HTR2C/OR10H5/GNB1/ARRB2/GSK3A/HRH2/OR10H4/CALY/PTGER1/HCN3/CHRM2/GNAI3/CHRM1/FLNA/HTR1B/KCNQ1/PDE4B/ATF4/SIRT2/PKLR/SLC1A1/OR10J6P/GNAO1/DNM2/HTR1E/GNAS/APLP1
GOBP_BONE_DEVELOPMENT	GOBP_BONE_DEVELOPMENT	210	0.288135325678407	1.47364279066943	0.00436932467347783	0.0284737764956982	0.0207022196395305	6215	tags=39%, list=28%, signal=28%	SPNS2/PPIB/SLC9B2/TGFB3/TTC9/PAPSS2/SRF/SH3PXD2B/ALPL/SH2B3/OSR2/ACP5/TYROBP/TGFBR2/RUNX2/KDR/CHSY1/ATG9A/SRC/MEF2D/SOX9/COL27A1/LILRB1/BMP2/RHOA/PTPN11/PHOSPHO1/EBP/BMP6/RARA/FLI1/BGLAP/SLC10A7/ZFPM1/INSIG1/LOX/SBDS/FAM20C/SULF2/WASF2/ADAMTS7/VKORC1/CHAD/PLS3/IGF1/SP5/LTF/COL1A1/ATG9B/PTPRC/MAPK11/SKI/BGN/RARG/NEUROG1/PITX2/MSX1/HOXB4/RGN/IHH/PIP4K2A/COMP/SHOX2/ANXA6/FGF8/MATN1/MMP13/HSD17B1/ITG…
GOBP_RNA_DEPENDENT_DNA_BIOSYNTHETIC_PROCESS	GOBP_RNA_DEPENDENT_DNA_BIOSYNTHETIC_PROCESS	67	-0.364491246449297	-1.61963616214908	0.00436984849002973	0.0284737764956982	0.0207022196395305	4924	tags=42%, list=22%, signal=33%	RFC1/TNKS2/XRN1/HMBOX1/CCT8/NEK2/CTNNB1/NAF1/TCP1/HNRNPU/HSP90AB1/TERF1/POT1/NAT10/ATM/PNKP/EXOSC10/HSP90AA1/PARN/WRAP53/CCT2/PTGES3/RAD50/ATR/SMG6/PKIB/TNKS/MAPK15
GOBP_BRANCHING_INVOLVED_IN_BLOOD_VESSEL_MORPHOGENESIS	GOBP_BRANCHING_INVOLVED_IN_BLOOD_VESSEL_MORPHOGENESIS	33	0.459882684252264	1.67414376587057	0.00438912818540731	0.0285629234718726	0.0207670350770346	5548	tags=48%, list=25%, signal=36%	SRF/DLL4/GNA13/EDN1/TGFBR2/KDR/NRARP/SIRT6/GBX2/VEGFA/IHH/NOTCH4/EDNRA/FGF8/FOXC2/SHH
GOBP_NEUTROPHIL_MEDIATED_CYTOTOXICITY	GOBP_NEUTROPHIL_MEDIATED_CYTOTOXICITY	14	0.622946689448948	1.78889388939934	0.00441227608262737	0.0286706418495554	0.0208453530870935	5940	tags=64%, list=27%, signal=47%	MYD88/CXCL6/ARG1/CTSG/F2/DNASE1L3/AZU1/ELANE/NLRP6
GOBP_INTRINSIC_APOPTOTIC_SIGNALING_PATHWAY	GOBP_INTRINSIC_APOPTOTIC_SIGNALING_PATHWAY	276	0.267552471032123	1.42116536861283	0.00442253922689144	0.0286706418495554	0.0208453530870935	5196	tags=32%, list=24%, signal=25%	CD44/PLAUR/PDK1/PRODH/SFN/P4HB/XBP1/MCL1/HYOU1/CREB3/CREB3L1/APAF1/TPT1/EIF2AK3/BAK1/NDUFA13/CDIP1/RTKN2/ZNF385B/SYVN1/BDKRB2/ENO1/AEN/CDKN1A/TNFRSF1A/PTPN1/PPIF/BCL3/PIK3CB/ARHGEF2/HERPUD1/HSPB1/IL19/MAEL/SRC/IVNS1ABP/RPS7/MIF/MMP9/BCL2L10/PLAGL2/BOK/HIPK2/HTRA2/S100A8/STK24/MLLT11/MOAP1/AKT1/SIRT1/BAX/POU4F2/TNFRSF10B/BBC3/CHAC1/NCK1/TNFRSF1B/STK25/PLEKHF1/PHLDA3/LGALS12/DNAJC10/BID/YBX3/CAV1/B…
GOBP_VIRAL_LIFE_CYCLE	GOBP_VIRAL_LIFE_CYCLE	301	0.264891520401315	1.41427295503064	0.00442253922689144	0.0286706418495554	0.0208453530870935	4248	tags=27%, list=19%, signal=22%	CD55/GSN/PPIB/VPS37B/TYRO3/ITGA5/MRC1/SLC52A2/P4HB/CD86/MID2/PVR/CLEC4G/NEDD4/RAB43/TRIM62/N4BP1/CHMP7/CCL2/OASL/BANF1/RAB1B/MVB12A/CD209/PCBP1/VAPB/SMPD1/CAV2/CHMP4C/CHMP4B/LGALS1/SLC1A5/TRIM11/APOBEC3A/CD80/ATG16L1/TMPRSS2/SERPINB3/ANPEP/ISG20/WWP1/LDLR/TMPRSS4/CR1/INPP5K/OAS1/IFNB1/APOBEC3H/STOM/TMEM39A/HMGA2/CXCL8/TPCN2/IFITM2/FKBP6/KPNA2/CLDN9/ICAM1/HYAL2/PHB/ZC3H12A/LTF/SLPI/LAMTOR5/FURIN/C…
GOBP_PROTEIN_LIPID_COMPLEX_SUBUNIT_ORGANIZATION	GOBP_PROTEIN_LIPID_COMPLEX_SUBUNIT_ORGANIZATION	47	0.427840021048829	1.71129046448899	0.00448256196759176	0.0290228821810319	0.0211014538789652	6210	tags=47%, list=28%, signal=34%	DGAT1/NR1H2/AGT/LIPG/PLA2G7/SNX9/LPL/ABCG1/PLAGL2/PRKACG/CETP/SOAT2/PLA2G3/NR1H4/MFSD2A/APOA5/AGTR1/ACSL3/PLA2G2A/APOC2/LPCAT3/APOC1
GOBP_REGULATION_OF_ENDOPLASMIC_RETICULUM_UNFOLDED_PROTEIN_RESPONSE	GOBP_REGULATION_OF_ENDOPLASMIC_RETICULUM_UNFOLDED_PROTEIN_RESPONSE	27	0.526841828492028	1.82536563387533	0.00453296065494812	0.0293119965292083	0.0213116581255916	3083	tags=37%, list=14%, signal=32%	XBP1/AGR2/PPP1R15B/BAK1/PTPN1/FICD/DNAJB9/BOK/BAX/NCK1
GOBP_NEGATIVE_REGULATION_OF_DIGESTIVE_SYSTEM_PROCESS	GOBP_NEGATIVE_REGULATION_OF_DIGESTIVE_SYSTEM_PROCESS	16	0.593607435019797	1.75886933881501	0.00454271965393285	0.0293379185751461	0.0213305050772277	4452	tags=62%, list=20%, signal=50%	NPSR1/TFF2/ABCG8/PTGER3/SCT/HAMP/WNK4/UCN/NEUROG1/OXT
GOBP_NEGATIVE_REGULATION_OF_REPRODUCTIVE_PROCESS	GOBP_NEGATIVE_REGULATION_OF_REPRODUCTIVE_PROCESS	58	0.402220586952807	1.68445422664277	0.004551988748456	0.0293606151638717	0.0213470069193678	6324	tags=45%, list=29%, signal=32%	TIMP1/EAF2/MYH9/PLAT/CALR/IL1A/OVOL1/SERPINF1/MOS/CHFR/ASTL/SEMG2/NODAL/IGF1/ARHGDIB/HPGDS/NR5A1/RGN/PTGDR2/WT1/ZP2/PRDX4/BMP7/AMH/BMP4/ADA
GOBP_NEUROTRANSMITTER_TRANSPORT	GOBP_NEUROTRANSMITTER_TRANSPORT	205	0.279050800959852	1.42058777663573	0.00458502868730438	0.0295363842962462	0.0214748020920529	7439	tags=45%, list=34%, signal=30%	STX3/STXBP2/SYP/SLC6A8/GIPC1/RIMS3/DOC2B/SLC38A1/ERC2/SLC6A7/VAMP2/APBA1/NR4A1/BLOC1S6/P2RX1/ADORA2A/SLC30A1/MCTP2/P2RY1/SYT2/GDNF/SLC32A1/SNAP25/NOS1/SLC6A5/NRXN2/DNAJC5/SLC18A2/SLC17A7/CHRNB4/FLOT1/SYNGR3/PPFIA3/RIMS4/PIP5K1C/UNC13A/STXBP5/SYN3/SLC1A6/ICA1/CTBP2/STX11/WNT7A/NAPA/STX1B/SLC18A3/SLC6A18/LIN7B/HTR1B/CPLX2/CAMK2A/CALM3/CPLX3/DVL1/CHAT/TOR1A/ADRA2A/KCNJ10/STX1A/SLC1A1/SYN1/GRM4/SLC29…
GOBP_T_HELPER_17_CELL_DIFFERENTIATION	GOBP_T_HELPER_17_CELL_DIFFERENTIATION	27	0.525592448862104	1.82103686854807	0.00459725689877965	0.0295778117245571	0.0215049224282199	6540	tags=59%, list=30%, signal=42%	IRF4/ENTPD7/LOXL3/ZBTB7B/IL23A/IL12RB1/NFKBID/MALT1/FOXP3/ZC3H12A/RC3H2/NFKBIZ/STAT3/IL6/IL2/IL6R
GOBP_CELLULAR_RESPONSE_TO_MECHANICAL_STIMULUS	GOBP_CELLULAR_RESPONSE_TO_MECHANICAL_STIMULUS	67	0.384667529129167	1.6336726426378	0.00461327521550014	0.0296206115784036	0.0215360406037455	3546	tags=34%, list=16%, signal=29%	CNN2/SLC9A1/TNFRSF10A/BAK1/BCL10/TLR4/AGT/BAG3/MYD88/TNFRSF1A/FADD/SOX9/LTBR/BMP6/MAP2K4/IL13/TNFRSF10B/IL1B/MAP3K14/TLR8/ANKRD1/COL1A1/KCNJ2
GOBP_NEGATIVE_REGULATION_OF_RESPONSE_TO_ENDOPLASMIC_RETICULUM_STRESS	GOBP_NEGATIVE_REGULATION_OF_RESPONSE_TO_ENDOPLASMIC_RETICULUM_STRESS	40	0.448831373493598	1.71509281838897	0.0046212129862834	0.0296206115784036	0.0215360406037455	3083	tags=32%, list=14%, signal=28%	XBP1/HYOU1/CREB3/CREB3L1/NR1H2/PPP1R15B/SYVN1/PTPN1/ALOX5/HERPUD1/DNAJB9/SGTA/NCK1
GOBP_POSITIVE_REGULATION_OF_HEART_RATE	GOBP_POSITIVE_REGULATION_OF_HEART_RATE	25	0.507784913034539	1.71536246306666	0.00462132630662666	0.0296206115784036	0.0215360406037455	5143	tags=48%, list=23%, signal=37%	EDN1/EDN3/GCH1/ADM/TRPM4/SCN3B/HRC/ADM2/KCNQ1/EDN2/NPPA/SLC1A1
GOBP_REGULATION_OF_INNATE_IMMUNE_RESPONSE	GOBP_REGULATION_OF_INNATE_IMMUNE_RESPONSE	216	0.279372915769161	1.43123039234419	0.00463687876939021	0.0296830056228719	0.0215814049835979	2947	tags=22%, list=13%, signal=19%	SH2D1B/TYRO3/ADAM8/SERPINB9/CDC37/HCK/SPI1/SERPINB4/TTLL12/MMP12/PVR/NR1H2/CRK/TRIM62/N4BP1/TLR4/TYROBP/FGR/BANF1/HAVCR2/NCF1/PTPN1/FFAR2/LILRA2/STAT5B/SOCS1/SRC/FADD/LILRB1/SYK/ARRB2/PTPN11/FCGR2B/IRF7/XRCC6/CLEC6A/EREG/PPARG/ARG1/CR1/OAS1/IFNB1/DUSP10/NCR3/HEXIM1/CEACAM1/NLRX1/NOD2
GOBP_REGULATION_OF_MIRNA_TRANSCRIPTION	GOBP_REGULATION_OF_MIRNA_TRANSCRIPTION	58	0.401553833681991	1.68166193952077	0.0046758505026163	0.0298657244742876	0.0217142530374857	5587	tags=45%, list=25%, signal=34%	KLF4/SPI1/SRF/NR1H2/IL10/PPARD/SOX9/EGR1/BMP2/TGFB1/PPARG/FOSL1/RARA/RELA/YY1/GATA2/TGFB2/HIF1A/LILRB4/FOS/WT1/STAT3/GNL3/SREBF1/PDGFB/ATOH8
GOBP_DEVELOPMENTAL_PIGMENTATION	GOBP_DEVELOPMENTAL_PIGMENTATION	45	0.413513331792528	1.63307410883395	0.00467712933260599	0.0298657244742876	0.0217142530374857	4937	tags=40%, list=22%, signal=31%	SPNS2/HPS6/AP3D1/RAB38/ZEB2/MREG/EDN3/BLOC1S6/TYRP1/KITLG/ADAMTS9/SLC45A2/BAX/RAB27A/EDNRB/SOD2/IHH/CD63
GOBP_REGULATION_OF_TRANSLATIONAL_INITIATION_IN_RESPONSE_TO_STRESS	GOBP_REGULATION_OF_TRANSLATIONAL_INITIATION_IN_RESPONSE_TO_STRESS	14	0.618918981837167	1.77732766446062	0.00469020916007869	0.0298883417471184	0.0217306972120005	3083	tags=50%, list=14%, signal=43%	PPP1R15B/TMED2/EIF2AK3/PPP1CA/DNAJC3/EIF2S1/NCK1
GOBP_REGULATION_OF_B_CELL_PROLIFERATION	GOBP_REGULATION_OF_B_CELL_PROLIFERATION	63	0.374978667187059	1.58446814629286	0.00469238764003172	0.0298883417471184	0.0217306972120005	4508	tags=35%, list=20%, signal=28%	GPR183/TICAM1/CLCF1/CD300A/TLR4/IL10/TYROBP/SASH3/CDKN1A/BTK/IRS2/MIF/FCGR2B/IL13/NCKAP1L/BLK/MZB1/PTPRC/TNFRSF4/CTLA4/CD22/PAWR
GOBP_INSULIN_SECRETION	GOBP_INSULIN_SECRETION	172	0.296607230155271	1.47815073121884	0.00476251125226578	0.0302971725798753	0.0220279428441851	5591	tags=37%, list=25%, signal=28%	ANO1/LRRC8A/MCU/SLC9B2/CDK16/AACS/DOC2B/SLC8B1/SOX4/IL1RN/NLGN2/TCIRG1/ADCYAP1/IRS2/PTPRN/ALOX5/VSNL1/PPARD/TRPM4/NNAT/FKBP1B/PIM3/NEUROD1/BMP8A/CYB5R4/RAB11FIP5/PTPN11/SNAP25/CASR/SFRP1/TRPM2/FOXA2/MIDN/HNF1A/IL1B/PCK2/KCNA5/RAPGEF4/SYTL4/BLK/ENSA/ICA1/HIF1A/KCNJ11/GHSR/NR1H4/CPLX3/NOS2/ANXA1/RFX6/ADRA2A/SLC30A8/ADCY8/STX1A/CELA2A/SERP1/SREBF1/NDUFAF2/ABCC8/VGF/IRS1/GPR27/PFKL
GOBP_MRNA_CLEAVAGE_INVOLVED_IN_MRNA_PROCESSING	GOBP_MRNA_CLEAVAGE_INVOLVED_IN_MRNA_PROCESSING	14	-0.610104060690053	-1.83744872735001	0.00477748300483005	0.030354568232432	0.0220696730799254	7261	tags=71%, list=33%, signal=48%	CPSF2/NCBP2/CSTF2T/CPSF6/CPSF7/FIP1L1/TUT1/CPSF1/NUDT21/CPSF4L
GOBP_CELLULAR_RESPONSE_TO_VASCULAR_ENDOTHELIAL_GROWTH_FACTOR_STIMULUS	GOBP_CELLULAR_RESPONSE_TO_VASCULAR_ENDOTHELIAL_GROWTH_FACTOR_STIMULUS	58	0.40105895629212	1.67958944910611	0.00479971230477014	0.0304578758444493	0.022144784186973	3782	tags=36%, list=17%, signal=30%	MYO1C/MAPKAPK2/DLL4/SPHK1/EGR3/NR4A1/MAP2K3/PIK3CB/KDR/HSPB1/SEMA6A/PGF/FLT1/AKT1/CADM4/RELA/PTP4A3/HRG/VEGFA/MT1G/NUS1
GOBP_NEGATIVE_REGULATION_OF_T_CELL_PROLIFERATION	GOBP_NEGATIVE_REGULATION_OF_T_CELL_PROLIFERATION	63	0.374489611746788	1.58240164802325	0.00481835591149949	0.0305115577932253	0.0221838143273692	6215	tags=51%, list=28%, signal=37%	CD274/ARG2/CD86/LGALS7B/CLEC4G/IL4I1/IL10/HAVCR2/IL2RA/LILRB2/IL20RB/ZBTB7B/CD80/LILRB1/PRNP/ARG1/CR1/FOXP3/CTLA4/LILRB4/LGALS9C/PDCD1LG2/PAWR/DLG1/IHH/CEBPB/SHH/SPN/VTCN1/NDFIP1/LGALS9/BMP4
GOBP_POSITIVE_REGULATION_OF_BROWN_FAT_CELL_DIFFERENTIATION	GOBP_POSITIVE_REGULATION_OF_BROWN_FAT_CELL_DIFFERENTIATION	16	0.591148120679122	1.75158234688544	0.00482013241500188	0.0305115577932253	0.0221838143273692	6448	tags=69%, list=29%, signal=49%	TFE3/PIM1/ZBTB7B/FFAR4/METRNL/RREB1/VSTM2A/PTGS2/FNDC5/BMP7/NAPEPLD
GOBP_NOREPINEPHRINE_TRANSPORT	GOBP_NOREPINEPHRINE_TRANSPORT	22	0.540819128283768	1.76705919286918	0.00484357521632862	0.0306219588026129	0.0222640827787674	6118	tags=59%, list=28%, signal=43%	ACTB/AGT/ADORA2A/FFAR3/P2RY1/ADRA2C/ADORA3/GHSR/OXT/ADRA2A/STX1A/SLC29A4/SLC6A2
GOBP_NEGATIVE_REGULATION_OF_HEMOPOIESIS	GOBP_NEGATIVE_REGULATION_OF_HEMOPOIESIS	100	0.342311259273386	1.56426291351748	0.00487640839236093	0.0307913807151305	0.0223872631249087	6687	tags=48%, list=30%, signal=34%	CCL3/FGL2/TNFAIP6/TRIB1/TLR4/UBASH3B/FSTL3/LOXL3/SOCS1/IL4R/JAK3/ZBTB7B/NRARP/PGLYRP1/LILRB1/FCGR2B/CR1/RARA/ZFPM1/SFRP1/IFNB1/TMEM176B/CEACAM1/FOXP3/GATA2/ZC3H12A/LTF/HLX/LILRB3/RC3H2/RUNX3/CTLA4/LILRB4/HMGB3/IHH/ANXA1/IFNL1/IFNA2/INHA/SHH/RAG2/FBXO7/TOB2/BMP4/IL2/APCS/C1QC/PRDX2
GOBP_REGULATION_OF_DNA_REPLICATION	GOBP_REGULATION_OF_DNA_REPLICATION	125	-0.299694937444379	-1.49764625990368	0.00488533636924864	0.0308096244201564	0.0224005274415877	5147	tags=36%, list=23%, signal=28%	TIPIN/USP37/SENP2/BRCA2/EGF/SSBP1/ESCO1/ZMPSTE24/CDC7/E2F7/JADE2/RAD17/METTL4/ANKRD17/INO80D/TICRR/SMC3/DHX9/TERF1/POLG2/FAF1/RFC4/ZRANB3/DNA2/RUVBL2/ATAD5/LIG3/MEAF6/ATRX/SMARCA5/ORC3/CHTF18/NUCKS1/NPM2/PDS5A/RBBP6/TTF1/JADE1/RUVBL1/KAT7/ATR/INO80B/CDAN1/EGFR/NFRKB
GOBP_POSITIVE_REGULATION_OF_HISTONE_MODIFICATION	GOBP_POSITIVE_REGULATION_OF_HISTONE_MODIFICATION	101	-0.3233600767332	-1.56165010229171	0.00491102842237696	0.0309334160629225	0.0224905317224905	4401	tags=34%, list=20%, signal=27%	FMR1/TADA2A/MUC1/KAT8/PPARGC1A/GLYR1/DNMT1/CDK9/BRCA1/CTNNB1/NIPBL/SNW1/RRP8/ATM/RUVBL2/KANSL2/RIF1/KPNA7/KDM1A/WDR61/AUTS2/PAXIP1/FAM47E/AKAP8L/RNF20/KAT7/PAXBP1/OGT/KANSL3/KMT2A/RPS6KA5/MYB/ISL1/KAT2A
GOBP_T_CELL_CYTOKINE_PRODUCTION	GOBP_T_CELL_CYTOKINE_PRODUCTION	38	0.449386119451479	1.69616136756144	0.00500039713981279	0.0314203846376736	0.0228445883891068	3226	tags=37%, list=15%, signal=32%	CD55/CLC/NLRP3/FZD5/IL1R1/SASH3/ARID5A/TRPM4/ARG1/IFNB1/IL1B/MALT1/TNFRSF1B/FOXP3
GOBP_RESPONSE_TO_CALCIUM_ION	GOBP_RESPONSE_TO_CALCIUM_ION	139	0.293987813100315	1.42844911815694	0.00500065706111152	0.0314203846376736	0.0228445883891068	3920	tags=27%, list=18%, signal=22%	ENTPD6/CLIC4/ALOX5AP/S100A16/ECT2/PEF1/NEDD4/ANXA11/EDN1/ADAM9/PPIF/THBS1/SMPD1/TRPV6/RASAL1/CASQ2/CPNE4/LGMN/ENDOG/SYT2/ALOX15/JUNB/CPNE5/FOSB/SDC1/CASR/JUND/TRPM2/GUCA1A/ACTG1/SUCNR1/ITPR3/KCNH1/CRHBP/CAV1/STIM1/ALG2
GOBP_NUCLEOSIDE_DIPHOSPHATE_METABOLIC_PROCESS	GOBP_NUCLEOSIDE_DIPHOSPHATE_METABOLIC_PROCESS	126	0.319705069963185	1.52705844714425	0.00504743603892673	0.0316719195603872	0.0230274700387474	3347	tags=29%, list=15%, signal=24%	HK2/LDHA/ENTPD6/PGK1/AK2/MPP1/PFKP/PGAM4/PGAM1/EIF6/NME1/ENO1/ENTPD7/PGM1/TPI1/GUK1/OGDH/FOXK2/ENTPD2/GAPDH/SIRT6/ZBTB7A/ENTPD3/AK4/GPD1/MAGI3/PGK2/HK3/ALDOB/DHTKD1/PKM/GPI/RRM2/NME2P1/ENTPD8/IGF1
GOBP_INTERLEUKIN_12_PRODUCTION	GOBP_INTERLEUKIN_12_PRODUCTION	62	0.388006468544474	1.63474413569173	0.00505310515918369	0.0316719195603872	0.0230274700387474	3755	tags=37%, list=17%, signal=31%	ACP5/TLR4/IL10/LTB/THBS1/CD36/IRF8/LAPTM5/RIPK2/CCR7/JAK3/LILRA5/LILRB1/IL23A/SYK/ARRB2/RELA/NOD2/CCL19/SCIMP/TLR8/CMKLR1/MAPK11
GOBP_FACE_DEVELOPMENT	GOBP_FACE_DEVELOPMENT	48	0.422035025165795	1.69573372708972	0.00508999452154837	0.0318639902440979	0.0231671174606864	4779	tags=38%, list=22%, signal=29%	RRAS/TGFB3/SRF/ALDH1A3/DKK1/CSRNP1/MAP2K1/ALDH1A2/PLEKHA1/PTPN11/RARA/COL1A1/HOXB3/ASPH/SKI/RARG/MSX1/EDNRA
GOBP_POSITIVE_REGULATION_OF_PSEUDOPODIUM_ASSEMBLY	GOBP_POSITIVE_REGULATION_OF_PSEUDOPODIUM_ASSEMBLY	12	0.656933325163855	1.81839117152506	0.00512848314561088	0.0320655894716994	0.0233136927310794	2393	tags=42%, list=11%, signal=37%	CDC42EP1/CDC42EP5/CDC42EP2/CCR7/C15orf62
GOBP_RESPONSE_TO_OSMOTIC_STRESS	GOBP_RESPONSE_TO_OSMOTIC_STRESS	80	0.360447456705915	1.61114090317216	0.00516414341048671	0.0321874449584352	0.0234022893052313	1908	tags=22%, list=9%, signal=21%	LRRC8A/RELB/MAPK13/SLC12A2/TSPO/LETM1/MARVELD3/OXSR1/BDKRB2/MICU1/LRRC8E/CLN3/LRRC8D/SLC12A5/SLC12A6/ARHGEF2/SST/ERRFI1
GOBP_PROTEIN_DEPALMITOYLATION	GOBP_PROTEIN_DEPALMITOYLATION	10	0.700249056749554	1.82501195846683	0.00516689874969785	0.0321874449584352	0.0234022893052313	1547	tags=50%, list=7%, signal=47%	ABHD17A/LYPLA1/ABHD17C/ABHD12/LYPLA2
GOBP_TRAIL_ACTIVATED_APOPTOTIC_SIGNALING_PATHWAY	GOBP_TRAIL_ACTIVATED_APOPTOTIC_SIGNALING_PATHWAY	10	0.699926628100874	1.82417163439368	0.00516689874969785	0.0321874449584352	0.0234022893052313	3343	tags=70%, list=15%, signal=59%	SPI1/ZDHHC3/TNFRSF10A/PTEN/FADD/TNFRSF10B/TIMP3
GOBP_MUSCLE_TISSUE_DEVELOPMENT	GOBP_MUSCLE_TISSUE_DEVELOPMENT	374	0.247372607369819	1.35254981015106	0.00518945498866725	0.0322543694629988	0.0234509476134452	5795	tags=35%, list=26%, signal=26%	VAMP5/MAFF/SRF/LEMD2/DLL4/JARID2/SLC9A1/CASQ1/DKK1/AGT/PIM1/PTEN/PRMT1/EDN1/PDLIM5/RCAN1/CALR/SVIL/NLN/NR4A1/TGFBR2/ALDH1A2/CFL2/FKBP1A/CAV2/PPP1R13L/SLC8A1/HMG20B/GPCPD1/LMNA/MEF2D/SOX9/VGLL2/FZD7/CSRP1/EGR1/BMP2/TGFB1/TGFBR1/S1PR1/MYL6/RHOA/ARRB2/MYOZ2/BTG2/GSK3A/SOX15/FHL2/ADAMTS9/RARA/ZFPM1/LOX/NPPB/ANKRD33/NDRG4/TBX3/DMRTA2/MYOD1/GLI1/FLOT1/EGR2/HAMP/HOXD9/YY1/IGF1/ACTA1/ANKRD1/YBX3/ALPK3/SO…
GOBP_CELLULAR_RESPONSE_TO_LOW_DENSITY_LIPOPROTEIN_PARTICLE_STIMULUS	GOBP_CELLULAR_RESPONSE_TO_LOW_DENSITY_LIPOPROTEIN_PARTICLE_STIMULUS	18	0.564694690817801	1.742900228435	0.00519028563879303	0.0322543694629988	0.0234509476134452	2370	tags=50%, list=11%, signal=45%	FCER1G/CD36/CD9/LPL/SYK/FGF21/LDLR/PPARG/CASR
GOBP_REGULATION_OF_SMALL_MOLECULE_METABOLIC_PROCESS	GOBP_REGULATION_OF_SMALL_MOLECULE_METABOLIC_PROCESS	302	0.260021087639283	1.38904339826902	0.00520539801474611	0.0323033252320528	0.0234865415250478	2886	tags=22%, list=13%, signal=20%	BCKDK/PDK1/PPP1R3D/ELOVL5/HRH1/CDA/TFF3/SIRT7/PPTC7/PPP1R3B/NR1H2/P2RY6/PHLDA2/DAB2/CYP27B1/PGAM1/EIF6/PTAFR/POMC/ENO1/NLN/TTC39B/CLN3/IRS2/ADM/PPARD/SESN2/SRC/PLEK/SOX9/P2RY1/PPP1CA/FOXK2/NR4A3/NTSR1/SIRT6/ABCG4/ZBTB7A/EGR1/BMP2/ABCG1/SLC27A4/AK4/SEC14L2/LDLR/GPD1/GSK3A/PPP1CB/BMP6/PPARG/NOS1/FGF19/SLC35B4/FGF1/INPP5K/INSIG1/DGAT2/FOXA2/MIDN/AKT1/SIRT1/CEACAM1/MLYCD/H19/GUCA1A/AKT2/IL1B
GOBP_MAINTENANCE_OF_LOCATION_IN_CELL	GOBP_MAINTENANCE_OF_LOCATION_IN_CELL	208	0.278582929739958	1.42478268777198	0.00521082647314376	0.0323033252320528	0.0234865415250478	4361	tags=29%, list=20%, signal=24%	HK2/GSN/KDELR1/TWF2/BDKRB1/CCL3/NPSR1/KDELR2/TSPO/LETM1/TMSB10/AP3D1/P2RY6/DIAPH1/CASQ1/SLC8B1/KDELR3/UBASH3B/SRGN/FTMT/CALR/DHRS7C/GOLPH3/SLC30A7/FKBP1A/SLC8A1/CCR7/FKBP1B/CASQ2/RANGAP1/NTSR1/CORO1A/HTR2C/TMSB15A/CEMIP/HRC/NOS1/BARD1/S100A8/INSIG1/TRPM2/CHCHD10/AKT1/IL13/BAX/TPCN2/GP9/CCL19/F2/GP5/ITPR3/LCN2/PTPRC/CAV1/FASLG/NR5A1/JPH4/JPH2/TMSB4X/CALM3/GPAA1
GOBP_COPII_COATED_VESICLE_CARGO_LOADING	GOBP_COPII_COATED_VESICLE_CARGO_LOADING	15	0.612582632884171	1.80350453490589	0.00522646467395243	0.0323445213485136	0.023516493683006	5184	tags=67%, list=24%, signal=51%	SEC13/SEC24A/SEC24D/SEC23A/INSIG1/SAR1A/MIA3/SEC23B/SEC24C/SEC31A
GOBP_IN_UTERO_EMBRYONIC_DEVELOPMENT	GOBP_IN_UTERO_EMBRYONIC_DEVELOPMENT	380	0.245996993521457	1.34762638459526	0.00523015094326219	0.0323445213485136	0.023516493683006	3925	tags=24%, list=18%, signal=20%	GJB3/HM13/NDEL1/KLF4/MGAT1/MAFF/TGFB3/GJB5/CCM2/RTCB/ST8SIA6/SLC39A1/SRF/SOCS3/GNA13/PHLDA2/PSMC4/TMED2/SEC24D/AMOT/YBX1/FZD5/PTPN18/TM4SF1/UPB1/MDFI/IL10/ST14/PRMT1/APBA1/MYH9/EDN1/DHX35/TGFBR2/MAP2K1/ADM/CAMSAP3/SLC30A1/APBA3/SH3PXD2A/TEAD4/HS6ST1/PLCD3/NXN/NMT1/ENDOG/FOXF1/SPINT1/BMP2/TGFBR1/ZPR1/ASF1B/PCGF2/JUNB/SOX15/UBE2B/KLF2/FOSL1/SPIC/GRB2/SMG9/INPP5K/SALL4/SBDS/AKT1/BYSL/STMN3/NODAL/TME…
GOBP_COMPLEMENT_RECEPTOR_MEDIATED_SIGNALING_PATHWAY	GOBP_COMPLEMENT_RECEPTOR_MEDIATED_SIGNALING_PATHWAY	12	0.654968078508441	1.81295136959815	0.00526615850550502	0.0325277732386037	0.0236497292894096	3966	tags=75%, list=18%, signal=62%	C3AR1/FPR3/CR1/FPR1/GPR32P1/GPR32/CMKLR1/CR2/C5AR2
GOBP_INTERSTRAND_CROSS_LINK_REPAIR	GOBP_INTERSTRAND_CROSS_LINK_REPAIR	26	-0.486849177364082	-1.71991595095185	0.00534574734010378	0.0329794473146427	0.0239781246439582	4611	tags=58%, list=21%, signal=46%	RAD51D/POLN/DCLRE1A/ERCC1/XPA/ERCC6L2/EXO5/FAN1/FANCM/FANCD2/NUCKS1/ATR/MCM8/MCM9/ERCC4
GOBP_RENAL_SODIUM_EXCRETION	GOBP_RENAL_SODIUM_EXCRETION	22	0.536290895923735	1.75226375720359	0.00537075934391136	0.0330937369234732	0.0240612203508056	5181	tags=55%, list=24%, signal=42%	AGT/EDN1/NPR1/ADORA2A/CORIN/NPPB/TACR1/ADORA1/GNAI2/EDNRB/OXT/AGTR1
GOBP_SUPEROXIDE_METABOLIC_PROCESS	GOBP_SUPEROXIDE_METABOLIC_PROCESS	65	0.385581146893493	1.6396305905579	0.00539438779510849	0.0331992358632612	0.024137924690448	4749	tags=45%, list=22%, signal=35%	CYBB/SH3PXD2B/ITGAM/ACP5/AGT/TYROBP/NCF2/EDN1/NCF1/GCH1/CD36/SH3PXD2A/CYB5R4/SYK/TGFB1/NRROS/ALOX12/HVCN1/NOXA1/H19/PON3/GNAI3/ITGB2/NCF4/GNAI2/SOD2/NOS2/CRP/NOXO1
GOBP_MORPHOGENESIS_OF_AN_EPITHELIAL_SHEET	GOBP_MORPHOGENESIS_OF_AN_EPITHELIAL_SHEET	54	0.402109506552285	1.65135703257945	0.00540226031979807	0.0332016192689441	0.0241396575757204	4649	tags=39%, list=21%, signal=31%	CD44/ITGA5/HBEGF/MMP12/SRF/DLL4/RHOC/PHLDB2/PTEN/LCP1/CD151/RHOA/TMEFF2/COL5A1/CEACAM1/RREB1/WNT7A/FLNA/DVL1/HOXB4/TOR1A
GOBP_KILLING_OF_CELLS_OF_ANOTHER_ORGANISM	GOBP_KILLING_OF_CELLS_OF_ANOTHER_ORGANISM	40	0.443745649324006	1.69565904099574	0.00540779020237016	0.0332016192689441	0.0241396575757204	5981	tags=48%, list=27%, signal=35%	S100A12/FCER2/GAPDH/PGLYRP1/SYK/DEFB118/HAMP/LTF/LCE3C/LYZ/DEFB132/HTN3/RPS19/NOS2/DEFA1B/LCE3A/DEFA5/DEFA6/CLEC7A
GOBP_VASCULAR_PROCESS_IN_CIRCULATORY_SYSTEM	GOBP_VASCULAR_PROCESS_IN_CIRCULATORY_SYSTEM	256	0.271092092619457	1.42487275228196	0.00541906671670306	0.0332308634478594	0.0241609199261913	5181	tags=32%, list=24%, signal=25%	SLC5A5/SLC7A1/SLC5A1/HRH1/SLC12A2/SLC7A5/SLC38A1/TBXAS1/AKAP12/AGT/SLCO3A1/EDN1/EDN3/BDKRB2/NPR1/UTS2/P2RX1/ADORA2A/GCH1/ADM/CD36/PPARD/TRPM4/SLC8A1/SLC1A5/SRC/GRIP2/P2RY1/SLC38A5/CTNNBIP1/SLC16A2/TGFB1/SLC27A4/RHOA/ADRA2C/SLCO2B1/C2CD4A/BMP6/KLF2/NOS1/KCNJ8/DBH/HRH2/CASR/LRP3/CEACAM1/NPPB/TACR1/SERPINF2/KCNA5/PTP4A3/CDH5/ADORA1/VEGFA/CAV1/SLC16A7/SLC19A1/SLC5A3/HTR1B/ABCC1/UCN/AZU1/KEL/LEPR/MFSD…
GOBP_MODULATION_OF_PROCESS_OF_ANOTHER_ORGANISM	GOBP_MODULATION_OF_PROCESS_OF_ANOTHER_ORGANISM	23	0.527973068898184	1.74041989866274	0.00543486148136456	0.0332546174215252	0.0241781905534372	6477	tags=61%, list=29%, signal=43%	MPEG1/FCER2/SYK/DEFB118/LTF/SLPI/RNASE7/NOS2/DEFA1B/REG1B/DEFA5/DEFA6/CLEC7A/REG1A
GOBP_POSITIVE_REGULATION_OF_TELOMERE_MAINTENANCE_VIA_TELOMERE_LENGTHENING	GOBP_POSITIVE_REGULATION_OF_TELOMERE_MAINTENANCE_VIA_TELOMERE_LENGTHENING	37	-0.435223015505635	-1.67391748839083	0.00543597627000236	0.0332546174215252	0.0241781905534372	5627	tags=54%, list=26%, signal=40%	MAPK3/ACD/DHX36/HNRNPA2B1/TNKS2/HMBOX1/CCT8/NEK2/CTNNB1/NAF1/TCP1/POT1/ATM/PNKP/PARN/CCT2/ATR/PKIB/TNKS/MAPK15
GOBP_NEGATIVE_REGULATION_OF_CELLULAR_RESPONSE_TO_INSULIN_STIMULUS	GOBP_NEGATIVE_REGULATION_OF_CELLULAR_RESPONSE_TO_INSULIN_STIMULUS	34	0.465768107104039	1.71614572684818	0.00544819790755146	0.0332711312206235	0.0241901971201133	3280	tags=38%, list=15%, signal=33%	AHSG/SOCS3/GRB7/PTPN1/SOCS1/LPL/SLC27A4/GSK3A/PTPRE/INPP5K/IL1B/NCK1/TRIM72
GOBP_POSITIVE_REGULATION_OF_HORMONE_SECRETION	GOBP_POSITIVE_REGULATION_OF_HORMONE_SECRETION	120	0.319819488785595	1.51960398493562	0.00545171809103121	0.0332711312206235	0.0241901971201133	5577	tags=38%, list=25%, signal=28%	ANO1/LRRC8A/MCU/AACS/DOC2B/HCAR2/DAB2/SOX4/EDN1/EDN3/NLGN2/ADCYAP1/IRS2/VSNL1/PPARD/TRPM4/NNAT/P2RY1/TFR2/FFAR4/PTPN11/BMP6/PPARG/CASR/TRPM2/TACR1/PCK2/SCT/GALR1/RASL10B/BLK/PLA2G3/HIF1A/UCN/NR1H4/RAB8B/RFX6/CREB1/SLC30A8/ADCY8/GHRH/INHA/SERP1/GPR27/VAMP8
GOBP_REGULATION_OF_NEUTROPHIL_ACTIVATION	GOBP_REGULATION_OF_NEUTROPHIL_ACTIVATION	13	0.647263496766209	1.81929919234976	0.00546251826062123	0.0332972140569767	0.0242091609764563	2058	tags=46%, list=9%, signal=42%	SPI1/ITGAM/CD300A/PTAFR/SYK/FCGR2B
GOBP_POSITIVE_REGULATION_OF_LIPID_METABOLIC_PROCESS	GOBP_POSITIVE_REGULATION_OF_LIPID_METABOLIC_PROCESS	143	0.309578987780864	1.50842994263703	0.0054922432862232	0.0334384549478649	0.0243118519540894	5505	tags=40%, list=25%, signal=30%	ELOVL5/NR1H2/RAB38/DAB2/AGT/FGR/IRS2/ADM/PPARD/ABHD5/CCR7/SRC/DAGLB/NR4A3/IL1A/ABCG4/HTR2C/ABCG1/TGFB1/FGF21/LDLR/BMP6/PPARG/FGF1/DGAT2/FLT1/AKT1/MLYCD/AKT2/IL1B/SCT/NOD2/SLC45A3/CCL19/F2/ADORA1/CHP1/PLA2G3/GHSR/CTDNEP1/NR1H4/P2RY12/MFSD2A/AMBRA1/RDH10/VAV2/RGN/FLT3/ANXA1/PTGS2/CREB1/APOA5/AGTR1/ACSL3/SREBF1/PDGFB/IRS1
GOBP_NEGATIVE_REGULATION_OF_SMOOTH_MUSCLE_CELL_PROLIFERATION	GOBP_NEGATIVE_REGULATION_OF_SMOOTH_MUSCLE_CELL_PROLIFERATION	51	0.413828866113569	1.67816618860141	0.00551118215700745	0.0335137680155566	0.0243666092733132	4956	tags=43%, list=22%, signal=34%	TGFB3/GNA13/TRIB1/IL10/PTEN/CDKN1A/NPR1/AIF1/PPARD/CTNNBIP1/BMP2/RHOA/PPARG/NDRG2/NDRG4/MFN2/IGFBP3/GNA12/SOD2/HMOX1/TNFAIP3/S1PR2
GOBP_EMBRYONIC_DIGIT_MORPHOGENESIS	GOBP_EMBRYONIC_DIGIT_MORPHOGENESIS	55	-0.383929915430441	-1.60091614352751	0.00552833509012376	0.0335381279783727	0.0243843204926418	3720	tags=35%, list=17%, signal=29%	CTNNB1/FZD6/ZBTB16/LRP4/FREM2/TULP3/FLVCR1/TMEM107/IFT52/TBC1D32/GLI3/B9D1/INTU/GRHL2/C2CD3/WDPCP/IFT140/MKS1/TMEM231
GOBP_REGULATION_OF_DNA_RECOMBINATION	GOBP_REGULATION_OF_DNA_RECOMBINATION	108	-0.306973646320624	-1.50407018820657	0.00552833509012376	0.0335381279783727	0.0243843204926418	4520	tags=36%, list=21%, signal=29%	RBBP8/ARID2/DMAP1/EPC2/SMARCAD1/FANCB/MSH2/PARP1/MSH6/ERCC2/ZRANB3/IL27RA/MSH3/RUVBL2/ATAD5/EXOSC3/MLH1/STAT6/RIF1/MEAF6/KDM1A/MBTD1/WRAP53/PAXIP1/HMCES/POLQ/TRRAP/SPIDR/RUVBL1/SETD2/RAD50/EP400/ZSCAN4/TP53BP1/POGZ/USP51/ZCWPW1/PARP3/BRD8
GOBP_LABYRINTHINE_LAYER_DEVELOPMENT	GOBP_LABYRINTHINE_LAYER_DEVELOPMENT	46	0.420105955045063	1.67135155011632	0.00556470263430802	0.0337186613304508	0.0245155795515708	3114	tags=35%, list=14%, signal=30%	GJB5/SOCS3/TMED2/FZD5/IL10/ST14/MAP2K1/ADM/HS6ST1/PLCD3/SPINT1/JUNB/GRB2/AKT1/VASH1/DNAJB6
GOBP_CARDIAC_MUSCLE_CONTRACTION	GOBP_CARDIAC_MUSCLE_CONTRACTION	124	0.316259663663876	1.50897303951799	0.00558613225231909	0.0337877587859165	0.0245658177312447	5444	tags=35%, list=25%, signal=26%	GSN/RANGRF/EHD3/KCNN2/SLC9A1/DSC2/MAP2K3/TRPM4/PPP1R13L/SLC8A1/FKBP1B/ATP1A1/CASQ2/SCN3B/SCN1A/HRC/NOS1/KCNJ8/FGF13/KCNA5/SCN4B/ADORA1/ZC3H12A/KCNJ2/CAV1/MYL3/JUP/GJC1/CXCR4/MYL2/FLNA/UCN/KCNQ1/CALM3/SNTA1/PDE4B/DLG1/CACNA1G/NPPA/KCNE3/GATA4/P2RX4/CACNA1C
GOBP_B_CELL_HOMEOSTASIS	GOBP_B_CELL_HOMEOSTASIS	30	0.487973495280464	1.74093354127906	0.0055945329253157	0.0337877587859165	0.0245658177312447	4844	tags=40%, list=22%, signal=31%	SPNS2/GAPT/BAK1/BCL10/MIF/BAX/NCKAP1L/FOXP3/RC3H2/HIF1A/DOCK11/TNFAIP3
GOBP_CHOLESTEROL_STORAGE	GOBP_CHOLESTEROL_STORAGE	19	0.580895018208915	1.8137552361014	0.00559597337791052	0.0337877587859165	0.0245658177312447	2237	tags=42%, list=10%, signal=38%	EHD1/NR1H2/TTC39B/CD36/PPARD/LPL/ABCG1/PPARG
GOBP_B_CELL_PROLIFERATION	GOBP_B_CELL_PROLIFERATION	97	0.346457550087817	1.57848326018669	0.00560275188308962	0.0337886998906894	0.0245665019733829	4508	tags=33%, list=20%, signal=26%	GAPT/GPR183/TICAM1/CLCF1/CD300A/TLR4/IL10/TYROBP/SASH3/CDKN1A/BTK/IRS2/CD180/MIF/FCGR2B/IFNB1/IL13/IFNA13/BAX/IL7R/NCKAP1L/BLK/MZB1/PTPRC/IFNE/CR2/TNFRSF4/CTLA4/CD22/RASGRP1/CTPS1/PAWR
GOBP_CELL_MIGRATION_INVOLVED_IN_SPROUTING_ANGIOGENESIS	GOBP_CELL_MIGRATION_INVOLVED_IN_SPROUTING_ANGIOGENESIS	53	0.402221445908405	1.64550287951102	0.00562362307280445	0.0338745276475187	0.0246289041304454	5623	tags=49%, list=26%, signal=37%	FGFBP1/KLF4/SRF/RHOJ/DLL4/EGR3/NR4A1/THBS1/KDR/RHOA/AKT1/GATA2/MIA3/VEGFA/SPRED1/CARD10/TBXA2R/HMOX1/ANXA1/MEOX2/PTGS2/EPHB4/FOXC2/HDAC7/STARD13/EFNB2
GOBP_CYTOKINE_PRODUCTION_INVOLVED_IN_INFLAMMATORY_RESPONSE	GOBP_CYTOKINE_PRODUCTION_INVOLVED_IN_INFLAMMATORY_RESPONSE	54	0.400787865171858	1.64592940216397	0.00565207310521324	0.0340057511589599	0.0247243118455455	6112	tags=48%, list=28%, signal=35%	TICAM1/TLR4/MYD88/BAP1/ALOX5/IL1R2/SIRPA/H19/NOD2/PSG9/F2/IL17RA/PLD4/ZC3H12A/EZH2/PLA2G3/HIF1A/CUEDC2/LILRB4/NOS2/MEFV/STAT3/IL6/CLEC7A/IL17A/ADCY7
GOBP_CERAMIDE_METABOLIC_PROCESS	GOBP_CERAMIDE_METABOLIC_PROCESS	98	0.336095230095912	1.52819981954507	0.00570506815722371	0.0342841669471795	0.0249267375687265	5244	tags=36%, list=24%, signal=27%	UGCG/FUT3/ST8SIA6/CERK/B4GALT3/ST3GAL2/SPHK1/FA2H/PPP2CA/FUT6/PLA2G15/P2RX1/SMPD1/PPP2R1A/ST6GALNAC4/ALOX12B/NAGA/HTRA2/CERS3/GBA3/GAL3ST1/ORMDL2/B3GALT4/ACER2/ST3GAL1/PNPLA1/CERS5/FUT5/ALOXE3/GM2A/ELOVL1/CERS1/NEU2/ST8SIA2/HEXB
GOBP_BIOMINERALIZATION	GOBP_BIOMINERALIZATION	163	0.300066865857146	1.49366534250089	0.00574481497164067	0.0344671046892651	0.0250597447698468	6315	tags=39%, list=29%, signal=28%	TGFB3/AHSG/CCL3/ALPL/OSR2/EIF2AK3/CYP27B1/AMTN/TUFT1/SRGN/FGR/ECM1/ACVR2A/TCIRG1/ALOX5/TRPM4/SLC8A1/PTHLH/SOX9/BMP2/ALOX15/TGFB1/S1PR1/PHOSPHO1/BMP6/PKDCC/SLC4A2/BGLAP/LOX/SBDS/FAM20C/SLC24A4/CCR1/FBN2/ROR2/IGF1/LTF/COL1A1/STIM1/HIF1A/HTN3/DMP1/COMP/ATF4/OSR1/SBNO2/PTGS2/RSPO2/MATN1/CLEC3B/MMP13/ITGB6/GPC3/CEBPB/KL/WNT10B/WNT6/BMP7/WDR72/NOTUM/OC90/BMP4/ISG15/OMD
GOBP_POSITIVE_REGULATION_OF_MUSCLE_CONTRACTION	GOBP_POSITIVE_REGULATION_OF_MUSCLE_CONTRACTION	42	0.433800912685183	1.69061548065072	0.00574902118592016	0.0344671046892651	0.0250597447698468	6488	tags=50%, list=29%, signal=35%	SRF/SPHK1/PTAFR/EDN1/ENO1/ATP1A1/CTTN/RHOA/TACR1/GHSR/UCN/KCNQ1/EDN2/OXT/TBXA2R/PTGS2/NPPA/PROK2/MYOCD/ADA/GHRL
GOBP_DEPHOSPHORYLATION	GOBP_DEPHOSPHORYLATION	382	0.249163009316594	1.36824677338076	0.00577333784934243	0.0345722649147243	0.0251362028429488	4819	tags=29%, list=22%, signal=23%	ENTPD6/PTPRH/PPP1R3D/DUSP3/PPP2R5B/NCEH1/NT5DC2/INPP5A/PPP4C/PPTC7/PPP1R3B/ALPL/DUSP5/PPP1R15B/CD300A/PTP4A1/DUSP7/ACP5/PTPN18/UBASH3B/PTEN/PPP2CA/PFKFB4/RCAN1/PPM1N/IMPA2/DUSP22/PTPN1/CTDSP1/SMPD1/FKBP1A/LILRB2/DUSP8/DUSP2/MTMR9/FKBP1B/PPP2R1A/ATP1A1/SRC/CD33/PLEK/PPP1CA/PPM1M/BMP2/TGFB1/PTPN11/PHOSPHO1/PPP1CB/SWAP70/PTPRE/PPP4R1L/TPTE2/INPP5K/DUSP23/PPP2R2D/PTP4A2/DUSP10/PTPN12/LRRC40/ACP2/CSNK…
GOBP_POSITIVE_REGULATION_OF_ENDOTHELIAL_CELL_CHEMOTAXIS	GOBP_POSITIVE_REGULATION_OF_ENDOTHELIAL_CELL_CHEMOTAXIS	15	0.608384850146747	1.79114584271142	0.00578025454746997	0.0345731051596621	0.0251368137536672	6929	tags=80%, list=31%, signal=55%	MET/KDR/HSPB1/LGMN/FGFR1/FGF16/VEGFA/TMSB4X/P2RX4/FGF2/PRKD1/SMOC2
GOBP_RESPONSE_TO_INSULIN	GOBP_RESPONSE_TO_INSULIN	246	0.270892849390218	1.41777719163187	0.00583389824504343	0.0348227673734735	0.0253183338265945	5856	tags=36%, list=27%, signal=27%	MYO1C/NDEL1/XBP1/AHSG/SOCS3/SLC9A1/RAB8A/CYFIP1/EIF6/SHC1/GRB7/GOT1/VAMP2/AGT/IL10/YWHAG/SLC39A14/PTPN1/IRS2/FFAR3/ADM/SOCS1/CAV2/ZBTB7B/SESN2/SRC/OSBPL8/LPL/CCND3/EGR1/SLC27A4/ERRFI1/SLC2A8/PTPN11/GSK3A/PTPRE/PPARG/GRB2/INPP5K/BGLAP/PKM/INSIG1/AKT1/SIRT1/CEACAM1/POU4F2/AKT2/IL1B/PCK2/PDE3B/CDK4/ZDHHC7/ESRRA/NCK1/EGR2/SH2B2/TRIM72/TBC1D4/MZB1/PIK3R2/RAB13/APRT/GHSR/ZBED3/KCNQ1/NR1H4/GNAI2/RAB8B/I…
GOBP_RNA_POLYADENYLATION	GOBP_RNA_POLYADENYLATION	43	-0.423762028025126	-1.69937873872654	0.00584084458486434	0.0348227673734735	0.0253183338265945	5628	tags=47%, list=26%, signal=35%	PCF11/PNPT1/CDC73/AHCYL1/CPSF6/CPSF3/PAPOLA/CPSF7/SSU72/FIP1L1/YTHDC1/CDK9/TUT1/CPSF1/CSTF3/WDR33/NUDT21/SCAF8/RNF20/ZC3H14
GOBP_REGULATION_OF_MITOCHONDRION_ORGANIZATION	GOBP_REGULATION_OF_MITOCHONDRION_ORGANIZATION	137	0.305746266732898	1.48348398611264	0.00584924377506976	0.0348227673734735	0.0253183338265945	5299	tags=39%, list=24%, signal=30%	PLAUR/MCU/MIEF1/SIRT7/TSPO/CAMKK2/FZD5/BIK/ADCK1/PRELID1/PISD/PPIF/GZMB/GOLPH3/KDR/LMNA/CTTN/NMT1/INF2/ARRB2/MMP9/GSK3A/PPARG/BOK/HTRA2/RALA/CHCHD10/MLLT11/MOAP1/AKT1/BAX/BBC3/PLSCR3/SLC35F6/ATP13A2/IAPP/IGF1/PGAM5/BID/HIF1A/AMBRA1/PDE2A/FIS1/HRK/FAM162A/CERS1/PARL/RALBP1/MGARP/DNM1L/TMEM102/SREBF1/VAT1
GOBP_GLANDULAR_EPITHELIAL_CELL_DIFFERENTIATION	GOBP_GLANDULAR_EPITHELIAL_CELL_DIFFERENTIATION	50	0.428521562023802	1.73552616598419	0.0058492966756305	0.0348227673734735	0.0253183338265945	8456	tags=66%, list=38%, signal=41%	SPDEF/AGR2/IL31RA/NEUROD1/BMP2/GSK3A/HOXA5/BMP6/RARA/AKT1/IL13/FASN/NKX6-3/ASCL1/RARG/SMO/RFX6/FGF8/RHEB/CDH2/BMP4/INSM1/BAD/FGF2/PROX1/PDX1/NKX6-1/FOXA1/EXT1/ARNTL/MEN1/HNF4A/HES1
GOBP_NEUTROPHIL_MEDIATED_KILLING_OF_SYMBIONT_CELL	GOBP_NEUTROPHIL_MEDIATED_KILLING_OF_SYMBIONT_CELL	12	0.650401592725235	1.80031133884464	0.00588569820767414	0.0349986389924865	0.0254462035134875	5940	tags=67%, list=27%, signal=49%	MYD88/CXCL6/ARG1/CTSG/F2/AZU1/ELANE/NLRP6
GOBP_GLUCOSE_METABOLIC_PROCESS	GOBP_GLUCOSE_METABOLIC_PROCESS	183	0.285637605301611	1.43667425590895	0.00593848636906414	0.0352714289347674	0.0256445388941634	3073	tags=24%, list=14%, signal=21%	HK2/BCKDK/PDK1/PGK1/PPP1R3D/TFF3/SIRT7/PPP1R3B/PFKP/PHLDA2/POMC/SLC39A14/PGM2/ENO1/NLN/PGM1/IRS2/PPARD/DCXR/TPI1/SESN2/SRC/PPP1CA/FOXK2/GAPDH/GPD1/GSK3A/PPP1CB/PGK2/SLC35B4/HK3/INPP5K/OAS1/DGAT2/FOXA2/MIDN/AKT1/SIRT1/MLYCD/AKT2/PCK2/GPI/GCKR/SLC45A3
GOBP_POSITIVE_REGULATION_OF_T_CELL_MEDIATED_IMMUNITY	GOBP_POSITIVE_REGULATION_OF_T_CELL_MEDIATED_IMMUNITY	56	0.406496613947195	1.68135683058158	0.0059520721086488	0.035311013835263	0.0256733195971583	3226	tags=34%, list=15%, signal=29%	CD55/NLRP3/CD1C/PVR/FZD5/IL1R1/SASH3/CD1B/ARID5A/AZGP1/FADD/CD1E/IL23A/IL12RB1/CD1A/IL1B/MALT1/ZBTB1/FOXP3
GOBP_PATHWAY_RESTRICTED_SMAD_PROTEIN_PHOSPHORYLATION	GOBP_PATHWAY_RESTRICTED_SMAD_PROTEIN_PHOSPHORYLATION	64	0.379656903220993	1.60630114930405	0.00599283972583132	0.0355115775623593	0.0258191419938011	7255	tags=47%, list=33%, signal=32%	PMEPA1/TGFB3/DAB2/DKK1/TGFBR2/ACVR2A/SDCBP/BMP8A/BMP2/TGFB1/TGFBR1/GDF15/BMP6/PPARG/CSNK2B/NODAL/TGFB2/GDF7/EMILIN1/GDF6/INHA/LEFTY2/BMP7/AMH/BMP4/GDF11/GDF2/GDF3/INHBA/GDF10
GOBP_REGULATION_OF_DNA_REPAIR	GOBP_REGULATION_OF_DNA_REPAIR	130	-0.304359922211092	-1.53541750851877	0.0060512208440139	0.0358159266196739	0.0260404228285566	4890	tags=36%, list=22%, signal=28%	YEATS4/BRCC3/HMGB1/RBBP8/ARID2/DMAP1/EPC2/XRCC1/FANCB/CDK9/BRCA1/SPIRE2/PARP1/HDAC10/DHX9/POLH/POT1/RUVBL2/PNKP/RAD52/RIF1/RNF169/MEAF6/UIMC1/TRIP12/KDM1A/MBTD1/WRAP53/POLQ/ERCC8/UBR5/TRRAP/SPIDR/RUVBL1/KAT7/SETD2/EYA1/EP400/AXIN2/TP53BP1/POGZ/USP51/EGFR/ZCWPW1/PARP3/PRKDC/BRD8
GOBP_REGULATION_OF_MONONUCLEAR_CELL_MIGRATION	GOBP_REGULATION_OF_MONONUCLEAR_CELL_MIGRATION	111	0.316611091992449	1.47901055585117	0.00607899448672528	0.0359022440297985	0.0261031809942458	6123	tags=38%, list=28%, signal=27%	C3AR1/ADAM8/CCL3/SPI1/CREB3/PADI2/CRK/SLC8B1/CCL2/OXSR1/STK10/CALR/ECM1/CXCL17/THBS1/AIF1/CCR7/PLA2G7/FADD/LGMN/RHOA/AKT1/S100A14/NBL1/CCR1/MIA3/CMKLR1/MSN/RIPK3/LRCH1/CD200R1/ADAM10/TMEM102/CCL20/LGALS3/SPN/SLAMF8/CCL21/MADCAM1/LGALS9/C10orf99/GCSAML
GOBP_POSITIVE_REGULATION_OF_EXTRINSIC_APOPTOTIC_SIGNALING_PATHWAY_VIA_DEATH_DOMAIN_RECEPTORS	GOBP_POSITIVE_REGULATION_OF_EXTRINSIC_APOPTOTIC_SIGNALING_PATHWAY_VIA_DEATH_DOMAIN_RECEPTORS	14	0.609433060130378	1.75008727990764	0.00607987825200822	0.0359022440297985	0.0261031809942458	3343	tags=43%, list=15%, signal=36%	PEA15/PTEN/THBS1/MAL/SFRP1/TIMP3
[truncated: 113 more rows]
