# Supplementary material for: Exploring Biomarkers and Regulatory Mechanisms Associated with Lytic Cell Death in Allergic Rhinitis Based on Transcriptome Analysis
Source: Biomedicines. 2026 Jun 4;14(6):1284. doi: 10.3390/biomedicines14061284 (PMC13296438; doi:10.3390/biomedicines14061284)
Supplement: Supplementary file 1 [file biomedicines-14-01284-s001.zip › Supplementary Table S4.csv]

	KeyGene	pathway	Correlation	Pvalue
1	ALOX15	KEGG_MEDICUS_REFERENCE_NLRP1_INFLAMMASOME_SIGNALING_PATHWAY	-0.718461538461538	5.23205905379141e-05
2	ALOX15	REACTOME_RIP_MEDIATED_NFKB_ACTIVATION_VIA_ZBP1	0.214615384615385	0.302913187181062
3	ALOX15	BIOCARTA_CTL_PATHWAY	-0.247692307692308	0.232567868764814
4	ALOX15	REACTOME_TP53_REGULATES_TRANSCRIPTION_OF_CASPASE_ACTIVATORS_AND_CASPASES	-0.457692307692308	0.021416054925833
5	TIMP1	KEGG_MEDICUS_REFERENCE_NLRP1_INFLAMMASOME_SIGNALING_PATHWAY	-0.24	0.24786475636346
6	TIMP1	REACTOME_RIP_MEDIATED_NFKB_ACTIVATION_VIA_ZBP1	0.523846153846154	0.0071953913585471
7	TIMP1	BIOCARTA_CTL_PATHWAY	0.0561538461538462	0.789773254928051
8	TIMP1	REACTOME_TP53_REGULATES_TRANSCRIPTION_OF_CASPASE_ACTIVATORS_AND_CASPASES	-0.289230769230769	0.160826087669345
